# Supplementary material for: GMQN: A Reference-Based Method for Correcting Batch Effects and Probe Bias in HumanMethylation BeadChip
Source: Front Genet. 2022 Jan 7;12:810985. doi: 10.3389/fgene.2021.810985 (PMC8777061; doi:10.3389/fgene.2021.810985)
Supplement: Supplementary file 3 [file DataSheet1.CSV]

beta.raw_discovery_intercept	beta.raw_discovery_f	beta.raw_discovery_pval	beta.raw_discovery_qval	beta.raw_validation_intercept	beta.raw_validation_f	beta.raw_validation_pval	beta.raw_validation_qval	beta.swan_discovery_intercept	beta.swan_discovery_f	beta.swan_discovery_pval	beta.swan_discovery_qval	beta.swan_validation_intercept	beta.swan_validation_f	beta.swan_validation_pval	beta.swan_validation_qval	beta.BMIQ_discovery_intercept	beta.BMIQ_discovery_f	beta.BMIQ_discovery_pval	beta.BMIQ_discovery_qval	beta.BMIQ_validation_intercept	beta.BMIQ_validation_f	beta.BMIQ_validation_pval	beta.BMIQ_validation_qval	beta.GMQN_discovery_intercept	beta.GMQN_discovery_f	beta.GMQN_discovery_pval	beta.GMQN_discovery_qval	beta.GMQN_validation_intercept	beta.GMQN_validation_f	beta.GMQN_validation_pval	beta.GMQN_validation_qval	beta.GMQN.BMIQ_discovery_intercept	beta.GMQN.BMIQ_discovery_f	beta.GMQN.BMIQ_discovery_pval	beta.GMQN.BMIQ_discovery_qval	beta.GMQN.BMIQ_validation_intercept	beta.GMQN.BMIQ_validation_f	beta.GMQN.BMIQ_validation_pval	beta.GMQN.BMIQ_validation_qval	beta.GMQN.SWAN_discovery_intercept	beta.GMQN.SWAN_discovery_f	beta.GMQN.SWAN_discovery_pval	beta.GMQN.SWAN_discovery_qval	beta.GMQN.SWAN_validation_intercept	beta.GMQN.SWAN_validation_f	beta.GMQN.SWAN_validation_pval	beta.GMQN.SWAN_validation_qval
1	0.525116941	258.0026218	2.36E-46	2.79E-41	0.528370489	106.151629	1.10E-20	1.08E-15	0.548790085	270.6344019	4.25E-48	2.49E-43	0.56015104	120.946079	7.57E-23	1.20E-17	0.569624373	267.2975598	1.22E-47	1.46E-42	0.61965436	118.7399359	1.57E-22	1.49E-17	0.525146188	257.9955743	2.37E-46	2.78E-41	0.528398773	106.1519022	1.10E-20	1.26E-15	0.591226119	269.2122246	6.66E-48	7.97E-43	0.639913722	122.4799388	4.57E-23	6.79E-18	0.549199534	271.2987523	3.45E-48	2.07E-43	0.558784763	119.9693547	1.04E-22	1.47E-17
2	0.48775165	245.5037788	1.35E-44	7.98E-40	0.488485914	105.5608333	1.35E-20	1.08E-15	0.58708422	270.5765801	4.33E-48	2.49E-43	0.593158025	117.7573237	2.17E-22	1.46E-17	0.525209538	258.2239371	2.20E-46	1.32E-41	0.571383292	118.2072486	1.87E-22	1.49E-17	0.487771592	245.5047408	1.35E-44	7.91E-40	0.488614464	104.4218314	2.00E-20	1.26E-15	0.594592215	258.7266035	1.87E-46	1.12E-41	0.591929922	120.7288314	8.13E-23	6.79E-18	0.588488762	270.7904983	4.05E-48	2.07E-43	0.590860116	117.0583026	2.74E-22	1.47E-17
3	0.478486991	237.5928561	1.81E-43	7.08E-39	0.569213852	103.9803112	2.34E-20	1.24E-15	0.590521874	255.5066395	5.26E-46	1.82E-41	0.51523513	117.039442	2.76E-22	1.46E-17	0.573147809	254.3584734	7.62E-46	3.04E-41	0.535057865	113.6111458	8.70E-22	4.62E-17	0.478315263	236.9185145	2.27E-43	7.07E-39	0.569250892	103.9755092	2.34E-20	1.26E-15	0.546995229	256.6776843	3.61E-46	1.44E-41	0.599401621	114.4305587	6.61E-22	3.35E-17	0.556880843	258.3604099	2.10E-46	7.16E-42	0.515797114	116.7411224	3.05E-22	1.47E-17
4	0.52836861	236.2054406	2.87E-43	7.08E-39	0.497466467	98.60434187	1.53E-19	5.11E-15	0.556174558	254.93878	6.32E-46	1.82E-41	0.636164785	112.0649575	1.47E-21	5.81E-17	0.496854371	247.9115606	6.15E-45	1.84E-40	0.578955707	109.384033	3.64E-21	1.28E-16	0.528393543	236.2026425	2.87E-43	7.07E-39	0.721155853	100.1503177	8.88E-20	3.59E-15	0.656430206	255.3512452	5.53E-46	1.66E-41	0.741459856	113.8560486	8.02E-22	3.35E-17	0.59160661	255.3717678	5.50E-46	1.40E-41	0.633155597	112.6733066	1.19E-21	4.32E-17
5	0.494470232	236.0781893	2.99E-43	7.08E-39	0.494945579	98.4752719	1.60E-19	5.11E-15	0.522923866	252.1999749	1.53E-45	3.52E-41	0.557133327	107.0010188	8.24E-21	2.61E-16	0.635236952	245.7724898	1.24E-44	2.96E-40	0.531970222	109.0905626	4.03E-21	1.28E-16	0.494495462	236.0602298	3.01E-43	7.07E-39	0.497490247	98.60788725	1.53E-19	4.32E-15	0.518851215	249.8967921	3.23E-45	7.72E-41	0.55581247	112.8484095	1.13E-21	3.76E-17	0.52336346	251.8689515	1.70E-45	3.48E-41	0.556913213	106.4333624	1.00E-20	2.52E-16
6	0.464029633	231.17595	1.53E-42	3.01E-38	0.583215089	97.46618686	2.29E-19	5.60E-15	0.51012809	247.3986059	7.27E-45	1.39E-40	0.444460674	106.3254224	1.04E-20	2.75E-16	0.533506626	241.5363858	4.95E-44	9.86E-40	0.487523083	108.535842	4.87E-21	1.29E-16	0.464048135	231.1751201	1.53E-42	2.98E-38	0.494965834	98.47618694	1.60E-19	4.32E-15	0.538474307	243.0810122	2.98E-44	5.94E-40	0.552664001	110.3304186	2.64E-21	7.35E-17	0.510752955	247.5456727	6.93E-45	1.18E-40	0.443609897	106.3114328	1.04E-20	2.52E-16
7	0.480671119	221.3601507	4.12E-41	6.97E-37	0.71349013	97.26426241	2.45E-19	5.60E-15	0.434647662	244.0247775	2.19E-44	3.59E-40	0.528125783	104.7556779	1.79E-20	4.04E-16	0.484898673	238.4564944	1.36E-43	2.33E-39	0.721645343	107.6211447	6.66E-21	1.50E-16	0.480687284	221.3589859	4.12E-41	6.92E-37	0.534967257	94.32298943	6.99E-19	1.36E-14	0.730359606	241.594216	4.85E-44	8.29E-40	0.522338503	108.78906	4.46E-21	1.07E-16	0.434127682	243.4004033	2.68E-44	3.91E-40	0.528160438	104.3545602	2.05E-20	3.84E-16
8	0.708790678	219.7181149	7.19E-41	1.06E-36	0.534932313	94.32325459	6.99E-19	1.26E-14	0.645666425	241.448168	5.09E-44	7.31E-40	0.447591275	103.8600954	2.43E-20	4.68E-16	0.14633787	238.0226565	1.57E-43	2.34E-39	0.415593293	107.2508054	7.56E-21	1.50E-16	0.479345677	217.7885546	1.38E-40	1.87E-36	0.450437957	94.27890187	7.10E-19	1.36E-14	0.16279935	240.9143897	6.07E-44	9.07E-40	0.737594154	107.016133	8.19E-21	1.37E-16	0.645905508	240.5104005	6.93E-44	8.84E-40	0.598382688	104.2540191	2.12E-20	3.84E-16
9	0.479319464	217.7912183	1.38E-40	1.70E-36	0.450424301	94.27885601	7.10E-19	1.26E-14	0.514157098	238.2540119	1.46E-43	1.86E-39	0.601802111	103.6066392	2.66E-20	4.68E-16	0.478486991	237.5928561	1.81E-43	2.34E-39	0.501457492	105.9611768	1.18E-20	2.08E-16	0.643261314	217.6856149	1.43E-40	1.87E-36	0.590457615	94.09919891	7.57E-19	1.36E-14	0.506965182	238.1256007	1.52E-43	2.02E-39	0.71687457	106.5336438	9.67E-21	1.37E-16	0.514516689	238.4092695	1.38E-43	1.57E-39	0.4461652	103.7710035	2.51E-20	4.03E-16
10	0.643226359	217.6879433	1.43E-40	1.70E-36	0.469285495	92.56445343	1.31E-18	2.10E-14	0.546696672	237.5718248	1.83E-43	2.10E-39	0.516137181	103.1291753	3.14E-20	4.98E-16	0.516525087	237.3577693	1.96E-43	2.34E-39	0.488485914	105.5608333	1.35E-20	2.15E-16	0.453962171	216.0105809	2.54E-40	2.98E-36	0.46930415	92.56487178	1.31E-18	2.06E-14	0.555390038	237.7439206	1.72E-43	2.03E-39	0.650333734	106.5200301	9.72E-21	1.37E-16	0.546928738	236.4618649	2.63E-43	2.69E-39	0.517723489	102.4885703	3.92E-20	5.67E-16
11	0.453943436	216.012822	2.54E-40	2.56E-36	0.279833531	92.04478437	1.58E-18	2.21E-14	0.547841131	235.1146425	4.12E-43	4.30E-39	0.726771331	102.3883652	4.06E-20	5.85E-16	0.286213581	236.6016679	2.52E-43	2.74E-39	0.479251824	105.2685456	1.50E-20	2.16E-16	0.580825564	215.3904152	3.14E-40	3.27E-36	0.279843292	92.04580781	1.58E-18	2.06E-14	0.672826592	237.5004184	1.87E-43	2.03E-39	0.500364179	106.4499342	9.95E-21	1.37E-16	0.548052536	235.0702537	4.18E-43	3.88E-39	0.725705032	102.1273818	4.45E-20	5.85E-16
12	0.380509988	215.9453411	2.59E-40	2.56E-36	0.518759284	91.78022426	1.74E-18	2.21E-14	0.455281882	233.8906902	6.18E-43	5.92E-39	0.550596601	101.2863729	5.96E-20	7.88E-16	0.709669866	235.838749	3.24E-43	3.23E-39	0.277511123	104.7113131	1.81E-20	2.41E-16	0.717766433	215.2001327	3.35E-40	3.27E-36	0.521993814	91.96034632	1.63E-18	2.06E-14	0.478315263	236.9185145	2.27E-43	2.14E-39	0.508522598	106.3357952	1.04E-20	1.37E-16	0.455803336	233.4604978	7.13E-43	6.06E-39	0.551807978	101.3460525	5.84E-20	7.04E-16
13	0.580743816	215.3824436	3.14E-40	2.86E-36	0.656543516	91.69275439	1.80E-18	2.21E-14	0.533201383	232.2497282	1.07E-42	9.42E-39	0.434264404	99.99567731	9.37E-20	1.14E-15	0.294705892	231.9074588	1.20E-42	1.03E-38	0.517755791	102.7921954	3.53E-20	4.32E-16	0.37555367	214.5107387	4.23E-40	3.82E-36	0.460106535	91.9198205	1.65E-18	2.06E-14	0.684743666	236.8437788	2.32E-43	2.14E-39	0.599052563	106.2498413	1.07E-20	1.37E-16	0.533505515	232.2328376	1.07E-42	8.42E-39	0.432351488	100.2529183	8.56E-20	9.53E-16
14	0.639010222	212.9524846	7.22E-40	6.10E-36	0.396661191	90.43275739	2.83E-18	3.16E-14	0.6397702	230.4559817	1.94E-42	1.59E-38	0.508273989	99.28468867	1.20E-19	1.36E-15	0.65181422	231.880382	1.21E-42	1.03E-38	0.578656365	102.0500245	4.57E-20	5.20E-16	0.5945222	211.9466313	1.02E-39	8.55E-36	0.396680569	90.43535767	2.83E-18	3.21E-14	0.697589362	235.751499	3.33E-43	2.85E-39	0.538463161	105.4243904	1.42E-20	1.69E-16	0.640788659	230.0836554	2.20E-42	1.60E-38	0.561203031	98.63003022	1.52E-19	1.47E-15
15	0.594460921	211.9489331	1.02E-39	8.04E-36	0.534630268	90.29871809	2.97E-18	3.16E-14	0.708889054	229.9651744	2.28E-42	1.75E-38	0.599165412	99.0031388	1.33E-19	1.40E-15	0.240354676	231.2023918	1.51E-42	1.21E-38	0.519187961	101.7056091	5.15E-20	5.22E-16	0.428244061	211.2444768	1.30E-39	1.02E-35	0.534655546	90.29837908	2.97E-18	3.21E-14	0.642810935	232.4733432	9.90E-43	7.90E-39	0.488614464	104.4218314	2.00E-20	1.98E-16	0.709836438	229.3730101	2.78E-42	1.89E-38	0.597731824	98.60950177	1.53E-19	1.47E-15
16	0.576853563	210.1503892	1.89E-39	1.37E-35	0.609499022	89.63870615	3.77E-18	3.77E-14	0.537990686	226.625478	6.99E-42	5.02E-38	0.560477623	98.7816992	1.44E-19	1.42E-15	0.621647854	229.2489406	2.90E-42	2.17E-38	0.630221656	101.6554171	5.24E-20	5.22E-16	0.645295369	210.2735249	1.81E-39	1.33E-35	0.613278917	89.84662763	3.50E-18	3.54E-14	0.647644627	230.9235021	1.66E-42	1.24E-38	0.685003288	104.3936296	2.02E-20	1.98E-16	0.539227859	226.5658603	7.13E-42	4.55E-38	0.509682279	98.25465913	1.73E-19	1.56E-15
17	0.569160846	209.9245955	2.04E-39	1.37E-35	0.483101195	89.45429302	4.03E-18	3.79E-14	0.632292249	224.9897209	1.21E-41	8.02E-38	0.503016366	97.86239924	1.99E-19	1.79E-15	0.346484857	228.4430175	3.80E-42	2.68E-38	0.718073084	101.0128988	6.56E-20	6.15E-16	0.569198059	209.9165829	2.05E-39	1.36E-35	0.6654305	89.66434753	3.74E-18	3.56E-14	0.536824659	229.5814249	2.60E-42	1.77E-38	0.662576761	104.1258878	2.22E-20	1.98E-16	0.659737524	224.9179748	1.24E-41	7.45E-38	0.504413142	97.89927266	1.96E-19	1.67E-15
18	0.476949318	209.8594821	2.09E-39	1.37E-35	0.457310166	88.92120703	4.90E-18	4.35E-14	0.538140468	224.8651843	1.26E-41	8.02E-38	0.545964277	97.77153507	2.05E-19	1.79E-15	0.676743868	226.4747501	7.35E-42	4.63E-38	0.544066627	100.7512909	7.19E-20	6.36E-16	0.476968135	209.860536	2.09E-39	1.36E-35	0.483113088	89.45463609	4.03E-18	3.63E-14	0.692963785	229.500431	2.67E-42	1.77E-38	0.564772082	103.9851532	2.33E-20	1.98E-16	0.53867335	224.7397755	1.32E-41	7.47E-38	0.546073678	97.63286663	2.15E-19	1.68E-15
19	0.553290865	209.4314837	2.42E-39	1.51E-35	0.461340715	88.10506047	6.59E-18	5.26E-14	0.659184362	224.7217034	1.33E-41	8.02E-38	0.533458255	97.64463303	2.15E-19	1.79E-15	0.663884954	226.473706	7.36E-42	4.63E-38	0.696973257	100.0550191	9.18E-20	7.69E-16	0.561201393	209.599886	2.28E-39	1.41E-35	0.457327469	88.9234817	4.89E-18	4.17E-14	0.698580998	227.9536441	4.48E-42	2.82E-38	0.639513707	103.8916428	2.41E-20	1.98E-16	0.633627669	224.5553338	1.40E-41	7.53E-38	0.534921228	97.57058534	2.20E-19	1.68E-15
20	0.479828743	207.9095447	4.09E-39	2.42E-35	0.483969204	87.95344438	6.97E-18	5.26E-14	0.576102377	222.682472	2.64E-41	1.51E-37	0.314050434	97.03411858	2.66E-19	2.11E-15	0.626480649	225.8084732	9.20E-42	5.50E-38	0.499077356	99.65469492	1.06E-19	8.27E-16	0.479845133	207.908261	4.09E-39	2.40E-35	0.483988344	87.95325166	6.97E-18	5.64E-14	0.579480594	224.7754232	1.30E-41	7.79E-38	0.696879935	103.8836989	2.41E-20	1.98E-16	0.631363075	222.6873028	2.63E-41	1.34E-37	0.313892581	97.12274495	2.58E-19	1.87E-15
21	0.573226826	207.2293368	5.17E-39	2.92E-35	0.460504336	87.76627767	7.46E-18	5.26E-14	0.630479144	222.3018086	3.00E-41	1.64E-37	0.518246219	95.88539268	4.00E-19	3.02E-15	0.515029421	224.7331634	1.32E-41	7.52E-38	0.621873606	99.56521246	1.09E-19	8.27E-16	0.573253426	207.2264673	5.18E-39	2.90E-35	0.434590705	87.71113705	7.61E-18	5.72E-14	0.671987235	224.456467	1.45E-41	8.26E-38	0.539946229	103.7840616	2.50E-20	1.98E-16	0.577661096	222.2103572	3.09E-41	1.50E-37	0.517630744	96.76584596	2.93E-19	2.02E-15
22	0.501231944	206.1504603	7.51E-39	4.04E-35	0.643857813	87.73638907	7.54E-18	5.26E-14	0.476637987	220.4587597	5.59E-41	2.92E-37	0.637213759	95.09923583	5.30E-19	3.81E-15	0.671993838	223.6242151	1.92E-41	1.04E-37	0.619378197	99.21580832	1.23E-19	8.92E-16	0.58464919	206.4228877	6.84E-39	3.65E-35	0.64844366	87.65486131	7.77E-18	5.72E-14	0.731519786	224.2317818	1.56E-41	8.50E-38	0.641946486	103.6666841	2.60E-20	1.98E-16	0.477341845	219.9522852	6.64E-41	3.08E-37	0.722301669	94.95139328	5.58E-19	3.46E-15
23	0.457488021	205.8954553	8.21E-39	4.22E-35	0.43457975	87.71111504	7.61E-18	5.26E-14	0.520379714	218.5055041	1.09E-40	5.25E-37	0.522188303	94.94471112	5.60E-19	3.81E-15	0.515758337	221.160137	4.41E-41	2.24E-37	0.518815638	98.79267763	1.43E-19	9.90E-16	0.467405237	206.0099874	7.89E-39	4.01E-35	0.467307031	87.49582715	8.23E-18	5.79E-14	0.533909793	223.8174302	1.80E-41	9.35E-38	0.519911298	102.9371895	3.35E-20	2.44E-16	0.335932972	218.1772325	1.21E-40	5.38E-37	0.523624041	94.94772633	5.59E-19	3.46E-15
24	0.515503277	204.0424359	1.56E-38	7.70E-35	0.512295336	87.56207466	8.04E-18	5.26E-14	0.669733138	218.4719331	1.10E-40	5.25E-37	0.633488028	94.68578704	6.14E-19	3.81E-15	0.512061667	221.1099138	4.49E-41	2.24E-37	0.616049731	98.65498862	1.50E-19	9.92E-16	0.457505258	205.898829	8.20E-39	4.01E-35	0.339950904	87.36470897	8.64E-18	5.83E-14	0.664731318	223.3786961	2.08E-41	1.01E-37	0.636241563	102.6087875	3.76E-20	2.62E-16	0.670201545	217.6955959	1.43E-40	5.85E-37	0.566877972	94.87569544	5.74E-19	3.46E-15
25	0.563894666	203.6405751	1.79E-38	8.50E-35	0.467292102	87.49615356	8.23E-18	5.26E-14	0.675632411	217.8719289	1.35E-40	6.18E-37	0.723440708	94.65545791	6.20E-19	3.81E-15	0.557966681	220.3064814	5.89E-41	2.82E-37	0.460396135	98.55195656	1.56E-19	9.92E-16	0.515531247	204.0360147	1.56E-38	7.35E-35	0.415944808	87.22924823	9.07E-18	5.88E-14	0.701037002	223.3409523	2.11E-41	1.01E-37	0.539609253	102.3918638	4.06E-20	2.70E-16	0.676738185	217.6870806	1.43E-40	5.85E-37	0.636440487	94.74114859	6.02E-19	3.48E-15
26	0.462785302	203.0356166	2.21E-38	1.01E-34	0.339930789	87.36463338	8.64E-18	5.31E-14	0.579879512	216.9843653	1.82E-40	8.04E-37	0.529876707	94.57065375	6.39E-19	3.81E-15	0.615442132	220.115772	6.28E-41	2.89E-37	0.642459467	98.36959668	1.66E-19	1.02E-15	0.466944949	203.8152668	1.69E-38	7.53E-35	0.578262259	86.73532813	1.09E-17	6.63E-14	0.785036179	223.0978926	2.29E-41	1.05E-37	0.693496321	102.1836089	4.36E-20	2.70E-16	0.520817983	217.5303653	1.51E-40	5.93E-37	0.64285187	94.59225068	6.35E-19	3.53E-15
27	0.468525066	202.6462903	2.54E-38	1.11E-34	0.415908314	87.23305824	9.06E-18	5.36E-14	0.335381931	216.7349795	1.98E-40	8.43E-37	0.56974996	94.53006099	6.49E-19	3.81E-15	0.708790678	219.7181149	7.19E-41	3.19E-37	0.66486974	97.74178308	2.07E-19	1.22E-15	0.501643187	203.6980998	1.76E-38	7.53E-35	0.655420996	86.64805936	1.12E-17	6.63E-14	0.537723513	222.3828975	2.92E-41	1.29E-37	0.693585452	102.1828126	4.36E-20	2.70E-16	0.475017871	216.9748805	1.83E-40	6.79E-37	0.193033015	94.16108546	7.40E-19	3.79E-15
28	0.399941989	201.9941975	3.18E-38	1.35E-34	0.578220021	86.73350786	1.09E-17	6.12E-14	0.381503096	216.285122	2.31E-40	9.29E-37	0.639557194	94.20298666	7.29E-19	4.13E-15	0.204101942	219.5123664	7.71E-41	3.29E-37	0.583215089	97.46618686	2.29E-19	1.27E-15	0.563920454	203.6378572	1.80E-38	7.53E-35	0.566265716	86.58855525	1.15E-17	6.63E-14	0.721281337	221.9129244	3.42E-41	1.46E-37	0.481592124	101.9487113	4.73E-20	2.82E-16	0.323774093	216.9154668	1.86E-40	6.79E-37	0.526744062	94.10103525	7.56E-19	3.79E-15
29	0.560498124	201.5994767	3.65E-38	1.45E-34	0.65538957	86.64789414	1.12E-17	6.12E-14	0.322598852	216.2363005	2.35E-40	9.29E-37	0.598086873	93.74534595	8.59E-19	4.64E-15	0.677720716	219.2010372	8.57E-41	3.54E-37	0.677191652	97.43866723	2.31E-19	1.27E-15	0.462798915	203.0345684	2.22E-38	8.97E-35	0.513314726	86.45166045	1.21E-17	6.73E-14	0.68276779	221.6004284	3.80E-41	1.57E-37	0.744002405	101.4752387	5.58E-20	3.19E-16	0.599951966	215.5617348	2.96E-40	9.63E-37	0.632149244	94.09034949	7.59E-19	3.79E-15
30	0.469041729	201.5832291	3.67E-38	1.45E-34	0.566238974	86.58709777	1.15E-17	6.12E-14	0.587301749	216.1418009	2.43E-40	9.29E-37	0.646079372	93.68710566	8.77E-19	4.64E-15	0.650991194	218.7976824	9.83E-41	3.92E-37	0.71349013	97.26426241	2.45E-19	1.30E-15	0.560525094	201.5976116	3.65E-38	1.43E-34	0.802983599	86.28349589	1.28E-17	6.76E-14	0.636727576	221.4342825	4.02E-41	1.60E-37	0.668109852	101.3187899	5.90E-20	3.19E-16	0.581136448	215.5163219	3.00E-40	9.63E-37	0.63866445	93.69670007	8.74E-19	4.16E-15
31	0.604873346	201.2747927	4.09E-38	1.56E-34	0.464288442	86.24599918	1.30E-17	6.67E-14	0.680718468	215.9401353	2.60E-40	9.63E-37	0.522169934	93.41315524	9.67E-19	4.93E-15	0.441865498	217.3549499	1.60E-40	6.03E-37	0.491626767	96.57867145	3.13E-19	1.59E-15	0.604937143	201.3024832	4.05E-38	1.53E-34	0.464309806	86.2470765	1.30E-17	6.76E-14	0.562394183	220.9250012	4.78E-41	1.84E-37	0.738049357	101.3086605	5.92E-20	3.19E-16	0.587724961	215.5067744	3.01E-40	9.63E-37	0.698233263	93.64148393	8.92E-19	4.16E-15
32	0.552904291	201.1398767	4.29E-38	1.59E-34	0.571233388	86.1731202	1.34E-17	6.67E-14	0.529187467	215.6654734	2.85E-40	1.02E-36	0.195810352	93.33504244	9.95E-19	4.93E-15	0.540746144	217.3430646	1.61E-40	6.03E-37	0.565564921	96.52515356	3.19E-19	1.59E-15	0.521847079	200.9545032	4.57E-38	1.68E-34	0.571259377	86.17433461	1.34E-17	6.76E-14	0.601659025	220.3050899	5.89E-41	2.16E-37	0.627004015	100.9589811	6.69E-20	3.49E-16	0.626264825	215.4833639	3.04E-40	9.63E-37	0.599110266	93.53031396	9.28E-19	4.19E-15
33	0.521825915	200.9587979	4.57E-38	1.64E-34	0.484244271	85.34344468	1.81E-17	8.78E-14	0.62516636	215.5312532	2.99E-40	1.02E-36	0.700351112	93.24355251	1.03E-18	4.94E-15	0.643810931	216.0172823	2.53E-40	9.13E-37	0.724205621	96.31450309	3.44E-19	1.66E-15	0.467937995	199.6245884	7.28E-38	2.59E-34	0.458439951	85.99389786	1.43E-17	7.00E-14	0.58153242	220.2727957	5.96E-41	2.16E-37	0.81910266	100.5836569	7.63E-20	3.83E-16	0.529568664	215.4098192	3.11E-40	9.63E-37	0.520678463	92.98545455	1.13E-18	4.94E-15
34	0.651434934	199.8733332	6.67E-38	2.32E-34	0.523964513	85.23980427	1.88E-17	8.85E-14	0.598835658	215.5100611	3.01E-40	1.02E-36	0.467964868	92.96009133	1.14E-18	5.31E-15	0.380509988	215.9453411	2.59E-40	9.13E-37	0.533975494	96.22785011	3.54E-19	1.66E-15	0.611615692	199.3458275	8.02E-38	2.77E-34	0.484260756	85.3441806	1.81E-17	8.63E-14	0.632537835	218.9644167	9.29E-41	3.27E-37	0.678875169	100.2916488	8.45E-20	3.83E-16	0.681830373	215.2450624	3.29E-40	9.89E-37	0.469490939	92.61780917	1.29E-18	5.47E-15
35	0.467920685	199.6263629	7.27E-38	2.46E-34	0.50532549	85.03455738	2.03E-17	9.27E-14	0.473602083	215.3168403	3.22E-40	1.06E-36	0.72547648	92.57688495	1.31E-18	5.92E-15	0.341987338	215.5963715	2.92E-40	9.99E-37	0.348779386	95.85623693	4.04E-19	1.78E-15	0.517321665	198.4062249	1.11E-37	3.74E-34	0.523985323	85.23968166	1.88E-17	8.71E-14	0.635873604	218.5605099	1.07E-40	3.64E-37	0.595425228	100.2501506	8.57E-20	3.83E-16	0.579987159	214.9423269	3.65E-40	1.07E-36	0.527700486	92.50650192	1.34E-18	5.53E-15
36	0.611573323	199.3602828	7.98E-38	2.63E-34	0.579265748	84.56497626	2.41E-17	1.07E-13	0.578937787	214.5395919	4.19E-40	1.34E-36	0.525031724	92.15384913	1.52E-18	6.70E-15	0.495417955	215.4121854	3.11E-40	1.03E-36	0.673586344	95.71781687	4.25E-19	1.78E-15	0.286645463	198.2537792	1.18E-37	3.84E-34	0.505356321	85.03095966	2.03E-17	9.14E-14	0.78178379	218.4331594	1.11E-40	3.70E-37	0.437265123	100.2466107	8.58E-20	3.83E-16	0.382088885	214.6733367	4.01E-40	1.14E-36	0.536407112	92.37356627	1.41E-18	5.64E-15
37	0.592735262	199.0211286	8.99E-38	2.88E-34	0.569063788	84.43791878	2.53E-17	1.08E-13	0.680324553	214.402647	4.39E-40	1.36E-36	0.535746255	91.97509787	1.62E-18	6.95E-15	0.559947063	214.8260155	3.80E-40	1.21E-36	0.658981801	95.68415071	4.30E-19	1.78E-15	0.56332444	197.5429469	1.51E-37	4.79E-34	0.579321312	84.56536202	2.41E-17	1.06E-13	0.59555931	218.1172863	1.24E-40	3.94E-37	0.721155853	100.1503177	8.88E-20	3.83E-16	0.681396299	213.7181802	5.55E-40	1.53E-36	0.723850779	92.22502895	1.48E-18	5.79E-15
38	0.517297137	198.4099238	1.11E-37	3.47E-34	0.369228346	84.39616112	2.57E-17	1.08E-13	0.605605333	214.1866475	4.73E-40	1.43E-36	0.582663448	91.79495026	1.73E-18	7.22E-15	0.611343325	214.790427	3.85E-40	1.21E-36	0.574919127	95.59557021	4.44E-19	1.78E-15	0.455389056	197.1567582	1.73E-37	5.34E-34	0.569089702	84.43858977	2.53E-17	1.08E-13	0.586910809	218.0857172	1.25E-40	3.94E-37	0.554892962	100.1402341	8.91E-20	3.83E-16	0.516662838	213.4692691	6.05E-40	1.62E-36	0.580211324	91.77641636	1.74E-18	6.63E-15
39	0.286635269	198.2542461	1.18E-37	3.57E-34	0.496732422	84.29019162	2.67E-17	1.09E-13	0.516320022	213.6723026	5.64E-40	1.66E-36	0.559713857	91.57081122	1.88E-18	7.63E-15	0.680217126	214.5161811	4.23E-40	1.30E-36	0.648186889	95.58336844	4.46E-19	1.78E-15	0.417652254	196.3561696	2.29E-37	6.89E-34	0.49676424	84.28684895	2.68E-17	1.11E-13	0.746293325	217.8971386	1.33E-40	4.09E-37	0.76897757	100.0398684	9.23E-20	3.83E-16	0.6587556	213.1930034	6.65E-40	1.74E-36	0.5596434	91.61464877	1.85E-18	6.85E-15
40	0.563296477	197.5432726	1.51E-37	4.47E-34	0.495180909	83.95630884	3.02E-17	1.20E-13	0.657536596	213.5564195	5.87E-40	1.69E-36	0.537691417	91.18736649	2.15E-18	8.28E-15	0.501360268	213.5569005	5.87E-40	1.72E-36	0.673533404	95.52108926	4.56E-19	1.78E-15	0.501146205	195.9934902	2.60E-37	7.62E-34	0.305917159	83.91918113	3.06E-17	1.24E-13	0.646046055	217.6509263	1.45E-40	4.34E-37	0.651133852	100.0240586	9.28E-20	3.83E-16	0.606663349	213.0734322	6.92E-40	1.77E-36	0.535132406	91.48001238	1.94E-18	6.99E-15
41	0.455371896	197.154645	1.73E-37	4.98E-34	0.305902853	83.91788983	3.07E-17	1.20E-13	0.347482986	212.5599249	8.26E-40	2.31E-36	0.65610011	91.06979085	2.25E-18	8.28E-15	0.580291198	213.5136134	5.96E-40	1.72E-36	0.565942323	95.49695078	4.60E-19	1.78E-15	0.593853171	195.8602514	2.73E-37	7.62E-34	0.339984487	83.68133729	3.35E-17	1.32E-13	0.227087691	217.0965267	1.75E-40	5.11E-37	0.586486707	99.98876678	9.39E-20	3.83E-16	0.346726374	212.1528545	9.49E-40	2.36E-36	0.558064026	91.41736409	1.98E-18	6.99E-15
42	0.68998892	197.0933801	1.77E-37	4.98E-34	0.339968999	83.67971253	3.35E-17	1.27E-13	0.665591922	211.3573663	1.25E-39	3.29E-36	0.686605348	91.04786939	2.27E-18	8.28E-15	0.251748652	213.4779102	6.03E-40	1.72E-36	0.559884836	95.30495088	4.92E-19	1.87E-15	0.616515483	195.8582036	2.73E-37	7.62E-34	0.514410052	83.39606686	3.72E-17	1.43E-13	0.517484493	216.5460995	2.11E-40	6.02E-37	0.585930679	99.49512902	1.12E-19	4.44E-16	0.51882512	211.100318	1.36E-39	3.26E-36	0.656821103	91.28609077	2.08E-18	7.16E-15
43	0.417621721	196.3546809	2.29E-37	6.31E-34	0.514384344	83.39596524	3.72E-17	1.38E-13	0.592994129	211.3544009	1.25E-39	3.29E-36	0.597258707	90.99412734	2.31E-18	8.28E-15	0.614691114	213.0946884	6.87E-40	1.91E-36	0.606797764	94.92030149	5.64E-19	2.09E-15	0.518757627	195.3138005	3.30E-37	8.87E-34	0.328761337	83.2541489	3.92E-17	1.48E-13	0.523331035	216.1189336	2.45E-40	6.80E-37	0.640653749	99.34455373	1.18E-19	4.53E-16	0.666789852	211.0728629	1.38E-39	3.26E-36	0.653219625	91.13274491	2.20E-18	7.33E-15
44	0.641034965	196.1819627	2.43E-37	6.55E-34	0.328749782	83.25315894	3.92E-17	1.42E-13	0.633966963	211.3246639	1.26E-39	3.29E-36	0.561085148	90.9157516	2.38E-18	8.28E-15	0.639010222	212.9524846	7.22E-40	1.96E-36	0.490227493	94.72800765	6.05E-19	2.19E-15	0.556398983	195.2962564	3.32E-37	8.87E-34	0.518712134	83.08767634	4.17E-17	1.53E-13	0.695065977	215.9783267	2.57E-40	6.83E-37	0.512614201	99.30843889	1.19E-19	4.53E-16	0.605905261	210.7356109	1.54E-39	3.58E-36	0.594503869	90.97154549	2.33E-18	7.33E-15
45	0.501115904	196.0007379	2.59E-37	6.72E-34	0.518684028	83.08958221	4.17E-17	1.48E-13	0.518401727	210.933919	1.44E-39	3.62E-36	0.647823565	90.89819205	2.39E-18	8.28E-15	0.661823828	212.8184501	7.56E-40	1.96E-36	0.47763184	94.63761167	6.24E-19	2.19E-15	0.46716755	195.1547562	3.49E-37	9.11E-34	0.472966486	82.99784054	4.31E-17	1.55E-13	0.264006065	215.9402384	2.60E-40	6.83E-37	0.790390354	99.0491889	1.31E-19	4.85E-16	0.593818899	210.6238948	1.61E-39	3.64E-36	0.539237335	90.97000743	2.33E-18	7.33E-15
46	0.468232453	195.9211006	2.67E-37	6.72E-34	0.472948763	82.99837832	4.31E-17	1.50E-13	0.666158115	210.9240704	1.45E-39	3.62E-36	0.534888617	90.88477647	2.40E-18	8.28E-15	0.57411543	212.7605511	7.71E-40	1.96E-36	0.534728947	94.59395815	6.34E-19	2.19E-15	0.587911262	195.0409799	3.64E-37	9.28E-34	0.481973887	82.92634754	4.43E-17	1.55E-13	0.599042873	215.9088561	2.63E-40	6.83E-37	0.734582864	98.94274597	1.36E-19	4.89E-16	0.609425378	210.5309152	1.66E-39	3.68E-36	0.686570687	90.96819836	2.33E-18	7.33E-15
47	0.593812939	195.8680288	2.72E-37	6.72E-34	0.481948348	82.92500695	4.43E-17	1.51E-13	0.604289567	210.7377513	1.54E-39	3.72E-36	0.577895735	90.64533463	2.62E-18	8.74E-15	0.565342083	212.7073971	7.85E-40	1.96E-36	0.631082413	94.53601995	6.47E-19	2.19E-15	0.483409315	194.8572977	3.88E-37	9.49E-34	0.460936556	82.83868629	4.57E-17	1.55E-13	0.318448339	215.7719477	2.75E-40	7.01E-37	0.580548092	98.90541327	1.37E-19	4.89E-16	0.667036421	210.2758641	1.81E-39	3.93E-36	0.646748754	90.55124809	2.71E-18	8.22E-15
48	0.616473316	195.8616871	2.72E-37	6.72E-34	0.460917191	82.84014723	4.57E-17	1.52E-13	0.60900809	210.7140881	1.56E-39	3.72E-36	0.656374316	90.61908136	2.65E-18	8.74E-15	0.448542214	212.6987607	7.87E-40	1.96E-36	0.398686773	94.38548093	6.83E-19	2.27E-15	0.660239591	194.8555869	3.88E-37	9.49E-34	0.780629413	82.79434309	4.65E-17	1.55E-13	0.657878936	215.4036042	3.12E-40	7.78E-37	0.555462896	98.4456589	1.62E-19	5.63E-16	0.634172824	210.100554	1.92E-39	4.07E-36	0.575908773	90.47885968	2.78E-18	8.22E-15
49	0.518731947	195.3224532	3.29E-37	7.96E-34	0.634769233	82.75973131	4.71E-17	1.54E-13	0.627666043	210.4515726	1.70E-39	3.99E-36	0.600777255	90.48176397	2.78E-18	9.00E-15	0.478795141	212.1624014	9.46E-40	2.31E-36	0.714833132	94.22354003	7.24E-19	2.35E-15	0.589818804	194.7760236	3.99E-37	9.57E-34	0.634849977	82.76207087	4.70E-17	1.55E-13	0.470907695	215.3056479	3.23E-40	7.85E-37	0.650139192	97.07168153	2.63E-19	8.73E-16	0.62893335	210.0524026	1.95E-39	4.07E-36	0.417682778	90.46137191	2.80E-18	8.22E-15
50	0.587872657	195.0434456	3.63E-37	8.60E-34	0.391446632	82.65367744	4.90E-17	1.57E-13	0.561676475	210.1237688	1.91E-39	4.32E-36	0.543074506	90.35169298	2.91E-18	9.24E-15	0.603874708	212.0941162	9.69E-40	2.32E-36	0.335437272	94.14194257	7.45E-19	2.37E-15	0.540632705	194.6458089	4.18E-37	9.81E-34	0.38804144	82.60679713	4.98E-17	1.61E-13	0.680554189	215.2193295	3.32E-40	7.85E-37	0.575583833	97.04812172	2.65E-19	8.73E-16	0.563324045	209.9822341	2.00E-39	4.09E-36	0.602651508	90.4215801	2.84E-18	8.22E-15
51	0.589782196	194.7840729	3.98E-37	9.24E-34	0.792110826	82.10993621	5.99E-17	1.88E-13	0.65259686	210.1060828	1.92E-39	4.32E-36	0.416381614	90.29669201	2.97E-18	9.24E-15	0.486791096	211.9649061	1.01E-39	2.38E-36	0.718519226	94.00926728	7.82E-19	2.44E-15	0.534643405	194.2546844	4.80E-37	1.10E-33	0.494300579	82.25894353	5.67E-17	1.80E-13	0.717766433	215.2001327	3.35E-40	7.85E-37	0.633268671	97.0307329	2.67E-19	8.73E-16	0.652653594	209.3863916	2.46E-39	4.92E-36	0.682283146	90.14716049	3.14E-18	8.72E-15
52	0.54059774	194.6574807	4.16E-37	9.48E-34	0.436522114	81.67812903	7.04E-17	2.16E-13	0.531589509	209.5805541	2.30E-39	5.08E-36	0.590273352	90.18412578	3.10E-18	9.40E-15	0.710947341	211.7259037	1.10E-39	2.53E-36	0.620354225	93.71189752	8.69E-19	2.66E-15	0.596913864	194.0836528	5.10E-37	1.15E-33	0.387333661	82.13323118	5.94E-17	1.85E-13	0.679214618	215.1339674	3.42E-40	7.87E-37	0.749512197	96.86150066	2.83E-19	9.09E-16	0.531906679	208.9836383	2.82E-39	5.54E-36	0.657798619	90.09913142	3.19E-18	8.72E-15
53	0.509413172	194.2652618	4.78E-37	1.05E-33	0.3535352	81.28356324	8.15E-17	2.46E-13	0.454250015	209.5088062	2.36E-39	5.11E-36	0.646100457	90.14279015	3.14E-18	9.40E-15	0.764725172	211.5134829	1.18E-39	2.60E-36	0.308455476	93.29269521	1.01E-18	3.03E-15	0.46434573	193.8960035	5.44E-37	1.21E-33	0.436026138	81.96900353	6.32E-17	1.93E-13	0.66647654	214.9872611	3.60E-40	8.01E-37	0.49873058	96.58176082	3.13E-19	9.85E-16	0.752732711	208.7017141	3.11E-39	5.99E-36	0.663764168	90.09663191	3.20E-18	8.72E-15
54	0.534598724	194.2561592	4.80E-37	1.05E-33	0.617999358	81.14807914	8.58E-17	2.54E-13	0.752142056	208.9803549	2.83E-39	6.01E-36	0.660748624	89.89196655	3.44E-18	1.01E-14	0.347194033	211.4653051	1.20E-39	2.60E-36	0.749354717	93.23663032	1.03E-18	3.04E-15	0.394817677	193.8394886	5.55E-37	1.21E-33	0.366624095	81.58253268	7.29E-17	2.19E-13	0.369954906	214.973565	3.62E-40	8.01E-37	0.868197762	96.40594882	3.33E-19	1.03E-15	0.596843055	208.4892451	3.35E-39	6.33E-36	0.646374616	90.01287907	3.29E-18	8.79E-15
55	0.465638664	194.0266483	5.20E-37	1.11E-33	0.371311294	81.05309414	8.89E-17	2.57E-13	0.5956346	208.48951	3.35E-39	6.96E-36	0.534129046	89.76236095	3.61E-18	1.04E-14	0.700445663	211.455474	1.21E-39	2.60E-36	0.554865267	93.14654174	1.06E-18	3.08E-15	0.597246004	193.772961	5.69E-37	1.21E-33	0.457136071	81.46065616	7.63E-17	2.25E-13	0.583341046	214.8167329	3.81E-40	8.30E-37	0.733601045	96.29347555	3.46E-19	1.05E-15	0.604073963	208.3243759	3.54E-39	6.53E-36	0.53121235	89.95828594	3.36E-18	8.79E-15
56	0.483898901	193.9929732	5.26E-37	1.11E-33	0.457522051	80.9703346	9.17E-17	2.57E-13	0.604067579	208.4505284	3.39E-39	6.96E-36	0.680846798	89.62725074	3.79E-18	1.07E-14	0.57235911	211.3830257	1.24E-39	2.60E-36	0.507940332	92.61426557	1.29E-18	3.66E-15	0.599948229	193.2586482	6.82E-37	1.43E-33	0.739206565	81.40835399	7.78E-17	2.25E-13	0.635052171	214.711975	3.95E-40	8.44E-37	0.634045865	95.87396085	4.02E-19	1.18E-15	0.595894169	208.2910006	3.59E-39	6.53E-36	0.54075529	89.92140524	3.41E-18	8.79E-15
57	0.597218644	193.7774211	5.68E-37	1.18E-33	0.349044086	80.94353597	9.26E-17	2.57E-13	0.595397656	208.3280359	3.54E-39	7.13E-36	0.666299308	89.523611	3.93E-18	1.09E-14	0.283062468	211.3799703	1.24E-39	2.60E-36	0.613099452	92.47773218	1.35E-18	3.72E-15	0.370182822	192.3667046	9.35E-37	1.89E-33	0.353551118	81.28436505	8.15E-17	2.32E-13	0.736518147	214.6537372	4.03E-40	8.44E-37	0.518316948	95.83333326	4.08E-19	1.18E-15	0.402041708	207.6419764	4.49E-39	8.03E-36	0.59039999	89.81812475	3.54E-18	8.97E-15
58	0.554254997	193.5457383	6.16E-37	1.26E-33	0.46030703	80.92115803	9.34E-17	2.57E-13	0.65196059	208.0310934	3.92E-39	7.69E-36	0.685264248	89.43143698	4.07E-18	1.11E-14	0.674029637	210.9167581	1.45E-39	2.99E-36	0.497285232	92.47420274	1.36E-18	3.72E-15	0.541978692	192.3623485	9.36E-37	1.89E-33	0.618041943	81.14556819	8.59E-17	2.40E-13	0.593879857	214.5503358	4.18E-40	8.44E-37	0.528679972	95.82767463	4.09E-19	1.18E-15	0.653276223	207.3969763	4.88E-39	8.59E-36	0.678995301	89.48333719	3.99E-18	9.95E-15
59	0.599917544	193.2617784	6.81E-37	1.37E-33	0.60757209	80.72761798	1.00E-16	2.72E-13	0.574135001	208.0113255	3.95E-39	7.69E-36	0.386526892	89.28412257	4.29E-18	1.15E-14	0.489316171	210.6976553	1.57E-39	3.17E-36	0.505852769	91.97799364	1.62E-18	4.37E-15	0.53124269	192.1432818	1.01E-36	2.01E-33	0.371338675	81.05319936	8.89E-17	2.44E-13	0.696781189	214.5467104	4.18E-40	8.44E-37	0.753415091	95.73472659	4.22E-19	1.20E-15	0.668021731	206.9757007	5.65E-39	9.77E-36	0.623074072	89.27377639	4.31E-18	1.06E-14
60	0.365385904	192.9085321	7.72E-37	1.52E-33	0.563787186	80.65130017	1.03E-16	2.74E-13	0.401362227	207.7378798	4.34E-39	8.31E-36	0.625706436	89.10424126	4.58E-18	1.21E-14	0.304392949	210.5957676	1.62E-39	3.23E-36	0.629916698	91.91043295	1.66E-18	4.41E-15	0.337257933	191.9853265	1.07E-36	2.09E-33	0.349059443	80.94278346	9.26E-17	2.50E-13	0.37555367	214.5107387	4.23E-40	8.44E-37	0.656083496	95.46630565	4.65E-19	1.29E-15	0.52094729	206.831923	5.94E-39	1.01E-35	0.384406441	89.10199179	4.58E-18	1.11E-14
61	0.541952258	192.3722994	9.33E-37	1.81E-33	0.649755415	80.50736352	1.09E-16	2.74E-13	0.522057641	206.9738488	5.65E-39	1.05E-35	0.369879359	88.57697333	5.55E-18	1.42E-14	0.372827241	210.528525	1.66E-39	3.25E-36	0.518759284	91.78022426	1.74E-18	4.54E-15	0.578303944	191.900768	1.10E-36	2.12E-33	0.607593384	80.72729925	1.00E-16	2.66E-13	0.708726531	214.1750389	4.75E-40	9.32E-37	0.420440741	95.31359736	4.91E-19	1.34E-15	0.522582475	206.7907676	6.02E-39	1.01E-35	0.679649454	88.89265989	4.95E-18	1.17E-14
62	0.531214291	192.1481751	1.01E-36	1.93E-33	0.465764432	80.47446499	1.10E-16	2.74E-13	0.54119959	206.9707319	5.66E-39	1.05E-35	0.325892189	88.57605815	5.55E-18	1.42E-14	0.576853563	210.1503892	1.89E-39	3.62E-36	0.656543516	91.69275439	1.80E-18	4.61E-15	0.603073088	191.669306	1.20E-36	2.25E-33	0.563820911	80.64902988	1.03E-16	2.68E-13	0.500963079	213.9586181	5.11E-40	9.87E-37	0.679315438	95.2609727	5.00E-19	1.34E-15	0.541450152	206.6635254	6.29E-39	1.04E-35	0.534326979	88.85178616	5.02E-18	1.17E-14
63	0.384506404	192.0626172	1.04E-36	1.96E-33	0.497324783	80.47237841	1.10E-16	2.74E-13	0.711764128	206.5683794	6.50E-39	1.18E-35	0.533796156	88.53134893	5.64E-18	1.42E-14	0.416568935	210.1270787	1.90E-39	3.62E-36	0.495567046	91.23316779	2.12E-18	5.36E-15	0.44894415	191.6388541	1.21E-36	2.25E-33	0.649789959	80.50950881	1.09E-16	2.68E-13	0.309888388	213.7176	5.55E-40	1.05E-36	0.680115614	95.20035552	5.11E-19	1.34E-15	0.712723098	206.3437075	7.03E-39	1.14E-35	0.369985777	88.77207801	5.17E-18	1.19E-14
64	0.337241362	191.9812768	1.07E-36	1.98E-33	0.38215954	80.46078041	1.11E-16	2.74E-13	0.521093475	206.5408596	6.56E-39	1.18E-35	0.646453082	88.46967937	5.77E-18	1.43E-14	0.319302313	210.0471482	1.96E-39	3.64E-36	0.504014928	91.12767061	2.20E-18	5.48E-15	0.513858529	191.309394	1.36E-36	2.49E-33	0.465800571	80.47672138	1.10E-16	2.68E-13	0.610752064	213.3432213	6.31E-40	1.18E-36	0.526718618	95.18739704	5.13E-19	1.34E-15	0.529070285	205.6942509	8.80E-39	1.40E-35	0.666849038	88.61082221	5.48E-18	1.23E-14
65	0.578246619	191.9008664	1.10E-36	2.01E-33	0.657513246	80.44823681	1.11E-16	2.74E-13	0.667107493	206.23767	7.29E-39	1.29E-35	0.682534276	88.22926016	6.30E-18	1.53E-14	0.310075577	209.995653	1.99E-39	3.64E-36	0.713903763	90.98005695	2.32E-18	5.62E-15	0.532271549	191.1631067	1.43E-36	2.58E-33	0.497344976	80.47170857	1.10E-16	2.68E-13	0.657564475	211.8340927	1.06E-39	1.93E-36	0.733235204	95.14516195	5.21E-19	1.34E-15	0.585589855	205.5927781	9.12E-39	1.43E-35	0.325924628	88.58460547	5.53E-18	1.23E-14
66	0.420851861	191.8217132	1.13E-36	2.03E-33	0.531500001	80.40394339	1.13E-16	2.74E-13	0.528184024	206.1019479	7.64E-39	1.33E-35	0.615514926	88.15893892	6.46E-18	1.53E-14	0.58805795	209.9708053	2.01E-39	3.64E-36	0.61374812	90.97219948	2.33E-18	5.62E-15	0.430875211	191.0610265	1.48E-36	2.64E-33	0.382181757	80.4610447	1.11E-16	2.68E-13	0.710204649	211.8162766	1.07E-39	1.93E-36	0.600208552	95.09886587	5.30E-19	1.34E-15	0.627114788	205.4904055	9.44E-39	1.46E-35	0.644258214	88.52524617	5.66E-18	1.24E-14
67	0.603028095	191.6851472	1.19E-36	2.10E-33	0.54594865	80.30292362	1.18E-16	2.74E-13	0.387972812	206.0614289	7.75E-39	1.33E-35	0.637304734	88.15512068	6.47E-18	1.53E-14	0.76120521	209.7214938	2.19E-39	3.91E-36	0.635864655	90.86894891	2.42E-18	5.62E-15	0.542078985	190.9574295	1.54E-36	2.70E-33	0.657551561	80.45615057	1.11E-16	2.68E-13	0.609470223	211.7288896	1.10E-39	1.96E-36	0.650352171	95.00213414	5.48E-19	1.37E-15	0.584454791	205.1269443	1.07E-38	1.63E-35	0.467729799	88.25513921	6.24E-18	1.35E-14
68	0.448930819	191.6385975	1.21E-36	2.11E-33	0.59349385	80.29346048	1.18E-16	2.74E-13	0.593259914	205.966005	8.01E-39	1.35E-35	0.465357146	87.98682507	6.88E-18	1.60E-14	0.624857626	209.6306239	2.26E-39	3.98E-36	0.717927825	90.81115327	2.47E-18	5.62E-15	0.460427262	190.8632491	1.59E-36	2.75E-33	0.531530687	80.40366585	1.13E-16	2.70E-13	0.655002604	211.6897148	1.11E-39	1.96E-36	0.511127267	94.94208234	5.60E-19	1.37E-15	0.583629477	205.0390283	1.10E-38	1.64E-35	0.614894535	88.17088465	6.43E-18	1.37E-14
69	0.532235716	191.1667693	1.43E-36	2.45E-33	0.614953804	80.27296914	1.19E-16	2.74E-13	0.625576897	205.4300957	9.64E-39	1.61E-35	0.669865347	87.85684519	7.22E-18	1.65E-14	0.613954065	209.4401529	2.41E-39	4.14E-36	0.262065088	90.80917238	2.47E-18	5.62E-15	0.618582794	190.7229911	1.67E-36	2.85E-33	0.510697471	80.29776561	1.18E-16	2.70E-13	0.744937812	211.3800541	1.24E-39	2.15E-36	0.641666061	94.90896605	5.67E-19	1.37E-15	0.423940166	205.0247223	1.11E-38	1.64E-35	0.627441233	87.98203054	6.89E-18	1.44E-14
70	0.430852681	191.0684233	1.48E-36	2.50E-33	0.652226865	80.18435749	1.23E-16	2.74E-13	0.406385514	205.3134316	1.00E-38	1.65E-35	0.63024932	87.83699524	7.27E-18	1.65E-14	0.553290865	209.4314837	2.42E-39	4.14E-36	0.345406854	90.8068456	2.47E-18	5.62E-15	0.562801229	190.5203107	1.80E-36	3.01E-33	0.59353191	80.29517516	1.18E-16	2.70E-13	0.428244061	211.2444768	1.30E-39	2.22E-36	0.667219552	94.47528179	6.62E-19	1.58E-15	0.407196341	204.9352498	1.14E-38	1.67E-35	0.637289244	87.92103918	7.05E-18	1.46E-14
71	0.54205618	190.9652375	1.53E-36	2.56E-33	0.558431699	80.17336611	1.23E-16	2.74E-13	0.584271037	205.0950225	1.08E-38	1.75E-35	0.444811273	87.62674545	7.85E-18	1.75E-14	0.658277279	209.2537461	2.57E-39	4.33E-36	0.516413353	90.68017393	2.59E-18	5.80E-15	0.423422667	190.3971953	1.88E-36	3.10E-33	0.615018003	80.28556921	1.18E-16	2.70E-13	0.676207954	210.9704748	1.42E-39	2.40E-36	0.686583608	94.18390345	7.34E-19	1.68E-15	0.497989686	204.7684222	1.21E-38	1.74E-35	0.609491982	87.84462318	7.25E-18	1.48E-14
72	0.460389596	190.8712627	1.59E-36	2.61E-33	0.324567869	80.15519366	1.24E-16	2.74E-13	0.585805323	205.0479975	1.10E-38	1.76E-35	0.612630171	87.41710562	8.47E-18	1.87E-14	0.36765548	209.1792246	2.64E-39	4.33E-36	0.438530736	90.64425475	2.62E-18	5.80E-15	0.529247781	190.287114	1.95E-36	3.18E-33	0.652255263	80.18440415	1.23E-16	2.70E-13	0.695687165	210.5145207	1.67E-39	2.77E-36	0.537340212	94.16873236	7.38E-19	1.68E-15	0.594850597	204.5382622	1.31E-38	1.86E-35	0.611213045	87.26620768	8.95E-18	1.80E-14
73	0.477917833	190.7169041	1.68E-36	2.68E-33	0.523591459	80.13887362	1.25E-16	2.74E-13	0.499083947	204.5701663	1.30E-38	2.03E-35	0.612572347	87.3255778	8.76E-18	1.90E-14	0.577669956	209.1792001	2.64E-39	4.33E-36	0.383375434	90.51574324	2.75E-18	5.99E-15	0.52775676	189.6738168	2.43E-36	3.90E-33	0.558493467	80.17756627	1.23E-16	2.70E-13	0.696190874	210.4155104	1.72E-39	2.83E-36	0.699657913	94.11088077	7.54E-19	1.68E-15	0.690703357	204.1489858	1.50E-38	2.10E-35	0.380035773	87.22121894	9.10E-18	1.80E-14
74	0.618518054	190.7145439	1.68E-36	2.68E-33	0.652612813	80.08500531	1.28E-16	2.76E-13	0.682800295	204.5487952	1.31E-38	2.03E-35	0.624784154	87.17503554	9.26E-18	1.98E-14	0.561787357	208.7505016	3.06E-39	4.92E-36	0.579731512	90.33808926	2.93E-18	6.30E-15	0.293749047	189.6306232	2.46E-36	3.91E-33	0.324586293	80.15706855	1.24E-16	2.70E-13	0.464775966	210.3159895	1.78E-39	2.84E-36	0.590457615	94.09919891	7.57E-19	1.68E-15	0.683261937	204.0712195	1.55E-38	2.13E-35	0.441999488	87.03968306	9.73E-18	1.90E-14
75	0.562767593	190.5249359	1.79E-36	2.83E-33	0.712216364	80.0135176	1.31E-16	2.76E-13	0.4242449	204.3168789	1.42E-38	2.17E-35	0.614065204	87.07221096	9.61E-18	2.01E-14	0.35680247	208.7289719	3.08E-39	4.92E-36	0.632035165	90.2628659	3.01E-18	6.39E-15	0.510736995	189.4498204	2.63E-36	4.11E-33	0.523608278	80.14020796	1.25E-16	2.70E-13	0.645295369	210.2735249	1.81E-39	2.84E-36	0.639249091	94.09535897	7.58E-19	1.68E-15	0.281662462	202.9394907	2.29E-38	3.12E-35	0.555692238	86.86887086	1.04E-17	1.99E-14
76	0.423405579	190.398545	1.88E-36	2.92E-33	0.30800588	80.01256121	1.31E-16	2.76E-13	0.690730996	204.0292851	1.57E-38	2.37E-35	0.673879562	87.06692744	9.63E-18	2.01E-14	0.725642164	208.0540291	3.89E-39	6.13E-36	0.729913745	90.14934311	3.14E-18	6.52E-15	0.57186174	189.2824314	2.79E-36	4.31E-33	0.652644462	80.08520833	1.28E-16	2.72E-13	0.511380025	210.2641102	1.82E-39	2.84E-36	0.503342387	94.07857318	7.62E-19	1.68E-15	0.391427667	202.7519614	2.44E-38	3.28E-35	0.613841318	86.84050022	1.05E-17	1.99E-14
77	0.529224915	190.2897456	1.95E-36	3.00E-33	0.578961109	79.96864417	1.33E-16	2.77E-13	0.582706017	203.9790915	1.60E-38	2.38E-35	0.379973219	86.78021152	1.07E-17	2.19E-14	0.267772381	207.4373169	4.81E-39	7.48E-36	0.659267284	90.07299142	3.22E-18	6.52E-15	0.656697529	188.425361	3.78E-36	5.71E-33	0.30804036	80.01342331	1.31E-16	2.76E-13	0.599942104	210.242943	1.83E-39	2.84E-36	0.657961392	94.03257233	7.75E-19	1.68E-15	0.699776513	202.3818129	2.78E-38	3.69E-35	0.473719322	86.73624763	1.09E-17	2.03E-14
78	0.511439396	190.2257219	2.00E-36	3.03E-33	0.371153925	79.72794324	1.46E-16	2.96E-13	0.390768887	203.752931	1.73E-38	2.54E-35	0.637883	86.74657474	1.08E-17	2.19E-14	0.715904212	207.3809055	4.91E-39	7.53E-36	0.660169324	90.0344598	3.27E-18	6.52E-15	0.648489905	188.4161466	3.80E-36	5.71E-33	0.578988089	79.96831053	1.33E-16	2.77E-13	0.610838174	210.119885	1.91E-39	2.93E-36	0.740520524	93.93420901	8.03E-19	1.72E-15	0.581238824	202.1292898	3.04E-38	3.97E-35	0.624102922	86.71145603	1.10E-17	2.03E-14
79	0.527736664	189.6747947	2.43E-36	3.64E-33	0.5513034	79.71881789	1.46E-16	2.96E-13	0.281513322	203.5054682	1.88E-38	2.74E-35	0.451769621	86.6890802	1.11E-17	2.19E-14	0.34402362	207.3435414	4.97E-39	7.53E-36	0.619051598	90.03169051	3.27E-18	6.52E-15	0.61559088	188.3199443	3.93E-36	5.78E-33	0.437071425	79.87435871	1.38E-16	2.83E-13	0.160776652	209.6532221	2.24E-39	3.40E-36	0.667281755	93.834166	8.32E-19	1.76E-15	0.637652428	201.8662609	3.33E-38	4.26E-35	0.678111013	86.55669291	1.16E-17	2.12E-14
80	0.293728715	189.633305	2.46E-36	3.64E-33	0.404889632	79.68197686	1.48E-16	2.97E-13	0.699514423	203.4661777	1.91E-38	2.74E-35	0.510674397	86.68032984	1.11E-17	2.19E-14	0.675999472	207.2478543	5.14E-39	7.68E-36	0.621370826	90.03036131	3.27E-18	6.52E-15	0.476854059	188.3128085	3.94E-36	5.78E-33	0.715905983	79.71317998	1.47E-16	2.96E-13	0.561201393	209.599886	2.28E-39	3.41E-36	0.498783326	93.66704402	8.83E-19	1.83E-15	0.246887811	201.8551554	3.34E-38	4.26E-35	0.635195905	86.38669483	1.24E-17	2.20E-14
81	0.327241623	189.5254741	2.56E-36	3.74E-33	0.46078025	79.59410479	1.53E-16	3.03E-13	0.619095412	203.1091896	2.16E-38	3.06E-35	0.717839187	86.6541465	1.12E-17	2.19E-14	0.589354409	207.2168677	5.20E-39	7.68E-36	0.799916742	89.97220231	3.34E-18	6.57E-15	0.532962291	188.0981568	4.25E-36	6.16E-33	0.404918948	79.68382271	1.48E-16	2.96E-13	0.740855052	209.5525311	2.32E-39	3.43E-36	0.524922139	93.65746282	8.86E-19	1.83E-15	0.530181922	201.627882	3.62E-38	4.56E-35	0.716273033	86.35251633	1.25E-17	2.20E-14
82	0.510710628	189.4525977	2.63E-36	3.79E-33	0.58855666	79.55574466	1.56E-16	3.03E-13	0.58120102	202.8475286	2.36E-38	3.31E-35	0.55621961	86.55858994	1.16E-17	2.21E-14	0.551079078	207.0863523	5.44E-39	7.93E-36	0.630028745	89.70179751	3.69E-18	6.99E-15	0.561881752	187.8227366	4.69E-36	6.71E-33	0.588600214	79.55785275	1.56E-16	3.07E-13	0.694601723	209.4952262	2.37E-39	3.45E-36	0.785375397	93.55872519	9.18E-19	1.86E-15	0.680145785	201.5775503	3.68E-38	4.58E-35	0.512080782	86.35106453	1.25E-17	2.20E-14
83	0.571818298	189.2884313	2.78E-36	3.97E-33	0.409167625	79.08395446	1.86E-16	3.56E-13	0.63648614	202.2924547	2.87E-38	3.97E-35	0.607505359	86.53788566	1.17E-17	2.21E-14	0.659629241	206.5019476	6.65E-39	9.59E-36	0.310986017	89.68686179	3.71E-18	6.99E-15	0.456727013	187.6915572	4.91E-36	6.91E-33	0.60262114	78.97289852	1.94E-16	3.75E-13	0.696167464	209.3041953	2.53E-39	3.64E-36	0.604003065	93.53921705	9.25E-19	1.86E-15	0.60051221	201.4981091	3.78E-38	4.65E-35	0.605788785	86.32812537	1.26E-17	2.20E-14
84	0.648445808	188.4276567	3.78E-36	5.27E-33	0.654253361	79.06233351	1.87E-16	3.56E-13	0.678878174	202.0918132	3.08E-38	4.21E-35	0.645372911	86.5349381	1.17E-17	2.21E-14	0.501231944	206.1504603	7.51E-39	1.07E-35	0.654635806	89.67685549	3.72E-18	6.99E-15	0.507920623	187.6756957	4.94E-36	6.91E-33	0.553864048	78.95939455	1.95E-16	3.75E-13	0.763663661	209.1154859	2.70E-39	3.84E-36	0.612913851	93.30867832	1.00E-18	1.99E-15	0.647687329	201.2371719	4.14E-38	5.03E-35	0.673107668	86.23818566	1.30E-17	2.23E-14
85	0.656647367	188.423506	3.79E-36	5.27E-33	0.602579617	78.97655252	1.93E-16	3.64E-13	0.600938561	201.6646192	3.57E-38	4.82E-35	0.679195121	86.44102901	1.21E-17	2.26E-14	0.636789458	206.1252313	7.58E-39	1.07E-35	0.770949456	89.64642018	3.76E-18	6.99E-15	0.285216757	187.4017652	5.45E-36	7.52E-33	0.414043182	78.86278553	2.02E-16	3.85E-13	0.597957583	208.5464188	3.28E-39	4.59E-36	0.683064763	93.28588504	1.01E-18	1.99E-15	0.647653503	200.9347219	4.61E-38	5.53E-35	0.72497554	86.22566276	1.31E-17	2.23E-14
86	0.615548369	188.3137434	3.94E-36	5.42E-33	0.414015787	78.86111382	2.02E-16	3.72E-13	0.646585036	201.4569442	3.84E-38	5.13E-35	0.601800173	86.24108142	1.30E-17	2.40E-14	0.265194497	206.0732212	7.72E-39	1.07E-35	0.609499022	89.63870615	3.77E-18	6.99E-15	0.494430008	187.2810967	5.69E-36	7.76E-33	0.54876403	78.74842671	2.11E-16	3.97E-13	0.693245346	208.5331466	3.30E-39	4.59E-36	0.613543454	93.16882549	1.06E-18	2.05E-15	0.572713607	200.81957	4.79E-38	5.64E-35	0.63423334	85.88752397	1.48E-17	2.47E-14
87	0.532942981	188.0983641	4.25E-36	5.78E-33	0.586240247	78.85825426	2.02E-16	3.72E-13	0.529754706	201.3496877	3.98E-38	5.26E-35	0.477570094	86.18896346	1.33E-17	2.42E-14	0.645448409	206.0054162	7.90E-39	1.08E-35	0.591199145	89.56820528	3.87E-18	7.06E-15	0.575793355	186.5302791	7.43E-36	1.00E-32	0.854649222	78.70005628	2.15E-16	3.99E-13	0.514557668	208.4441433	3.40E-39	4.68E-36	0.836340634	93.0040759	1.12E-18	2.15E-15	0.656037434	200.8124065	4.81E-38	5.64E-35	0.643607324	85.87691568	1.49E-17	2.47E-14
88	0.561841693	187.8257395	4.68E-36	6.30E-33	0.3875609	78.80628676	2.06E-16	3.75E-13	0.571572991	201.2655907	4.10E-38	5.36E-35	0.635843021	86.11113383	1.37E-17	2.46E-14	0.689264456	205.9810241	7.97E-39	1.08E-35	0.482237506	89.54665109	3.90E-18	7.06E-15	0.614946481	186.4348069	7.69E-36	1.03E-32	0.326496887	78.64259728	2.19E-16	4.03E-13	0.582700011	208.3151828	3.56E-39	4.83E-36	0.776623627	92.92696753	1.15E-18	2.15E-15	0.502837913	200.6492854	5.09E-38	5.90E-35	0.603190296	85.85753608	1.50E-17	2.47E-14
89	0.456711776	187.6904866	4.91E-36	6.50E-33	0.677644625	78.65606989	2.18E-16	3.89E-13	0.64675073	201.196464	4.20E-38	5.43E-35	0.725846422	86.00546138	1.42E-17	2.53E-14	0.417934186	205.4842333	9.46E-39	1.27E-35	0.662959354	89.49159811	3.98E-18	7.12E-15	0.468752322	186.3999543	7.79E-36	1.03E-32	0.581495242	78.6173363	2.21E-16	4.03E-13	0.439121359	208.2578066	3.63E-39	4.88E-36	0.729002665	92.92361762	1.15E-18	2.15E-15	0.528509001	200.5000843	5.36E-38	6.15E-35	0.646024972	85.77904386	1.54E-17	2.48E-14
90	0.507904248	187.6770912	4.94E-36	6.50E-33	0.326485165	78.64186425	2.19E-16	3.89E-13	0.525904887	201.0724143	4.39E-38	5.60E-35	0.60337638	85.82590797	1.52E-17	2.65E-14	0.578517704	205.3640305	9.87E-39	1.31E-35	0.47771366	89.43011212	4.07E-18	7.20E-15	0.576509822	186.2922144	8.09E-36	1.06E-32	0.384874529	78.57726756	2.25E-16	4.04E-13	0.709066407	208.1243938	3.80E-39	5.05E-36	0.737568335	92.87599617	1.17E-18	2.15E-15	0.376418838	200.4284069	5.50E-38	6.23E-35	0.352325043	85.77296858	1.55E-17	2.48E-14
91	0.703443464	187.5962364	5.08E-36	6.61E-33	0.581463348	78.61767303	2.21E-16	3.89E-13	0.612896376	200.9262555	4.62E-38	5.83E-35	0.65000242	85.81463095	1.52E-17	2.65E-14	0.687999252	205.3275914	9.99E-39	1.31E-35	0.409550076	89.35286456	4.19E-18	7.21E-15	0.531005604	186.1931929	8.38E-36	1.08E-32	0.849069115	78.4226518	2.38E-16	4.24E-13	0.7436723	207.6816655	4.43E-39	5.82E-36	0.654128341	92.87099727	1.18E-18	2.15E-15	0.613656041	200.3695888	5.61E-38	6.29E-35	0.649530872	85.74741542	1.56E-17	2.48E-14
92	0.494397684	187.291983	5.66E-36	7.29E-33	0.384849511	78.57740458	2.25E-16	3.90E-13	0.246585524	200.7722168	4.87E-38	6.05E-35	0.35268034	85.78888928	1.54E-17	2.65E-14	0.555660332	204.9976914	1.12E-38	1.46E-35	0.348761155	89.33977326	4.21E-18	7.21E-15	0.626261298	186.0402113	8.86E-36	1.13E-32	0.266701311	78.36867172	2.43E-16	4.28E-13	0.554778694	207.3242022	5.01E-39	6.51E-36	0.698342971	92.85216475	1.18E-18	2.15E-15	0.541023283	200.1325169	6.09E-38	6.71E-35	0.582016227	85.62334174	1.64E-17	2.54E-14
93	0.614911772	186.4332628	7.70E-36	9.79E-33	0.266692955	78.36835882	2.43E-16	4.18E-13	0.441389142	200.7597857	4.90E-38	6.05E-35	0.635157245	85.62934998	1.63E-17	2.74E-14	0.633837157	204.9607306	1.13E-38	1.46E-35	0.592526562	89.33526826	4.21E-18	7.21E-15	0.649642425	185.9372046	9.19E-36	1.16E-32	0.568814701	78.19412127	2.60E-16	4.52E-13	0.59744507	207.2476933	5.14E-39	6.56E-36	0.529458212	92.8021479	1.20E-18	2.15E-15	0.647028788	200.1227154	6.12E-38	6.71E-35	0.626497517	85.61421346	1.64E-17	2.54E-14
94	0.468728384	186.4065515	7.77E-36	9.79E-33	0.568786662	78.19401662	2.60E-16	4.42E-13	0.655635216	200.5391286	5.29E-38	6.46E-35	0.62546912	85.61764452	1.64E-17	2.74E-14	0.263680434	204.7915122	1.20E-38	1.53E-35	0.634039315	89.13960698	4.52E-18	7.66E-15	0.614389838	185.6406121	1.02E-35	1.28E-32	0.396508128	78.13113549	2.66E-16	4.58E-13	0.577348098	207.2406194	5.15E-39	6.56E-36	0.70003314	92.78845527	1.21E-18	2.15E-15	0.323949489	200.0528417	6.27E-38	6.80E-35	0.601299514	85.59513686	1.65E-17	2.54E-14
95	0.576477302	186.2944039	8.09E-36	1.01E-32	0.449271803	78.0266354	2.77E-16	4.59E-13	0.646829684	200.3013331	5.75E-38	6.95E-35	0.583100419	85.60910074	1.64E-17	2.74E-14	0.636482105	204.7673261	1.21E-38	1.53E-35	0.733753378	89.03952233	4.69E-18	7.86E-15	0.582101674	185.6085968	1.03E-35	1.28E-32	0.4492868	78.02678753	2.77E-16	4.69E-13	0.634314879	207.0118407	5.58E-39	7.02E-36	0.751950721	92.75986102	1.22E-18	2.15E-15	0.527062089	199.9693926	6.45E-38	6.93E-35	0.382890616	85.47748678	1.73E-17	2.63E-14
96	0.530970998	186.2038871	8.35E-36	1.03E-32	0.448148301	78.02536901	2.77E-16	4.59E-13	0.528193556	200.2697712	5.81E-38	6.95E-35	0.648361379	85.48499863	1.72E-17	2.84E-14	0.655195425	204.6146977	1.28E-38	1.59E-35	0.647274773	88.94762879	4.85E-18	8.04E-15	0.613380096	185.2773611	1.16E-35	1.42E-32	0.332305803	78.01024807	2.78E-16	4.69E-13	0.58464919	206.4228877	6.84E-39	8.52E-36	0.603968635	92.72628856	1.24E-18	2.15E-15	0.655742713	199.9079336	6.59E-38	7.01E-35	0.635985264	85.35877997	1.80E-17	2.71E-14
97	0.626197331	186.0265648	8.90E-36	1.09E-32	0.332286372	78.00945695	2.78E-16	4.59E-13	0.375244918	200.132191	6.10E-38	7.16E-35	0.444926024	85.37868549	1.79E-17	2.92E-14	0.488111021	204.5000394	1.33E-38	1.64E-35	0.583564101	88.87447979	4.98E-18	8.11E-15	0.464784028	185.2401306	1.18E-35	1.43E-32	0.330914348	77.80002585	3.01E-16	4.99E-13	0.634110271	206.379006	6.94E-39	8.56E-36	0.753516884	92.65562722	1.27E-18	2.15E-15	0.55688694	199.7009193	7.09E-38	7.46E-35	0.521430956	85.29299	1.85E-17	2.75E-14
98	0.614356575	185.6380798	1.02E-35	1.24E-32	0.398607879	77.95095437	2.85E-16	4.64E-13	0.322824962	200.0990266	6.17E-38	7.16E-35	0.383482999	85.28563352	1.85E-17	3.00E-14	0.675302524	204.4199454	1.37E-38	1.65E-35	0.499392156	88.86887337	4.99E-18	8.11E-15	0.355207846	185.0555703	1.26E-35	1.50E-32	0.538816241	77.79510848	3.02E-16	4.99E-13	0.70221444	206.275796	7.20E-39	8.70E-36	0.715976783	92.65449135	1.27E-18	2.15E-15	0.345980559	199.6053077	7.33E-38	7.63E-35	0.600408238	85.14748491	1.95E-17	2.87E-14
99	0.582055421	185.6093442	1.03E-35	1.24E-32	0.330897649	77.7975415	3.02E-16	4.82E-13	0.541010312	200.0978802	6.17E-38	7.16E-35	0.519804719	85.21905408	1.90E-17	3.04E-14	0.492521739	204.4198158	1.37E-38	1.65E-35	0.647150389	88.80547781	5.11E-18	8.21E-15	0.612606743	185.0511207	1.26E-35	1.50E-32	0.337154795	77.73024202	3.09E-16	5.06E-13	0.659927465	206.27386	7.20E-39	8.70E-36	0.611549202	92.62522301	1.28E-18	2.15E-15	0.442009426	199.4362554	7.77E-38	8.01E-35	0.445081138	85.06737906	2.01E-17	2.90E-14
100	0.435131462	185.5794707	1.04E-35	1.24E-32	0.538788474	77.79623052	3.02E-16	4.82E-13	0.593017733	200.0214344	6.34E-38	7.28E-35	0.674387314	85.07881564	2.00E-17	3.17E-14	0.322132987	204.3081877	1.42E-38	1.70E-35	0.593130396	88.67038655	5.36E-18	8.54E-15	0.579386199	184.6122783	1.48E-35	1.73E-32	0.598618379	77.6920342	3.14E-16	5.08E-13	0.628408229	206.2060151	7.37E-39	8.82E-36	0.714281697	92.61236448	1.29E-18	2.15E-15	0.589862275	199.3667454	7.97E-38	8.13E-35	0.65728238	85.06589295	2.01E-17	2.90E-14
101	0.613357744	185.2760205	1.16E-35	1.36E-32	0.337142081	77.72889265	3.10E-16	4.90E-13	0.654247715	199.9896357	6.41E-38	7.29E-35	0.601166778	85.04302354	2.02E-17	3.18E-14	0.39624325	204.2727775	1.44E-38	1.71E-35	0.679743911	88.53553541	5.63E-18	8.88E-15	0.345960827	184.3550407	1.62E-35	1.88E-32	0.352226533	77.53509515	3.33E-16	5.32E-13	0.467405237	206.0099874	7.89E-39	9.34E-36	0.615614815	92.50384045	1.34E-18	2.22E-15	0.648344536	199.1902921	8.47E-38	8.56E-35	0.672777907	84.85042117	2.17E-17	3.11E-14
102	0.464769135	185.2421762	1.18E-35	1.37E-32	0.598581528	77.69002009	3.14E-16	4.92E-13	0.536841782	199.6562886	7.20E-38	8.11E-35	0.660207577	84.86471094	2.16E-17	3.36E-14	0.589421813	204.1616744	1.50E-38	1.76E-35	0.58792217	88.49179323	5.72E-18	8.94E-15	0.583578707	184.2534761	1.68E-35	1.93E-32	0.398189679	77.51834343	3.35E-16	5.32E-13	0.590627944	205.880751	8.25E-39	9.68E-36	0.769801711	92.42482375	1.38E-18	2.26E-15	0.627209727	199.0326675	8.95E-38	8.96E-35	0.589584231	84.73297088	2.27E-17	3.22E-14
103	0.644916374	185.1713072	1.21E-35	1.39E-32	0.508731662	77.59033832	3.26E-16	5.06E-13	0.503400935	199.424902	7.81E-38	8.70E-35	0.508966652	84.75711709	2.25E-17	3.46E-14	0.576526353	204.1349844	1.51E-38	1.76E-35	0.364787778	88.39839597	5.92E-18	9.08E-15	0.492948533	183.8136659	1.96E-35	2.23E-32	0.474858902	77.47900286	3.40E-16	5.35E-13	0.508950003	205.7782529	8.55E-39	9.93E-36	0.6249218	92.36972689	1.41E-18	2.28E-15	0.666784428	198.9417093	9.24E-38	9.02E-35	0.393097811	84.52170141	2.45E-17	3.43E-14
104	0.355191972	185.0597157	1.26E-35	1.43E-32	0.352207134	77.53365025	3.33E-16	5.10E-13	0.719500615	199.3943488	7.89E-38	8.71E-35	0.592654083	84.67977486	2.31E-17	3.53E-14	0.390503486	203.7276168	1.74E-38	2.00E-35	0.59517166	88.39361671	5.93E-18	9.08E-15	0.635779186	183.8001633	1.97E-35	2.23E-32	0.569845351	77.45018703	3.44E-16	5.35E-13	0.524110101	205.645371	8.95E-39	1.03E-35	0.718070168	92.31492261	1.44E-18	2.30E-15	0.720256354	198.9341822	9.27E-38	9.02E-35	0.653463648	84.51063327	2.46E-17	3.43E-14
105	0.579360044	184.6096177	1.48E-35	1.67E-32	0.398163961	77.51799075	3.35E-16	5.10E-13	0.55537794	199.32546	8.08E-38	8.84E-35	0.441460775	84.47892981	2.49E-17	3.76E-14	0.561166602	203.4682534	1.91E-38	2.17E-35	0.359399441	88.29498154	6.15E-18	9.27E-15	0.455380596	183.6871882	2.06E-35	2.30E-32	0.732222099	77.35622356	3.56E-16	5.47E-13	0.510281458	205.040508	1.10E-38	1.26E-35	0.652243005	92.17057226	1.51E-18	2.40E-15	0.65911513	198.9287786	9.28E-38	9.02E-35	0.397979715	84.47456397	2.50E-17	3.44E-14
106	0.345945092	184.3539463	1.62E-35	1.81E-32	0.474840465	77.47789324	3.40E-16	5.13E-13	0.588651329	199.1609337	8.56E-38	9.21E-35	0.653542392	84.45399792	2.52E-17	3.76E-14	0.361668448	203.3958271	1.95E-38	2.21E-35	0.583660604	88.28483935	6.17E-18	9.27E-15	0.625154955	183.5948124	2.12E-35	2.35E-32	0.577949294	77.34470709	3.58E-16	5.47E-13	0.651530129	204.7711169	1.21E-38	1.37E-35	0.635579126	92.1303679	1.53E-18	2.42E-15	0.595069304	198.3689141	1.13E-37	1.08E-34	0.506135113	84.33488392	2.63E-17	3.59E-14
107	0.583555382	184.2526791	1.68E-35	1.86E-32	0.569825388	77.45085875	3.44E-16	5.14E-13	0.658189192	199.1537665	8.58E-38	9.21E-35	0.484849755	84.38627406	2.58E-17	3.82E-14	0.244237027	203.2661983	2.04E-38	2.29E-35	0.434419539	88.11046656	6.58E-18	9.72E-15	0.648729478	183.542912	2.16E-35	2.38E-32	0.459785391	77.30214358	3.64E-16	5.49E-13	0.525032831	204.6156872	1.28E-38	1.43E-35	0.718491242	92.0814481	1.56E-18	2.44E-15	0.689582302	198.3668115	1.13E-37	1.08E-34	0.716573662	84.30497384	2.66E-17	3.59E-14
108	0.337829019	183.9440297	1.87E-35	2.06E-32	0.396878454	77.41985038	3.48E-16	5.15E-13	0.665824369	199.1064086	8.73E-38	9.28E-35	0.652519488	84.26020397	2.70E-17	3.94E-14	0.410896369	203.0964697	2.17E-38	2.40E-35	0.461340715	88.10506047	6.59E-18	9.72E-15	0.310335391	183.3669518	2.31E-35	2.51E-32	0.54642682	77.28456418	3.66E-16	5.49E-13	0.666225183	204.2687763	1.44E-38	1.60E-35	0.521993814	91.96034632	1.63E-18	2.52E-15	0.678933821	197.7011353	1.43E-37	1.34E-34	0.482263123	84.24703338	2.71E-17	3.62E-14
109	0.302254071	183.8791671	1.92E-35	2.08E-32	0.577919874	77.34410052	3.58E-16	5.22E-13	0.363547471	198.8724986	9.47E-38	9.98E-35	0.398516951	84.25241117	2.71E-17	3.94E-14	0.674762673	203.0138023	2.23E-38	2.45E-35	0.332815564	88.05733343	6.71E-18	9.80E-15	0.461873939	183.213138	2.44E-35	2.62E-32	0.324867921	77.26083649	3.69E-16	5.49E-13	0.648246848	204.0586647	1.55E-38	1.70E-35	0.460106535	91.9198205	1.65E-18	2.54E-15	0.423042329	197.6846984	1.44E-37	1.34E-34	0.466320568	84.23470705	2.73E-17	3.62E-14
110	0.635702114	183.769234	2.00E-35	2.14E-32	0.647605059	77.32963975	3.60E-16	5.22E-13	0.625965978	198.7834123	9.77E-38	1.02E-34	0.466750837	84.16117569	2.80E-17	4.04E-14	0.638858289	202.8104339	2.40E-38	2.59E-35	0.696060879	88.01913698	6.80E-18	9.80E-15	0.601381554	183.1293911	2.51E-35	2.68E-32	0.295863368	77.20960003	3.77E-16	5.54E-13	0.466944949	203.8152668	1.69E-38	1.84E-35	0.791221876	91.84144649	1.70E-18	2.58E-15	0.593799627	197.6455602	1.46E-37	1.35E-34	0.598237848	84.10025633	2.87E-17	3.77E-14
111	0.395118328	183.7567474	2.00E-35	2.14E-32	0.459769908	77.30157594	3.64E-16	5.22E-13	0.647326889	198.553237	1.06E-37	1.10E-34	0.393498361	84.08343843	2.88E-17	4.08E-14	0.532958494	202.8021573	2.40E-38	2.59E-35	0.330472572	88.00567093	6.83E-18	9.80E-15	0.573987434	183.0833241	2.55E-35	2.70E-32	0.477725315	77.06530658	3.98E-16	5.79E-13	0.685316036	203.7535041	1.73E-38	1.86E-35	0.132386936	91.7316839	1.77E-18	2.66E-15	0.486245191	197.5439648	1.51E-37	1.39E-34	0.703820252	83.95820337	3.02E-17	3.94E-14
112	0.440575993	183.6055684	2.12E-35	2.22E-32	0.546404118	77.28606853	3.66E-16	5.22E-13	0.485392056	198.5002	1.08E-37	1.11E-34	0.705098681	84.08340361	2.88E-17	4.08E-14	0.468525066	202.6462903	2.54E-38	2.71E-35	0.679935092	87.89216427	7.12E-18	1.01E-14	0.525055548	183.0034857	2.63E-35	2.75E-32	0.545013106	77.04723788	4.01E-16	5.79E-13	0.501643187	203.6980998	1.76E-38	1.88E-35	0.587754347	91.71124515	1.78E-18	2.66E-15	0.641675447	197.4622598	1.55E-37	1.41E-34	0.418706436	83.87619365	3.11E-17	3.99E-14
113	0.62511173	183.6047806	2.12E-35	2.22E-32	0.324848039	77.26007612	3.70E-16	5.23E-13	0.593581869	198.4244958	1.11E-37	1.13E-34	0.418679778	84.04130399	2.93E-17	4.08E-14	0.314051003	202.6169808	2.56E-38	2.71E-35	0.460504336	87.76627767	7.46E-18	1.05E-14	0.520233587	182.9418629	2.69E-35	2.79E-32	0.703696974	77.01382512	4.06E-16	5.81E-13	0.729859648	203.435317	1.93E-38	2.04E-35	0.703335122	91.57898516	1.87E-18	2.76E-15	0.597591849	197.3217728	1.63E-37	1.47E-34	0.344436362	83.82776661	3.17E-17	3.99E-14
114	0.379067863	183.5016405	2.20E-35	2.28E-32	0.408712541	77.1550508	3.84E-16	5.39E-13	0.422343884	198.2396579	1.18E-37	1.19E-34	0.650506158	84.03488276	2.94E-17	4.08E-14	0.276815305	202.5549138	2.62E-38	2.75E-35	0.643857813	87.73638907	7.54E-18	1.05E-14	0.247925688	182.8380165	2.79E-35	2.87E-32	0.445012472	76.97623186	4.11E-16	5.84E-13	0.598349927	203.361358	1.98E-38	2.06E-35	0.600023367	91.56206452	1.88E-18	2.76E-15	0.323056912	197.2787348	1.66E-37	1.48E-34	0.740486572	83.82331372	3.18E-17	3.99E-14
115	0.39748345	183.24951	2.41E-35	2.48E-32	0.430898985	77.10672482	3.92E-16	5.42E-13	0.68857915	198.1419037	1.22E-37	1.22E-34	0.345016818	84.00895841	2.96E-17	4.09E-14	0.399941989	201.9941975	3.18E-38	3.31E-35	0.508575553	87.62817718	7.84E-18	1.09E-14	0.291789773	182.7689656	2.86E-35	2.92E-32	0.614956006	76.95657043	4.14E-16	5.84E-13	0.57049352	203.3509012	1.98E-38	2.06E-35	0.807507197	91.4693517	1.95E-18	2.83E-15	0.66548508	196.7922446	1.96E-37	1.74E-34	0.65160497	83.81810238	3.18E-17	3.99E-14
116	0.461859146	183.2136972	2.44E-35	2.49E-32	0.44539909	77.08586842	3.95E-16	5.42E-13	0.345430213	198.1176829	1.23E-37	1.22E-34	0.601259189	83.92570582	3.06E-17	4.18E-14	0.503100547	201.6278565	3.62E-38	3.72E-35	0.512295336	87.56207466	8.04E-18	1.10E-14	0.686707676	182.6997167	2.93E-35	2.94E-32	0.364574102	76.89256543	4.25E-16	5.93E-13	0.584865938	203.1601374	2.12E-38	2.19E-35	0.605610855	91.42790586	1.98E-18	2.84E-15	0.681337683	196.7046697	2.03E-37	1.78E-34	0.586943464	83.7866063	3.22E-17	3.99E-14
117	0.601335509	183.1417316	2.50E-35	2.53E-32	0.398606343	77.06783228	3.97E-16	5.42E-13	0.678265384	197.6054125	1.48E-37	1.45E-34	0.718994788	83.79653417	3.21E-17	4.33E-14	0.338343991	201.5918576	3.66E-38	3.72E-35	0.56726194	87.5378849	8.11E-18	1.10E-14	0.39102801	182.6929464	2.94E-35	2.94E-32	0.570963914	76.59755181	4.75E-16	6.56E-13	0.574110106	202.7741809	2.43E-38	2.48E-35	0.676452754	91.38703821	2.00E-18	2.86E-15	0.422528162	196.6339548	2.08E-37	1.81E-34	0.353333647	83.77885055	3.23E-17	3.99E-14
118	0.573929567	183.0924515	2.54E-35	2.55E-32	0.544978818	77.04769262	4.00E-16	5.42E-13	0.640374966	197.3964476	1.59E-37	1.55E-34	0.660743992	83.76466728	3.24E-17	4.33E-14	0.469041729	201.5832291	3.67E-38	3.72E-35	0.637924841	87.40990984	8.49E-18	1.15E-14	0.333408711	182.6804994	2.95E-35	2.94E-32	0.535501917	76.58012889	4.78E-16	6.56E-13	0.679436246	202.2676788	2.89E-38	2.93E-35	0.608365808	91.20094651	2.14E-18	3.03E-15	0.423159882	196.5913175	2.11E-37	1.82E-34	0.658736567	83.7494416	3.26E-17	4.00E-14
119	0.525014469	183.0041254	2.63E-35	2.60E-32	0.614918058	76.95893592	4.14E-16	5.56E-13	0.597378114	197.2572968	1.67E-37	1.61E-34	0.605776928	83.75299479	3.26E-17	4.33E-14	0.340807662	201.2238596	4.16E-38	4.19E-35	0.201904886	87.16010002	9.31E-18	1.23E-14	0.508788959	182.6170047	3.02E-35	2.98E-32	0.629353603	76.50872967	4.91E-16	6.63E-13	0.693531613	201.9081529	3.28E-38	3.30E-35	0.673867613	91.04650577	2.27E-18	3.18E-15	0.70856431	196.5377886	2.15E-37	1.84E-34	0.415404257	83.47717632	3.61E-17	4.39E-14
120	0.510437589	182.9927438	2.64E-35	2.60E-32	0.364543868	76.89135721	4.25E-16	5.66E-13	0.322811743	197.1570593	1.73E-37	1.65E-34	0.357902429	83.73712968	3.28E-17	4.33E-14	0.552904291	201.1398767	4.29E-38	4.27E-35	0.709268546	87.13938274	9.38E-18	1.23E-14	0.581845621	182.5416213	3.10E-35	3.03E-32	0.335093634	76.47926339	4.97E-16	6.63E-13	0.634644005	201.7896163	3.42E-38	3.41E-35	0.727697219	90.9339152	2.36E-18	3.29E-15	0.189476445	196.4270114	2.23E-37	1.90E-34	0.603518673	83.35207093	3.78E-17	4.53E-14
121	0.52021466	182.9446834	2.68E-35	2.63E-32	0.570917106	76.60262442	4.74E-16	6.25E-13	0.680155697	197.0879677	1.77E-37	1.68E-34	0.58749053	83.64212449	3.40E-17	4.45E-14	0.7431378	201.0624466	4.40E-38	4.36E-35	0.254013036	87.13758923	9.38E-18	1.23E-14	0.613856765	182.4881334	3.16E-35	3.07E-32	0.602714679	76.46575871	4.99E-16	6.63E-13	0.365465778	201.4168378	3.89E-38	3.85E-35	0.520297163	90.85026795	2.43E-18	3.36E-15	0.59844311	196.358201	2.29E-37	1.93E-34	0.53263194	83.34520127	3.79E-17	4.53E-14
122	0.247912172	182.8361819	2.79E-35	2.71E-32	0.535467885	76.58357853	4.77E-16	6.25E-13	0.708033987	196.9726553	1.84E-37	1.74E-34	0.58669454	83.60539335	3.44E-17	4.47E-14	0.724247129	200.929575	4.61E-38	4.52E-35	0.666544596	87.10744213	9.49E-18	1.24E-14	0.509004353	182.3593854	3.31E-35	3.19E-32	0.290430586	76.46196016	5.00E-16	6.63E-13	0.571655444	201.394591	3.92E-38	3.85E-35	0.603165684	90.78590733	2.49E-18	3.41E-15	0.677421075	196.2586913	2.37E-37	1.98E-34	0.610827129	83.18553909	4.02E-17	4.77E-14
123	0.686670229	182.7021738	2.93E-35	2.82E-32	0.335073152	76.47684004	4.97E-16	6.39E-13	0.664368481	196.8080377	1.95E-37	1.82E-34	0.531173109	83.4895769	3.59E-17	4.60E-14	0.370724457	200.634878	5.11E-38	4.97E-35	0.286154318	87.07144182	9.61E-18	1.24E-14	0.655319655	182.2142364	3.49E-35	3.32E-32	0.582935403	76.21119119	5.50E-16	7.24E-13	0.735509556	200.9260782	4.62E-38	4.49E-35	0.715137125	90.74785002	2.53E-18	3.43E-15	0.632810142	195.9162868	2.67E-37	2.22E-34	0.58528979	83.12722188	4.11E-17	4.83E-14
124	0.333396805	182.6804218	2.95E-35	2.82E-32	0.602687564	76.46455551	4.99E-16	6.39E-13	0.421505438	196.740484	2.00E-37	1.85E-34	0.742335742	83.48465859	3.60E-17	4.60E-14	0.576053775	200.4244326	5.50E-38	5.31E-35	0.615410201	87.04494463	9.71E-18	1.25E-14	0.646681586	182.1991377	3.51E-35	3.32E-32	0.467523661	76.16638553	5.59E-16	7.30E-13	0.519606929	200.8680541	4.71E-38	4.55E-35	0.585247086	90.72577208	2.55E-18	3.43E-15	0.594693867	195.7986138	2.79E-37	2.29E-34	0.717638097	83.00870933	4.29E-17	5.01E-14
125	0.581802291	182.5372573	3.11E-35	2.94E-32	0.290413739	76.4621977	5.00E-16	6.39E-13	0.598324744	196.6491089	2.07E-37	1.90E-34	0.673716997	83.276299	3.89E-17	4.93E-14	0.502181871	200.4001927	5.55E-38	5.31E-35	0.579535736	86.99648146	9.88E-18	1.25E-14	0.518482812	182.135902	3.59E-35	3.37E-32	0.704023646	76.10876774	5.72E-16	7.40E-13	0.618418834	200.7585176	4.90E-38	4.69E-35	0.628807097	90.66287603	2.60E-18	3.48E-15	0.426947317	195.4266984	3.17E-37	2.57E-34	0.592548257	82.98027318	4.34E-17	5.02E-14
126	0.613804257	182.4951545	3.15E-35	2.96E-32	0.693572822	76.36255947	5.19E-16	6.58E-13	0.676092933	196.41932	2.24E-37	2.04E-34	0.610403439	83.2044098	3.99E-17	5.03E-14	0.548862898	200.3348736	5.68E-38	5.39E-35	0.76588968	86.99420382	9.89E-18	1.25E-14	0.500515558	182.1142278	3.62E-35	3.37E-32	0.522864929	75.96071676	6.05E-16	7.73E-13	0.764624261	200.4676827	5.42E-38	5.15E-35	0.299725699	90.62556976	2.64E-18	3.50E-15	0.647462295	195.4241027	3.18E-37	2.57E-34	0.672702041	82.92600797	4.43E-17	5.08E-14
127	0.508974968	182.3651492	3.30E-35	3.08E-32	0.478482708	76.22986734	5.46E-16	6.87E-13	0.42632115	196.3709893	2.28E-37	2.06E-34	0.414164858	82.86417467	4.53E-17	5.66E-14	0.613186524	200.1843798	5.98E-38	5.64E-35	0.600324302	86.96786086	9.99E-18	1.25E-14	0.359518538	182.0402382	3.71E-35	3.43E-32	0.365261628	75.95235727	6.07E-16	7.73E-13	0.516165365	199.9908703	6.40E-38	6.03E-35	0.729486965	90.60396924	2.66E-18	3.50E-15	0.582844745	195.2928139	3.33E-37	2.67E-34	0.431105017	82.89080895	4.49E-17	5.11E-14
128	0.500487728	182.3344401	3.34E-35	3.09E-32	0.582908804	76.20988504	5.50E-16	6.87E-13	0.423444905	196.2571937	2.37E-37	2.13E-34	0.702268915	82.79763628	4.64E-17	5.75E-14	0.651434934	199.8733332	6.67E-38	6.24E-35	0.694593642	86.95969885	1.00E-17	1.25E-14	0.301802516	181.7339568	4.15E-35	3.80E-32	0.257836054	75.90529605	6.18E-16	7.81E-13	0.654637961	199.8024417	6.84E-38	6.39E-35	0.673416803	90.42176406	2.84E-18	3.71E-15	0.64439581	195.2371545	3.39E-37	2.71E-34	0.700593416	82.75619676	4.71E-17	5.33E-14
129	0.655280173	182.2040065	3.50E-35	3.21E-32	0.467509893	76.16590674	5.59E-16	6.89E-13	0.593381599	196.2216012	2.40E-37	2.14E-34	0.718912177	82.70249868	4.81E-17	5.91E-14	0.720249928	199.5072724	7.58E-38	6.99E-35	0.277531006	86.84453748	1.04E-17	1.28E-14	0.308671439	181.4847659	4.53E-35	4.13E-32	0.552950464	75.87144467	6.25E-16	7.85E-13	0.479885056	199.5395966	7.50E-38	6.95E-35	0.338747765	90.37223171	2.89E-18	3.75E-15	0.71899771	195.1113734	3.55E-37	2.81E-34	0.339348041	82.58643738	5.02E-17	5.63E-14
130	0.518434926	182.1461197	3.57E-35	3.26E-32	0.439130965	76.16044101	5.60E-16	6.89E-13	0.621969406	196.1199121	2.49E-37	2.20E-34	0.339412	82.65718257	4.89E-17	5.97E-14	0.630395373	199.5037048	7.59E-38	6.99E-35	0.721032875	86.81078144	1.06E-17	1.28E-14	0.652010968	180.6963603	6.02E-35	5.44E-32	0.314273297	75.81269481	6.40E-16	7.97E-13	0.396078036	198.9940693	9.08E-38	8.35E-35	0.620721193	90.23466961	3.04E-18	3.91E-15	0.421772495	194.9673629	3.73E-37	2.93E-34	0.508248656	82.54826179	5.09E-17	5.67E-14
131	0.359499054	182.0401732	3.71E-35	3.35E-32	0.436290488	76.06835911	5.80E-16	7.08E-13	0.646489614	195.8578048	2.73E-37	2.39E-34	0.595740932	82.57742823	5.04E-17	6.10E-14	0.672300446	199.3783112	7.93E-38	7.25E-35	0.564757431	86.79590357	1.06E-17	1.28E-14	0.580424591	180.5954063	6.25E-35	5.60E-32	0.471390052	75.73435663	6.59E-16	8.09E-13	0.390973861	198.8833012	9.43E-38	8.62E-35	0.517642268	90.1975119	3.08E-18	3.93E-15	0.346891774	194.8476161	3.89E-37	3.02E-34	0.68424416	82.4681277	5.25E-17	5.79E-14
132	0.572375676	182.0198067	3.74E-35	3.35E-32	0.396315204	75.98957582	5.98E-16	7.23E-13	0.305693059	195.5834384	3.00E-37	2.59E-34	0.430150531	82.45836217	5.27E-17	6.29E-14	0.607213337	199.3401406	8.04E-38	7.25E-35	0.604719818	86.79251681	1.06E-17	1.28E-14	0.619535904	180.2655144	7.03E-35	6.26E-32	0.301453195	75.72129494	6.62E-16	8.09E-13	0.597296639	198.753003	9.87E-38	8.95E-35	0.783676812	90.06907891	3.23E-18	4.08E-15	0.51885397	194.8370086	3.91E-37	3.02E-34	0.450495556	82.300468	5.58E-17	6.05E-14
133	0.301778651	181.741035	4.13E-35	3.68E-32	0.522840432	75.96087532	6.05E-16	7.23E-13	0.421124008	195.5493103	3.04E-37	2.59E-34	0.68685963	82.45545154	5.27E-17	6.29E-14	0.681461669	199.3315917	8.06E-38	7.25E-35	0.654004504	86.76747866	1.07E-17	1.29E-14	0.543176343	179.9277479	7.95E-35	7.01E-32	0.652434531	75.69691988	6.68E-16	8.09E-13	0.675022754	198.6557161	1.02E-37	9.16E-35	0.731713407	90.04750058	3.25E-18	4.09E-15	0.305843261	194.784917	3.98E-37	3.05E-34	0.335109435	82.29813152	5.59E-17	6.05E-14
134	0.308656798	181.4900233	4.53E-35	4.00E-32	0.365241968	75.95314728	6.06E-16	7.23E-13	0.581453774	195.5463737	3.04E-37	2.59E-34	0.605768037	82.18830723	5.82E-17	6.89E-14	0.375391357	199.1922906	8.47E-38	7.56E-35	0.756898264	86.68586943	1.11E-17	1.31E-14	0.669212496	179.9081457	8.00E-35	7.01E-32	0.695152552	75.69132371	6.70E-16	8.09E-13	0.692063154	198.64288	1.03E-37	9.16E-35	0.767850249	89.97767339	3.34E-18	4.16E-15	0.622927436	194.7462754	4.03E-37	3.07E-34	0.367124064	82.29117817	5.60E-17	6.05E-14
135	0.474023562	181.4170123	4.65E-35	4.07E-32	0.353923068	75.90772931	6.17E-16	7.26E-13	0.50177884	195.5444606	3.05E-37	2.59E-34	0.367074609	82.07757387	6.07E-17	7.12E-14	0.612871491	199.1676953	8.54E-38	7.57E-35	0.848980671	86.68165462	1.11E-17	1.31E-14	0.473601839	179.7794962	8.38E-35	7.29E-32	0.65300594	75.6335935	6.85E-16	8.21E-13	0.641537836	198.5930221	1.04E-37	9.25E-35	0.59608686	89.94100798	3.38E-18	4.18E-15	0.508300646	194.7103938	4.09E-37	3.08E-34	0.602817957	82.20884177	5.78E-17	6.19E-14
136	0.609057389	181.1995285	5.02E-35	4.37E-32	0.257822802	75.90503939	6.18E-16	7.26E-13	0.633538574	195.5077213	3.09E-37	2.61E-34	0.508389794	82.05367264	6.12E-17	7.12E-14	0.592735262	199.0211286	8.99E-38	7.90E-35	0.58532026	86.66654495	1.11E-17	1.31E-14	0.568173511	179.5948188	8.96E-35	7.73E-32	0.686769391	75.59709334	6.94E-16	8.26E-13	0.380297973	198.5741062	1.05E-37	9.25E-35	0.706659548	89.91170322	3.42E-18	4.20E-15	0.589810912	194.6974394	4.10E-37	3.08E-34	0.684209905	82.17922529	5.84E-17	6.21E-14
137	0.641570693	181.0926233	5.22E-35	4.51E-32	0.552928845	75.87150778	6.25E-16	7.30E-13	0.644479804	195.4386775	3.16E-37	2.64E-34	0.449791696	82.04115689	6.15E-17	7.12E-14	0.627119633	199.0046204	9.04E-38	7.90E-35	0.678460896	86.6311086	1.13E-17	1.31E-14	0.495610905	179.1651658	1.05E-34	8.97E-32	0.367136236	75.39990464	7.48E-16	8.84E-13	0.555895336	197.9023413	1.33E-37	1.16E-34	0.707755468	89.88509016	3.45E-18	4.21E-15	0.654674992	194.57679	4.28E-37	3.19E-34	0.459547933	82.04533465	6.14E-17	6.48E-14
138	0.422658776	180.8940467	5.61E-35	4.81E-32	0.31425923	75.81238421	6.40E-16	7.41E-13	0.718168303	195.4260719	3.18E-37	2.64E-34	0.622948966	81.93168058	6.41E-17	7.33E-14	0.389188556	198.969604	9.15E-38	7.94E-35	0.707661838	86.5515778	1.16E-17	1.34E-14	0.655616102	178.968127	1.12E-34	9.55E-32	0.546901684	75.27875373	7.84E-16	9.19E-13	0.328207361	197.7530944	1.40E-37	1.22E-34	0.613278917	89.84662763	3.50E-18	4.24E-15	0.408178539	194.3459824	4.65E-37	3.44E-34	0.728377182	82.01924611	6.20E-17	6.50E-14
139	0.663261079	180.8630905	5.67E-35	4.83E-32	0.471360862	75.73385421	6.59E-16	7.54E-13	0.518395463	195.363708	3.25E-37	2.68E-34	0.368701502	81.92215669	6.43E-17	7.33E-14	0.569108845	198.6066593	1.04E-37	8.95E-35	0.338017889	86.39157218	1.23E-17	1.41E-14	0.652297626	178.9500128	1.13E-34	9.55E-32	0.586366042	75.19635109	8.09E-16	9.34E-13	0.656320179	197.5278481	1.52E-37	1.31E-34	0.652457111	89.7160853	3.67E-18	4.41E-15	0.575133857	194.214147	4.87E-37	3.57E-34	0.622884308	81.95367453	6.35E-17	6.61E-14
140	0.438315381	180.7727768	5.86E-35	4.95E-32	0.441977005	75.72635369	6.61E-16	7.54E-13	0.653297487	195.2920671	3.33E-37	2.73E-34	0.719801186	81.8824867	6.52E-17	7.34E-14	0.552459681	198.5312851	1.07E-37	9.11E-35	0.608429556	86.34166732	1.26E-17	1.43E-14	0.548631649	178.8873932	1.16E-34	9.70E-32	0.535562186	75.18958881	8.11E-16	9.34E-13	0.343020947	197.4245479	1.57E-37	1.34E-34	0.6654305	89.66434753	3.74E-18	4.46E-15	0.396617886	194.1804838	4.92E-37	3.59E-34	0.718623295	81.83644455	6.64E-17	6.86E-14
141	0.580396478	180.598177	6.24E-35	5.24E-32	0.652962394	75.63441602	6.84E-16	7.76E-13	0.589677195	195.2555014	3.37E-37	2.74E-34	0.730551768	81.87600588	6.54E-17	7.34E-14	0.393636238	198.5128857	1.07E-37	9.11E-35	0.385654331	86.18560918	1.33E-17	1.50E-14	0.335070537	178.7940055	1.20E-34	9.86E-32	0.363350018	75.15928903	8.20E-16	9.34E-13	0.601894243	197.3850383	1.60E-37	1.35E-34	0.613265312	89.499311	3.97E-18	4.70E-15	0.690545058	193.6866055	5.86E-37	4.24E-34	0.623539065	81.75386978	6.84E-17	7.02E-14
142	0.628811776	180.3528392	6.82E-35	5.68E-32	0.513914969	75.42263951	7.42E-16	8.35E-13	0.189114355	195.2412471	3.39E-37	2.74E-34	0.462448637	81.86343633	6.57E-17	7.34E-14	0.24334072	198.2723028	1.17E-37	9.85E-35	0.713426541	86.08971192	1.38E-17	1.54E-14	0.451548078	178.7863808	1.20E-34	9.86E-32	0.546689107	75.12953482	8.29E-16	9.34E-13	0.718965844	196.8989522	1.89E-37	1.59E-34	0.370747667	89.34020366	4.20E-18	4.95E-15	0.570887603	193.5098026	6.24E-37	4.46E-34	0.708954247	81.67227913	7.05E-17	7.18E-14
143	0.619490273	180.2640687	7.04E-35	5.83E-32	0.543919712	75.31808321	7.72E-16	8.63E-13	0.396020746	195.0358371	3.64E-37	2.93E-34	0.622794843	81.62238087	7.19E-17	7.97E-14	0.688183005	198.1555653	1.22E-37	1.02E-34	0.632167962	85.99923267	1.42E-17	1.59E-14	0.470925371	178.7834443	1.20E-34	9.86E-32	0.327927901	75.11567763	8.34E-16	9.34E-13	0.749131234	196.7255148	2.01E-37	1.68E-34	0.434708254	89.19444653	4.43E-18	5.16E-15	0.587880191	193.5075425	6.24E-37	4.46E-34	0.366867394	81.37540728	7.88E-17	7.97E-14
144	0.327892863	180.0239303	7.67E-35	6.31E-32	0.611174213	75.28287464	7.82E-16	8.63E-13	0.522342578	194.8166098	3.94E-37	3.14E-34	0.686675523	81.52847237	7.44E-17	8.20E-14	0.469426737	198.1348834	1.23E-37	1.02E-34	0.656586628	85.97428174	1.44E-17	1.59E-14	0.355817626	178.7508439	1.22E-34	9.91E-32	0.490905839	75.09825478	8.39E-16	9.34E-13	0.616878903	196.7151041	2.02E-37	1.68E-34	0.455794078	89.18752382	4.44E-18	5.16E-15	0.349784026	193.4671343	6.33E-37	4.49E-34	0.649610612	81.14936117	8.57E-17	8.59E-14
145	0.543158597	179.9288117	7.94E-35	6.48E-32	0.546875752	75.28037456	7.83E-16	8.63E-13	0.430099721	194.791782	3.97E-37	3.15E-34	0.670733205	81.4026952	7.80E-17	8.53E-14	0.675226584	197.8254381	1.37E-37	1.12E-34	0.496661209	85.8676997	1.49E-17	1.64E-14	0.374277944	178.6754096	1.25E-34	1.01E-31	0.259788037	75.09278985	8.41E-16	9.34E-13	0.745121251	196.6165325	2.09E-37	1.72E-34	0.592305001	89.06274394	4.65E-18	5.34E-15	0.380008823	193.3099271	6.70E-37	4.71E-34	0.669750948	81.13605815	8.62E-17	8.59E-14
146	0.473586472	179.7822501	8.37E-35	6.79E-32	0.535538748	75.19074616	8.10E-16	8.84E-13	0.507838508	194.6901624	4.11E-37	3.24E-34	0.338073382	81.14571223	8.59E-17	9.28E-14	0.497626594	197.8122399	1.37E-37	1.12E-34	0.59296872	85.80532452	1.53E-17	1.66E-14	0.391580706	178.5324294	1.32E-34	1.06E-31	0.779118723	75.08953479	8.42E-16	9.34E-13	0.716284095	196.2528646	2.37E-37	1.95E-34	0.759169695	89.05241471	4.67E-18	5.34E-15	0.356006233	192.8884535	7.77E-37	5.43E-34	0.725098942	81.06649383	8.84E-17	8.73E-14
147	0.568147308	179.5948535	8.96E-35	7.22E-32	0.363330854	75.15761738	8.21E-16	8.84E-13	0.345779659	194.3195187	4.69E-37	3.66E-34	0.709742391	81.13934666	8.61E-17	9.28E-14	0.374201888	197.8039675	1.38E-37	1.12E-34	0.732193938	85.79190339	1.54E-17	1.66E-14	0.644629889	178.3567976	1.40E-34	1.12E-31	0.447321305	75.04816982	8.56E-16	9.42E-13	0.726836299	196.1364989	2.47E-37	2.01E-34	0.5807679	89.0093556	4.74E-18	5.39E-15	0.71541607	192.8455348	7.89E-37	5.48E-34	0.545054599	81.0561098	8.88E-17	8.73E-14
148	0.495596893	179.1661864	1.05E-34	8.37E-32	0.420102993	75.15030711	8.23E-16	8.84E-13	0.37936217	194.2476406	4.81E-37	3.73E-34	0.711465277	81.09452922	8.75E-17	9.38E-14	0.67377656	197.7745066	1.39E-37	1.12E-34	0.750274946	85.6398514	1.63E-17	1.75E-14	0.530651771	178.2862829	1.44E-34	1.14E-31	0.60595165	75.01074404	8.68E-16	9.48E-13	0.587999628	196.0533339	2.55E-37	2.06E-34	0.674691071	88.96301929	4.82E-18	5.44E-15	0.58291864	192.5018151	8.91E-37	6.14E-34	0.415344263	81.01951367	9.00E-17	8.79E-14
149	0.67039892	179.0927025	1.07E-34	8.53E-32	0.583352052	75.13484443	8.28E-16	8.84E-13	0.569367982	194.2277551	4.84E-37	3.73E-34	0.399021394	81.02249285	8.99E-17	9.57E-14	0.576904554	197.733031	1.41E-37	1.13E-34	0.256290718	85.52996144	1.69E-17	1.81E-14	0.373202375	178.142016	1.51E-34	1.19E-31	0.288210903	74.99733433	8.72E-16	9.48E-13	0.809666562	196.0109689	2.58E-37	2.08E-34	0.672337008	88.79658365	5.12E-18	5.74E-15	0.619907144	192.3305808	9.47E-37	6.48E-34	0.57646717	80.87495317	9.50E-17	9.16E-14
150	0.655567542	178.982902	1.12E-34	8.82E-32	0.327910567	75.1137507	8.34E-16	8.84E-13	0.690076574	193.7743408	5.68E-37	4.35E-34	0.716474662	80.88375595	9.47E-17	1.00E-13	0.494165975	197.6985938	1.43E-37	1.14E-34	0.683494341	85.43399261	1.75E-17	1.86E-14	0.396530814	178.0832727	1.55E-34	1.21E-31	0.318796292	74.95949447	8.85E-16	9.55E-13	0.58531149	195.8711732	2.71E-37	2.17E-34	0.660449643	88.75587451	5.20E-18	5.79E-15	0.522454657	192.2408953	9.77E-37	6.65E-34	0.443772912	80.87378771	9.50E-17	9.16E-14
151	0.652238571	178.9532626	1.13E-34	8.86E-32	0.490867807	75.10276086	8.38E-16	8.84E-13	0.355372814	193.7329157	5.77E-37	4.39E-34	0.727044151	80.82054332	9.69E-17	1.02E-13	0.723081062	197.5888063	1.48E-37	1.18E-34	0.709603075	85.39191316	1.78E-17	1.88E-14	0.589090095	177.9130744	1.65E-34	1.28E-31	0.780184521	74.89384114	9.07E-16	9.61E-13	0.737823224	195.841592	2.74E-37	2.17E-34	0.671120307	88.64792959	5.41E-18	5.95E-15	0.638895911	192.069673	1.04E-36	7.02E-34	0.630137577	80.73630018	1.00E-16	9.55E-14
152	0.548610474	178.8863258	1.16E-34	9.01E-32	0.259773585	75.09281941	8.41E-16	8.84E-13	0.582728876	193.2782844	6.77E-37	5.11E-34	0.577145236	80.72920303	1.00E-16	1.05E-13	0.64524026	197.5548847	1.50E-37	1.18E-34	0.380099419	85.29532102	1.84E-17	1.92E-14	0.651731085	177.8514982	1.68E-34	1.30E-31	0.44500406	74.87050827	9.16E-16	9.61E-13	0.724569061	195.5716806	3.02E-37	2.37E-34	0.613908539	88.64092947	5.42E-18	5.95E-15	0.665803444	191.8957585	1.10E-36	7.41E-34	0.71550788	80.72702072	1.00E-16	9.55E-14
153	0.335053263	178.791368	1.20E-34	9.17E-32	0.513614322	75.06059531	8.52E-16	8.88E-13	0.354138063	193.2646233	6.80E-37	5.11E-34	0.697302758	80.67547379	1.02E-16	1.05E-13	0.38679416	197.2996052	1.64E-37	1.29E-34	0.771565895	85.2900153	1.85E-17	1.92E-14	0.523536199	177.8243839	1.70E-34	1.30E-31	0.542410718	74.85934647	9.19E-16	9.61E-13	0.673618161	195.2979712	3.32E-37	2.58E-34	0.676227483	88.62534882	5.45E-18	5.95E-15	0.408669143	191.8259338	1.13E-36	7.54E-34	0.435989515	80.69780675	1.01E-16	9.55E-14
154	0.451534344	178.7872471	1.20E-34	9.17E-32	0.447289017	75.04815806	8.56E-16	8.88E-13	0.408001279	193.1005923	7.21E-37	5.38E-34	0.598979293	80.6644596	1.03E-16	1.05E-13	0.709198704	197.2051547	1.70E-37	1.31E-34	0.413249361	85.08784849	1.99E-17	2.04E-14	0.419615649	177.7158192	1.77E-34	1.35E-31	0.598822774	74.84735312	9.24E-16	9.61E-13	0.556398983	195.2962564	3.32E-37	2.58E-34	0.613550156	88.39793928	5.92E-18	6.43E-15	0.627131591	191.8097396	1.14E-36	7.54E-34	0.559818903	80.69264073	1.02E-16	9.55E-14
155	0.470903928	178.7845159	1.20E-34	9.17E-32	0.605920988	75.01119334	8.68E-16	8.95E-13	0.575180799	192.934386	7.65E-37	5.67E-34	0.561729555	80.65990314	1.03E-16	1.05E-13	0.50519635	197.1981419	1.70E-37	1.31E-34	0.273196523	85.07844533	2.00E-17	2.04E-14	0.314322433	177.4844066	1.92E-34	1.46E-31	0.477737921	74.84668137	9.24E-16	9.61E-13	0.46716755	195.1547562	3.49E-37	2.70E-34	0.550084402	88.30125456	6.14E-18	6.61E-15	0.618842864	191.5816897	1.23E-36	8.12E-34	0.397324138	80.56029806	1.07E-16	9.97E-14
156	0.374261448	178.6771025	1.25E-34	9.47E-32	0.318784201	74.95857386	8.85E-16	9.07E-13	0.572605631	192.8239249	7.95E-37	5.85E-34	0.44254218	80.53480135	1.08E-16	1.09E-13	0.68998892	197.0933801	1.77E-37	1.35E-34	0.582700223	85.07580736	2.00E-17	2.04E-14	0.561808475	177.0810195	2.22E-34	1.67E-31	0.465301003	74.84172143	9.26E-16	9.61E-13	0.706716736	194.9817195	3.71E-37	2.85E-34	0.588117742	88.20660902	6.35E-18	6.80E-15	0.689962578	191.4805941	1.28E-36	8.36E-34	0.590318548	80.49276919	1.10E-16	1.00E-13
157	0.391563432	178.5315194	1.32E-34	9.92E-32	0.542384147	74.86074974	9.19E-16	9.24E-13	0.349190725	192.700483	8.30E-37	6.08E-34	0.675475839	80.53178562	1.08E-16	1.09E-13	0.223261552	197.0765636	1.78E-37	1.35E-34	0.605575294	85.06260417	2.01E-17	2.04E-14	0.306545049	176.9751238	2.31E-34	1.73E-31	0.45784296	74.76310817	9.54E-16	9.79E-13	0.602115638	194.9494519	3.76E-37	2.86E-34	0.633343307	87.98653311	6.88E-18	7.32E-15	0.431898506	191.4532028	1.29E-36	8.39E-34	0.599098046	80.48252001	1.10E-16	1.00E-13
158	0.644570737	178.3573407	1.40E-34	1.05E-31	0.459179094	74.84703272	9.24E-16	9.24E-13	0.407131887	192.6625867	8.42E-37	6.12E-34	0.715466675	80.49759666	1.09E-16	1.10E-13	0.563332125	196.9470484	1.86E-37	1.41E-34	0.251717373	85.04249639	2.02E-17	2.04E-14	0.52260204	176.893849	2.38E-34	1.77E-31	0.666135496	74.74449994	9.61E-16	9.79E-13	0.774938922	194.9196088	3.80E-37	2.87E-34	0.747098301	87.95394541	6.96E-18	7.36E-15	0.572342444	191.2363893	1.39E-36	9.01E-34	0.630500647	80.47110282	1.10E-16	1.00E-13
159	0.53062391	178.2860842	1.44E-34	1.07E-31	0.46528609	74.84193663	9.26E-16	9.24E-13	0.588343314	192.6048932	8.59E-37	6.20E-34	0.414631826	80.45947265	1.11E-16	1.10E-13	0.232814814	196.762818	1.98E-37	1.49E-34	0.323792376	84.97360954	2.08E-17	2.08E-14	0.469567447	176.5774299	2.67E-34	1.96E-31	0.592806313	74.74333465	9.61E-16	9.79E-13	0.483409315	194.8572977	3.88E-37	2.90E-34	0.680670006	87.93726253	7.01E-18	7.36E-15	0.678365456	191.0353524	1.50E-36	9.57E-34	0.538208239	80.46188983	1.11E-16	1.00E-13
160	0.72927059	178.243759	1.46E-34	1.08E-31	0.72052441	74.84187393	9.26E-16	9.24E-13	0.714929525	192.5907636	8.63E-37	6.20E-34	0.586588606	80.4483349	1.11E-16	1.10E-13	0.550087275	196.7016045	2.03E-37	1.52E-34	0.363081745	84.90041583	2.13E-17	2.12E-14	0.689871411	176.5762905	2.67E-34	1.96E-31	0.514219538	74.67440044	9.87E-16	9.86E-13	0.660239591	194.8555869	3.88E-37	2.90E-34	0.64844366	87.65486131	7.77E-18	8.11E-15	0.59420363	191.0182752	1.51E-36	9.57E-34	0.714209032	80.46124443	1.11E-16	1.00E-13
161	0.373185495	178.1448334	1.51E-34	1.11E-31	0.58722794	74.8095553	9.37E-16	9.26E-13	0.620185206	192.326508	9.48E-37	6.76E-34	0.633344762	80.43266185	1.12E-16	1.10E-13	0.318986811	196.5315114	2.15E-37	1.60E-34	0.686907594	84.86741426	2.16E-17	2.14E-14	0.531608128	176.5187592	2.73E-34	1.99E-31	0.538889072	74.67194821	9.88E-16	9.86E-13	0.333782545	194.762315	4.01E-37	2.98E-34	0.590746268	87.61848567	7.87E-18	8.17E-15	0.594352898	190.9998825	1.52E-36	9.57E-34	0.708802141	80.43849289	1.12E-16	1.00E-13
162	0.396520131	178.0837959	1.55E-34	1.13E-31	0.707498044	74.8055963	9.38E-16	9.26E-13	0.625655167	192.1935603	9.94E-37	7.05E-34	0.438613543	80.43130557	1.12E-16	1.10E-13	0.658381299	196.4595811	2.21E-37	1.63E-34	0.318383379	84.82995684	2.19E-17	2.15E-14	0.612082749	176.4266079	2.82E-34	2.04E-31	0.401336726	74.6651532	9.90E-16	9.86E-13	0.596913315	194.569907	4.29E-37	3.17E-34	0.574168821	87.51588866	8.17E-18	8.43E-15	0.361658296	190.9891816	1.52E-36	9.57E-34	0.553813363	80.39037451	1.14E-16	1.02E-13
163	0.589052044	177.9137362	1.64E-34	1.19E-31	0.339055993	74.77867741	9.48E-16	9.30E-13	0.638294624	192.0102147	1.06E-36	7.47E-34	0.630733581	80.33872858	1.16E-16	1.12E-13	0.306184069	196.3824861	2.27E-37	1.67E-34	0.57193501	84.71257403	2.29E-17	2.23E-14	0.654655214	176.1741929	3.09E-34	2.23E-31	0.339126921	74.65670096	9.93E-16	9.86E-13	0.367542248	194.5247344	4.36E-37	3.20E-34	0.685407634	87.47781325	8.29E-18	8.49E-15	0.716521588	190.9695812	1.53E-36	9.57E-34	0.587636911	80.33091236	1.16E-16	1.03E-13
164	0.651702895	177.8508413	1.68E-34	1.21E-31	0.592761129	74.73973418	9.62E-16	9.38E-13	0.689757831	191.917187	1.10E-36	7.67E-34	0.630669723	80.33290467	1.16E-16	1.12E-13	0.457521506	196.3627355	2.28E-37	1.67E-34	0.733766646	84.69614632	2.30E-17	2.23E-14	0.642993566	176.0896213	3.19E-34	2.28E-31	0.453077381	74.64216331	9.99E-16	9.86E-13	0.413816422	194.1675807	4.95E-37	3.61E-34	0.604976762	87.44576984	8.38E-18	8.54E-15	0.684921451	190.9591787	1.54E-36	9.57E-34	0.615967742	80.23833221	1.21E-16	1.06E-13
165	0.712943522	177.7394643	1.75E-34	1.26E-31	0.53886947	74.67204205	9.88E-16	9.50E-13	0.43031132	191.8846124	1.11E-36	7.72E-34	0.546117717	80.27789614	1.19E-16	1.14E-13	0.641034965	196.1819627	2.43E-37	1.76E-34	0.567812448	84.6337704	2.35E-17	2.27E-14	0.445608903	176.0607604	3.22E-34	2.29E-31	0.355960666	74.59060927	1.02E-15	1.00E-12	0.493062354	194.109059	5.05E-37	3.66E-34	0.661966451	87.33636717	8.73E-18	8.80E-15	0.430911307	190.9374789	1.55E-36	9.59E-34	0.696923243	80.1757608	1.23E-16	1.08E-13
166	0.314307736	177.4824115	1.92E-34	1.37E-31	0.40130638	74.6674459	9.89E-16	9.50E-13	0.665141168	191.8316644	1.13E-36	7.81E-34	0.652826158	80.2539956	1.20E-16	1.14E-13	0.329228126	196.1698961	2.44E-37	1.76E-34	0.279135523	84.53828939	2.44E-17	2.34E-14	0.361505286	175.8002795	3.54E-34	2.50E-31	0.75062538	74.57292282	1.03E-15	1.00E-12	0.596913864	194.0836528	5.10E-37	3.67E-34	0.62603513	87.31536568	8.79E-18	8.80E-15	0.645092616	190.7850781	1.64E-36	1.01E-33	0.383253418	80.05212411	1.29E-16	1.13E-13
167	0.52248703	177.14972	2.17E-34	1.54E-31	0.339111207	74.65489523	9.94E-16	9.50E-13	0.410882263	191.6796654	1.19E-36	8.20E-34	0.497851115	80.19458609	1.23E-16	1.15E-13	0.240502979	196.0351827	2.56E-37	1.83E-34	0.698188081	84.49555811	2.48E-17	2.36E-14	0.311896528	175.7763685	3.57E-34	2.51E-31	0.296573509	74.53835481	1.04E-15	1.00E-12	0.670310821	194.0704902	5.12E-37	3.67E-34	0.574423334	87.29930586	8.85E-18	8.80E-15	0.532784635	190.6127734	1.74E-36	1.06E-33	0.696468718	79.97268305	1.33E-16	1.15E-13
168	0.561772042	177.0801894	2.22E-34	1.57E-31	0.453063757	74.64234311	9.99E-16	9.50E-13	0.592758701	191.5221661	1.26E-36	8.62E-34	0.378637004	80.18966021	1.23E-16	1.15E-13	0.597167291	196.0275468	2.57E-37	1.83E-34	0.687884154	84.4823172	2.49E-17	2.36E-14	0.442023635	175.6065761	3.80E-34	2.65E-31	0.548602428	74.53376406	1.04E-15	1.00E-12	0.46434573	193.8960035	5.44E-37	3.88E-34	0.63806918	87.29684981	8.85E-18	8.80E-15	0.722376114	190.4165556	1.86E-36	1.13E-33	0.499052383	79.96732823	1.33E-16	1.15E-13
169	0.413788836	177.0508094	2.25E-34	1.58E-31	0.355939523	74.59171107	1.02E-15	9.63E-13	0.715671269	191.4381001	1.30E-36	8.82E-34	0.537396465	80.18336843	1.23E-16	1.15E-13	0.468232453	195.9211006	2.67E-37	1.89E-34	0.817174672	84.23840055	2.72E-17	2.57E-14	0.357691242	175.3658535	4.14E-34	2.88E-31	0.341616296	74.51890995	1.05E-15	1.00E-12	0.748667273	193.849955	5.53E-37	3.91E-34	0.793130125	87.24538737	9.02E-18	8.92E-15	0.582094237	190.3450523	1.91E-36	1.15E-33	0.758693988	79.95216063	1.34E-16	1.15E-13
170	0.306533307	176.9755565	2.31E-34	1.61E-31	0.698437732	74.56190471	1.03E-15	9.67E-13	0.532412876	191.3300934	1.35E-36	9.09E-34	0.382004365	80.18177125	1.23E-16	1.15E-13	0.532757504	195.854849	2.73E-37	1.92E-34	0.575431572	84.16766807	2.80E-17	2.60E-14	0.28391423	175.2034451	4.40E-34	3.04E-31	0.317493197	74.40292393	1.09E-15	1.04E-12	0.394817677	193.8394886	5.55E-37	3.91E-34	0.685559165	87.17056025	9.27E-18	9.11E-15	0.679303657	190.2150804	2.00E-36	1.20E-33	0.660006199	79.92294821	1.36E-16	1.15E-13
171	0.508376285	176.9296907	2.35E-34	1.63E-31	0.296561749	74.53806515	1.04E-15	9.67E-13	0.683886349	191.3080099	1.36E-36	9.09E-34	0.554245023	80.09921765	1.27E-16	1.17E-13	0.374754648	195.7174413	2.87E-37	2.01E-34	0.187854594	84.15766243	2.81E-17	2.60E-14	0.534724576	175.1244536	4.52E-34	3.11E-31	0.287107859	74.38074999	1.10E-15	1.04E-12	0.289005131	193.7324041	5.77E-37	4.04E-34	0.669664838	87.12031382	9.44E-18	9.22E-15	0.502026407	190.0205	2.15E-36	1.28E-33	0.675253001	79.88818451	1.37E-16	1.16E-13
172	0.460427299	176.9153594	2.36E-34	1.63E-31	0.548578323	74.53498149	1.04E-15	9.67E-13	0.618619576	191.3035413	1.36E-36	9.09E-34	0.61609868	80.0959304	1.27E-16	1.17E-13	0.218338077	195.5516114	3.04E-37	2.11E-34	0.339593014	84.15737644	2.81E-17	2.60E-14	0.600196125	174.9238584	4.87E-34	3.32E-31	0.345838671	74.27481974	1.15E-15	1.08E-12	0.526108982	193.3775878	6.54E-37	4.55E-34	0.793236413	87.09544482	9.53E-18	9.25E-15	0.751184106	189.9259083	2.22E-36	1.32E-33	0.296973776	79.85856533	1.39E-16	1.17E-13
173	0.522586247	176.8919476	2.38E-34	1.63E-31	0.341578478	74.51981093	1.05E-15	9.67E-13	0.593860765	191.2773932	1.37E-36	9.12E-34	0.538871151	80.04956095	1.29E-16	1.18E-13	0.144658842	195.5040788	3.09E-37	2.14E-34	0.290274288	84.06465036	2.90E-17	2.67E-14	0.638196275	174.7538856	5.18E-34	3.51E-31	0.392830005	74.24738267	1.16E-15	1.09E-12	0.726006048	192.8722078	7.82E-37	5.40E-34	0.643229231	86.96728176	9.99E-18	9.64E-15	0.565923637	189.5204118	2.56E-36	1.51E-33	0.628635006	79.78330346	1.43E-16	1.19E-13
174	0.469549235	176.5766547	2.67E-34	1.81E-31	0.478472897	74.43372914	1.08E-15	9.93E-13	0.643560392	191.152917	1.44E-36	9.48E-34	0.374134844	80.0377123	1.30E-16	1.18E-13	0.340724123	195.4070615	3.20E-37	2.20E-34	0.695394954	84.02554711	2.95E-17	2.68E-14	0.217485183	174.677922	5.32E-34	3.59E-31	0.336735717	74.20505745	1.18E-15	1.10E-12	0.758939376	192.8489671	7.88E-37	5.41E-34	0.775698971	86.93158333	1.01E-17	9.71E-15	0.455316444	189.3239599	2.75E-36	1.61E-33	0.535971888	79.77050184	1.44E-16	1.19E-13
175	0.689810144	176.5742163	2.67E-34	1.81E-31	0.606847083	74.41964562	1.09E-15	9.93E-13	0.581624265	190.8380022	1.61E-36	1.05E-33	0.662451822	80.01638661	1.31E-16	1.19E-13	0.613252989	195.3565709	3.25E-37	2.22E-34	0.653242021	84.02140095	2.95E-17	2.68E-14	0.611895771	174.6615055	5.35E-34	3.59E-31	0.21570915	74.13005948	1.21E-15	1.12E-12	0.65543711	192.8373011	7.91E-37	5.41E-34	0.904153668	86.88770201	1.03E-17	9.76E-15	0.378436933	189.2390383	2.83E-36	1.65E-33	0.373069237	79.74010166	1.45E-16	1.20E-13
176	0.360404028	176.5626981	2.68E-34	1.81E-31	0.317477655	74.40255258	1.09E-15	9.94E-13	0.67757266	190.7682294	1.65E-36	1.07E-33	0.589596152	79.97826862	1.33E-16	1.20E-13	0.508504399	195.2982749	3.32E-37	2.26E-34	0.430623862	83.99991053	2.97E-17	2.69E-14	0.375488467	174.5292747	5.62E-34	3.75E-31	0.322859584	74.10398886	1.23E-15	1.12E-12	0.496994845	192.6980305	8.31E-37	5.65E-34	0.749081967	86.87846238	1.03E-17	9.76E-15	0.408292108	189.1631433	2.91E-36	1.69E-33	0.46908831	79.73392098	1.46E-16	1.20E-13
177	0.531582501	176.521342	2.72E-34	1.82E-31	0.287087731	74.37899322	1.10E-15	9.97E-13	0.721463612	190.7303487	1.67E-36	1.08E-33	0.737166919	79.93634288	1.35E-16	1.21E-13	0.664309578	195.1137485	3.54E-37	2.40E-34	0.495180909	83.95630884	3.02E-17	2.72E-14	0.625496991	174.4864517	5.71E-34	3.78E-31	0.312825986	74.10177637	1.23E-15	1.12E-12	0.385059864	192.6550268	8.44E-37	5.70E-34	0.755714784	86.87091976	1.03E-17	9.76E-15	0.597719929	189.1447242	2.93E-36	1.69E-33	0.498197371	79.69876378	1.48E-16	1.21E-13
178	0.543371293	176.4924367	2.75E-34	1.83E-31	0.399175715	74.27875569	1.15E-15	1.02E-12	0.362104897	190.6810387	1.70E-36	1.10E-33	0.543311823	79.90299071	1.37E-16	1.22E-13	0.672613305	194.996962	3.69E-37	2.48E-34	0.613175739	83.9038619	3.08E-17	2.74E-14	0.462953782	174.3179146	6.07E-34	4.00E-31	0.564292968	74.08750604	1.23E-15	1.12E-12	0.370182822	192.3667046	9.35E-37	6.28E-34	0.683081945	86.85696246	1.04E-17	9.76E-15	0.635535835	188.9961291	3.09E-36	1.77E-33	0.544688296	79.66617339	1.49E-16	1.21E-13
179	0.612040781	176.4348833	2.81E-34	1.86E-31	0.560985683	74.27838959	1.15E-15	1.02E-12	0.637295873	190.5792541	1.76E-36	1.13E-33	0.497979603	79.83875626	1.40E-16	1.24E-13	0.495732371	194.8073372	3.95E-37	2.64E-34	0.656251613	83.90263923	3.08E-17	2.74E-14	0.409401174	174.09343	6.58E-34	4.32E-31	0.330387062	74.04347491	1.26E-15	1.14E-12	0.433900642	192.3317462	9.46E-37	6.32E-34	0.726779816	86.78505329	1.07E-17	9.96E-15	0.406645673	188.9534149	3.14E-36	1.79E-33	0.41451725	79.65954218	1.50E-16	1.21E-13
180	0.654609338	176.1624852	3.10E-34	2.04E-31	0.646977042	74.27289517	1.15E-15	1.02E-12	0.678873401	190.4842907	1.82E-36	1.16E-33	0.297397909	79.70968069	1.47E-16	1.29E-13	0.552456268	194.628579	4.21E-37	2.80E-34	0.711799629	83.87985166	3.11E-17	2.75E-14	0.350158458	174.0130875	6.78E-34	4.42E-31	0.546589001	74.02453648	1.26E-15	1.14E-12	0.335441479	192.3027313	9.56E-37	6.35E-34	0.628367657	86.45626824	1.20E-17	1.11E-14	0.634067148	188.7330962	3.39E-36	1.92E-33	0.73607905	79.5716736	1.55E-16	1.24E-13
181	0.642951663	176.0964513	3.18E-34	2.07E-31	0.39277839	74.24886854	1.16E-15	1.02E-12	0.500384631	190.4191407	1.86E-36	1.18E-33	0.526780762	79.68404575	1.48E-16	1.30E-13	0.410498867	194.6111701	4.23E-37	2.80E-34	0.342945257	83.77981678	3.23E-17	2.83E-14	0.16849971	173.9689302	6.89E-34	4.47E-31	0.280894018	73.98865267	1.28E-15	1.15E-12	0.688566604	192.0153886	1.06E-36	6.97E-34	0.513314726	86.45166045	1.21E-17	1.11E-14	0.506268636	188.6593074	3.48E-36	1.96E-33	0.655185237	79.47128876	1.61E-16	1.28E-13
182	0.722446313	176.0882186	3.19E-34	2.07E-31	0.336718726	74.20567522	1.18E-15	1.04E-12	0.75072148	190.3193305	1.93E-36	1.22E-33	0.759875802	79.67369369	1.49E-16	1.30E-13	0.3384921	194.5222428	4.37E-37	2.87E-34	0.297430023	83.74809903	3.26E-17	2.83E-14	0.332459919	173.7972149	7.33E-34	4.73E-31	0.26166192	73.91007934	1.32E-15	1.18E-12	0.530170013	192.0080561	1.06E-36	6.97E-34	0.651193142	86.40391432	1.23E-17	1.13E-14	0.375967644	188.4995728	3.68E-36	2.07E-33	0.597824176	79.42004771	1.64E-16	1.30E-13
183	0.657868244	176.0809983	3.20E-34	2.07E-31	0.215698609	74.12906738	1.22E-15	1.06E-12	0.565527742	189.9427346	2.21E-36	1.38E-33	0.65608399	79.63985587	1.51E-16	1.31E-13	0.371954183	194.4294377	4.51E-37	2.95E-34	0.475652341	83.74522467	3.27E-17	2.83E-14	0.513697401	173.6864176	7.63E-34	4.90E-31	0.654993923	73.88285593	1.34E-15	1.18E-12	0.306755499	191.9926628	1.07E-36	6.97E-34	0.529712845	86.36223866	1.25E-17	1.14E-14	0.601709594	188.3452332	3.89E-36	2.17E-33	0.691104149	79.36223549	1.67E-16	1.32E-13
184	0.445567375	176.0549034	3.23E-34	2.08E-31	0.312811101	74.10365792	1.23E-15	1.06E-12	0.431034292	189.6898993	2.41E-36	1.51E-33	0.503519364	79.60931027	1.53E-16	1.31E-13	0.534113228	194.4054611	4.55E-37	2.96E-34	0.316534208	83.74227805	3.27E-17	2.83E-14	0.358551367	173.0949886	9.47E-34	6.04E-31	0.495039534	73.77088999	1.39E-15	1.22E-12	0.663761351	191.5396742	1.25E-36	8.14E-34	0.529766508	86.3405996	1.26E-17	1.14E-14	0.508330415	188.2904962	3.97E-36	2.20E-33	0.592045252	79.31304344	1.70E-16	1.34E-13
185	0.361489055	175.8002743	3.54E-34	2.26E-31	0.322838423	74.10365549	1.23E-15	1.06E-12	0.40747799	189.2903566	2.78E-36	1.73E-33	0.699079615	79.5941937	1.53E-16	1.31E-13	0.566397338	194.2518479	4.80E-37	3.11E-34	0.748384072	83.68850669	3.34E-17	2.87E-14	0.557338016	173.0371439	9.67E-34	6.14E-31	0.665719433	73.75021259	1.40E-15	1.22E-12	0.677254907	191.4032118	1.31E-36	8.48E-34	0.496963613	86.32949125	1.26E-17	1.14E-14	0.67729793	188.0089682	4.39E-36	2.41E-33	0.353265245	79.15817615	1.81E-16	1.41E-13
186	0.441991471	175.6053839	3.80E-34	2.42E-31	0.564271569	74.08717468	1.23E-15	1.06E-12	0.507308221	189.2648709	2.81E-36	1.73E-33	0.692567139	79.58022529	1.54E-16	1.31E-13	0.724295078	194.1737133	4.94E-37	3.17E-34	0.560262234	83.67692362	3.35E-17	2.87E-14	0.562169385	172.9923948	9.83E-34	6.21E-31	0.335851503	73.74849198	1.41E-15	1.22E-12	0.686368257	191.3943256	1.32E-36	8.48E-34	0.802983599	86.28349589	1.28E-17	1.15E-14	0.675978508	188.0039227	4.40E-36	2.41E-33	0.661471641	79.12858587	1.83E-16	1.42E-13
187	0.357665907	175.3656478	4.14E-34	2.62E-31	0.34208865	74.05342044	1.25E-15	1.06E-12	0.505242664	189.1571926	2.92E-36	1.79E-33	0.471801656	79.53153086	1.57E-16	1.33E-13	0.620356542	194.1566082	4.97E-37	3.17E-34	0.425453959	83.65056614	3.38E-17	2.88E-14	0.413267049	172.5790708	1.14E-33	7.18E-31	0.579899203	73.66640374	1.45E-15	1.26E-12	0.555215574	191.3287652	1.35E-36	8.63E-34	0.68289481	86.26657894	1.29E-17	1.15E-14	0.734007026	187.7192647	4.86E-36	2.65E-33	0.37962012	79.11517604	1.84E-16	1.42E-13
188	0.391048877	175.2609889	4.30E-34	2.70E-31	0.328614717	74.0451709	1.25E-15	1.06E-12	0.597411851	189.1378798	2.94E-36	1.79E-33	0.525684968	79.51783616	1.58E-16	1.33E-13	0.646843877	194.1448908	4.99E-37	3.17E-34	0.553639968	83.63365941	3.41E-17	2.88E-14	0.330413429	172.2170567	1.30E-33	8.15E-31	0.649210962	73.63633619	1.47E-15	1.26E-12	0.513858529	191.309394	1.36E-36	8.65E-34	0.634736518	86.24229399	1.30E-17	1.15E-14	0.637641433	187.6361145	5.01E-36	2.71E-33	0.656118961	79.07024635	1.87E-16	1.44E-13
189	0.541281239	175.2593481	4.31E-34	2.70E-31	0.330372544	74.04327623	1.26E-15	1.06E-12	0.377757708	189.1087388	2.97E-36	1.80E-33	0.525118459	79.46922248	1.61E-16	1.35E-13	0.465638664	194.0266483	5.20E-37	3.29E-34	0.592941849	83.48047507	3.60E-17	3.04E-14	0.613308278	172.0855408	1.37E-33	8.50E-31	0.606977144	73.59092628	1.49E-15	1.28E-12	0.600551251	191.0200171	1.51E-36	9.53E-34	0.581518053	86.23625677	1.31E-17	1.15E-14	0.709517904	187.6339583	5.01E-36	2.71E-33	0.525299496	79.05376316	1.88E-16	1.44E-13
190	0.283898579	175.2019174	4.40E-34	2.74E-31	0.54657105	74.02465784	1.26E-15	1.06E-12	0.634654734	188.9777776	3.11E-36	1.88E-33	0.350376061	79.40942057	1.64E-16	1.37E-13	0.483898901	193.9929732	5.26E-37	3.31E-34	0.401943713	83.3555425	3.78E-17	3.16E-14	0.449604262	171.9075382	1.46E-33	9.03E-31	0.620280869	73.53839722	1.52E-15	1.29E-12	0.275669031	190.9370642	1.55E-36	9.76E-34	0.754663311	86.05804276	1.39E-17	1.23E-14	0.377254561	187.1187992	6.03E-36	3.24E-33	0.374628893	79.03099109	1.90E-16	1.44E-13
191	0.534702594	175.1276447	4.52E-34	2.80E-31	0.280859405	73.98813891	1.28E-15	1.07E-12	0.675058273	188.7674986	3.35E-36	2.00E-33	0.420837683	79.39864435	1.65E-16	1.37E-13	0.714890925	193.8007711	5.63E-37	3.53E-34	0.377796823	83.23606512	3.95E-17	3.29E-14	0.71359319	171.8189221	1.51E-33	9.23E-31	0.329740863	73.52692564	1.53E-15	1.29E-12	0.394132836	190.5407687	1.78E-36	1.12E-33	0.720076877	86.02610519	1.41E-17	1.23E-14	0.356123395	186.9929164	6.30E-36	3.37E-33	0.598153152	79.00137854	1.92E-16	1.45E-13
192	0.600141602	174.9160138	4.88E-34	3.01E-31	0.261645752	73.90995135	1.32E-15	1.10E-12	0.634035779	188.7668398	3.35E-36	2.00E-33	0.330227174	79.39149875	1.66E-16	1.37E-13	0.372888424	193.7344753	5.76E-37	3.59E-34	0.570336929	83.16013453	4.06E-17	3.37E-14	0.392495038	171.8175569	1.51E-33	9.23E-31	0.632836754	73.52070258	1.53E-15	1.29E-12	0.672061612	190.325418	1.93E-36	1.20E-33	0.458439951	85.99389786	1.43E-17	1.24E-14	0.70761783	186.7009947	6.99E-36	3.72E-33	0.737913836	78.98101112	1.93E-16	1.45E-13
193	0.323835199	174.8470807	5.00E-34	3.07E-31	0.31562794	73.88818235	1.33E-15	1.10E-12	0.455651492	188.7099219	3.42E-36	2.03E-33	0.59512451	79.29032152	1.72E-16	1.41E-13	0.259041514	193.6485821	5.94E-37	3.68E-34	0.593613252	83.13623889	4.09E-17	3.38E-14	0.377158684	171.7717176	1.54E-33	9.34E-31	0.679134754	73.44857473	1.58E-15	1.32E-12	0.6680308	190.126359	2.07E-36	1.28E-33	0.516678523	85.9270004	1.46E-17	1.27E-14	0.443825792	186.3987661	7.79E-36	4.12E-33	0.328493043	78.91371265	1.98E-16	1.48E-13
194	0.638167507	174.7518284	5.18E-34	3.16E-31	0.285500342	73.86382442	1.34E-15	1.11E-12	0.601316927	188.6581513	3.48E-36	2.06E-33	0.62035432	79.21517353	1.77E-16	1.45E-13	0.255124146	193.4464895	6.38E-37	3.92E-34	0.589418045	83.08037296	4.18E-17	3.43E-14	0.589393656	171.7394011	1.55E-33	9.40E-31	0.29492644	73.36050224	1.63E-15	1.36E-12	0.621258283	190.0580446	2.12E-36	1.31E-33	0.775194208	85.88316954	1.49E-17	1.27E-14	0.718719374	186.3198123	8.01E-36	4.20E-33	0.358731169	78.90105651	1.99E-16	1.48E-13
195	0.217474647	174.6764839	5.32E-34	3.22E-31	0.47419859	73.83786011	1.36E-15	1.11E-12	0.57394175	188.5185043	3.66E-36	2.16E-33	0.663730764	79.16249869	1.80E-16	1.46E-13	0.306857436	193.4400764	6.40E-37	3.92E-34	0.235525359	83.01180111	4.29E-17	3.50E-14	0.522961767	171.3651122	1.78E-33	1.07E-30	0.625550474	73.25355364	1.70E-15	1.39E-12	0.602364904	189.9023414	2.24E-36	1.37E-33	0.517703322	85.88166488	1.49E-17	1.27E-14	0.375317362	186.3122762	8.04E-36	4.20E-33	0.690383373	78.8617015	2.02E-16	1.50E-13
196	0.611857657	174.6696886	5.34E-34	3.22E-31	0.665669946	73.7501212	1.40E-15	1.14E-12	0.405819315	188.4871076	3.70E-36	2.17E-33	0.448186264	79.15786582	1.81E-16	1.46E-13	0.299063319	193.3444334	6.61E-37	4.04E-34	0.284392545	82.98200111	4.34E-17	3.50E-14	0.470411838	171.0539193	2.00E-33	1.20E-30	0.301611836	73.2515187	1.70E-15	1.39E-12	0.764699028	189.8321443	2.29E-36	1.40E-33	0.502052208	85.8620436	1.50E-17	1.28E-14	0.384777778	186.2811432	8.13E-36	4.23E-33	0.733139806	78.83536977	2.04E-16	1.51E-13
197	0.6438832	174.5816214	5.51E-34	3.31E-31	0.335818504	73.74526613	1.41E-15	1.14E-12	0.733559523	188.437027	3.77E-36	2.19E-33	0.415417403	79.02848361	1.90E-16	1.53E-13	0.635166417	193.2985838	6.72E-37	4.08E-34	0.553937218	82.98041802	4.34E-17	3.50E-14	0.647760716	170.9569794	2.07E-33	1.23E-30	0.542273274	73.2433604	1.71E-15	1.39E-12	0.718116302	189.7230384	2.39E-36	1.45E-33	0.704268004	85.82286908	1.52E-17	1.29E-14	0.723969307	186.2121189	8.33E-36	4.31E-33	0.510512885	78.79516911	2.07E-16	1.51E-13
198	0.375467623	174.5368426	5.60E-34	3.35E-31	0.602832274	73.72926898	1.42E-15	1.14E-12	0.67613125	188.4318732	3.77E-36	2.19E-33	0.591249975	78.87606104	2.01E-16	1.61E-13	0.654012904	193.2787777	6.77E-37	4.09E-34	0.639687416	82.97405337	4.35E-17	3.50E-14	0.679978041	170.9167691	2.10E-33	1.24E-30	0.393246563	73.23777408	1.71E-15	1.39E-12	0.588390067	189.3178872	2.75E-36	1.66E-33	0.684931738	85.79279298	1.54E-17	1.29E-14	0.473627786	186.1634138	8.47E-36	4.37E-33	0.450885554	78.79204548	2.07E-16	1.51E-13
199	0.625415188	174.4803033	5.72E-34	3.40E-31	0.649758747	73.68979668	1.44E-15	1.15E-12	0.374679167	188.2028768	4.10E-36	2.36E-33	0.693036066	78.82966625	2.04E-16	1.63E-13	0.575787127	193.1856145	7.00E-37	4.21E-34	0.303530487	82.91335407	4.45E-17	3.56E-14	0.484236779	170.6154296	2.34E-33	1.38E-30	0.408740522	73.23775145	1.71E-15	1.39E-12	0.654484653	189.2160804	2.86E-36	1.72E-33	0.798988295	85.78805878	1.54E-17	1.29E-14	0.746150972	186.058456	8.80E-36	4.51E-33	0.327084091	78.78574675	2.08E-16	1.51E-13
200	0.493280113	174.4425176	5.80E-34	3.43E-31	0.579874273	73.67020559	1.45E-15	1.16E-12	0.457533726	188.0650868	4.30E-36	2.47E-33	0.524786759	78.77241556	2.09E-16	1.65E-13	0.318252094	193.1426236	7.10E-37	4.25E-34	0.33087091	82.67509051	4.86E-17	3.87E-14	0.671619389	170.524179	2.42E-33	1.42E-30	0.513517763	73.21391261	1.72E-15	1.40E-12	0.527630736	189.0644722	3.01E-36	1.80E-33	0.761758019	85.7761499	1.55E-17	1.29E-14	0.535394475	185.8939068	9.33E-36	4.76E-33	0.417289186	78.76161579	2.10E-16	1.52E-13
201	0.323484751	174.4024127	5.88E-34	3.46E-31	0.649178712	73.63631132	1.47E-15	1.17E-12	0.708722096	188.0493509	4.33E-36	2.47E-33	0.736438774	78.76486055	2.09E-16	1.65E-13	0.365385904	192.9085321	7.72E-37	4.59E-34	0.491653298	82.65531732	4.89E-17	3.88E-14	0.330490252	170.1422923	2.79E-33	1.63E-30	0.394691746	73.18709582	1.74E-15	1.40E-12	0.772282356	189.0270601	3.05E-36	1.82E-33	0.558071611	85.76752203	1.55E-17	1.29E-14	0.460229015	185.838108	9.52E-36	4.83E-33	0.544681066	78.69829255	2.15E-16	1.55E-13
202	0.462923727	174.3236687	6.05E-34	3.55E-31	0.620228811	73.54064117	1.52E-15	1.20E-12	0.706602834	187.3358831	5.58E-36	3.17E-33	0.330224787	78.76391836	2.10E-16	1.65E-13	0.28473201	192.7134845	8.27E-37	4.90E-34	0.640277617	82.63127998	4.94E-17	3.89E-14	0.628360928	169.9449928	3.00E-33	1.74E-30	0.528994134	73.15102596	1.77E-15	1.42E-12	0.412466517	188.9599463	3.13E-36	1.85E-33	0.698206149	85.74175246	1.57E-17	1.29E-14	0.386846499	185.7683563	9.76E-36	4.93E-33	0.313331288	78.66963899	2.17E-16	1.55E-13
203	0.350140861	174.0113323	6.78E-34	3.96E-31	0.329715178	73.52575967	1.53E-15	1.20E-12	0.472889827	187.2146618	5.82E-36	3.30E-33	0.512661438	78.74645848	2.11E-16	1.65E-13	0.292869152	192.1036489	1.03E-36	6.05E-34	0.328594112	82.61453887	4.97E-17	3.90E-14	0.430853375	169.9005915	3.05E-33	1.76E-30	0.400488107	73.13994559	1.77E-15	1.42E-12	0.580774272	188.9184489	3.17E-36	1.87E-33	0.460008425	85.64138241	1.62E-17	1.34E-14	0.593635388	185.7063549	9.98E-36	5.02E-33	0.319757403	78.61084744	2.22E-16	1.58E-13
204	0.168492234	173.972269	6.88E-34	3.99E-31	0.632794387	73.52201381	1.53E-15	1.20E-12	0.355383905	187.0266109	6.23E-36	3.50E-33	0.453641472	78.65294882	2.18E-16	1.70E-13	0.384506404	192.0626172	1.04E-36	6.10E-34	0.584576192	82.59514314	5.01E-17	3.90E-14	0.710558799	169.5413984	3.47E-33	2.00E-30	0.54031726	73.10662698	1.80E-15	1.43E-12	0.361889023	188.7035113	3.43E-36	2.01E-33	0.63953287	85.47667633	1.73E-17	1.41E-14	0.640971468	185.5826803	1.04E-35	5.22E-33	0.423211855	78.5981139	2.23E-16	1.58E-13
205	0.309888896	173.8839797	7.10E-34	4.10E-31	0.446030906	73.51082629	1.54E-15	1.20E-12	0.383636466	187.0160791	6.25E-36	3.50E-33	0.656547285	78.63406406	2.20E-16	1.70E-13	0.3493969	192.0149445	1.06E-36	6.18E-34	0.642045363	82.58432807	5.03E-17	3.90E-14	0.579612241	169.5332861	3.48E-33	2.00E-30	0.578083645	73.04407001	1.84E-15	1.45E-12	0.612547639	188.4635173	3.73E-36	2.17E-33	0.330643643	85.44638435	1.74E-17	1.42E-14	0.719071253	185.4309244	1.10E-35	5.48E-33	0.491969133	78.57374366	2.25E-16	1.58E-13
206	0.485222945	173.8618731	7.16E-34	4.12E-31	0.500820179	73.44754683	1.58E-15	1.22E-12	0.445988589	186.9790209	6.33E-36	3.53E-33	0.370379021	78.62150777	2.21E-16	1.70E-13	0.543745102	191.9111836	1.10E-36	6.38E-34	0.665557496	82.53621132	5.12E-17	3.95E-14	0.332479539	169.4999165	3.53E-33	2.01E-30	0.39495047	73.04289083	1.84E-15	1.45E-12	0.679699238	188.4621155	3.73E-36	2.17E-33	0.53101433	85.35601216	1.80E-17	1.46E-14	0.425402189	185.2346019	1.18E-35	5.85E-33	0.354070033	78.56542967	2.26E-16	1.58E-13
207	0.332439187	173.7993348	7.33E-34	4.19E-31	0.679075256	73.44734761	1.58E-15	1.22E-12	0.39963728	186.8559753	6.62E-36	3.67E-33	0.358751315	78.60137242	2.23E-16	1.70E-13	0.420851861	191.8217132	1.13E-36	6.55E-34	0.480892522	82.50386677	5.18E-17	3.98E-14	0.575385281	169.3912994	3.67E-33	2.08E-30	0.279212026	73.02948353	1.85E-15	1.45E-12	0.65039	188.3977588	3.82E-36	2.21E-33	0.581661586	85.3255613	1.82E-17	1.47E-14	0.571267959	185.2065508	1.19E-35	5.88E-33	0.717845851	78.56237088	2.26E-16	1.58E-13
208	0.513680223	173.6866097	7.63E-34	4.35E-31	0.294903205	73.36155967	1.63E-15	1.25E-12	0.717798993	186.8242562	6.69E-36	3.70E-33	0.374443555	78.59281936	2.23E-16	1.70E-13	0.633369358	191.6140621	1.22E-36	7.02E-34	0.417474715	82.45981822	5.26E-17	4.02E-14	0.285513997	169.3503132	3.73E-33	2.10E-30	0.633915658	73.01612002	1.86E-15	1.45E-12	0.566763215	188.3370505	3.90E-36	2.25E-33	0.673957754	85.29736703	1.84E-17	1.48E-14	0.585740545	185.08053	1.25E-35	6.12E-33	0.597927361	78.54100962	2.28E-16	1.58E-13
209	0.358530657	173.0965702	9.47E-34	5.36E-31	0.450253621	73.32290384	1.65E-15	1.26E-12	0.723419779	186.6233732	7.19E-36	3.95E-33	0.324126803	78.58615831	2.24E-16	1.70E-13	0.436973311	191.5837107	1.23E-36	7.06E-34	0.436262166	82.43741852	5.31E-17	4.02E-14	0.472647968	169.2924721	3.81E-33	2.13E-30	0.611784151	72.98666565	1.88E-15	1.45E-12	0.476854059	188.3128085	3.94E-36	2.25E-33	0.600508224	85.24022041	1.88E-17	1.50E-14	0.316104533	184.7632089	1.40E-35	6.83E-33	0.527387344	78.52687267	2.29E-16	1.59E-13
210	0.557292098	173.0149418	9.75E-34	5.50E-31	0.380249056	73.31298063	1.66E-15	1.26E-12	0.442871572	186.4985892	7.52E-36	4.11E-33	0.734698178	78.53165787	2.29E-16	1.73E-13	0.391933868	191.4404944	1.30E-36	7.37E-34	0.698606582	82.43231372	5.32E-17	4.02E-14	0.631280568	169.2888173	3.81E-33	2.13E-30	0.331005943	72.98510156	1.88E-15	1.45E-12	0.291597576	188.2942454	3.96E-36	2.26E-33	0.666945287	85.22726717	1.89E-17	1.50E-14	0.523846904	184.536715	1.52E-35	7.37E-33	0.629800107	78.38248551	2.42E-16	1.67E-13
211	0.562147901	172.9986087	9.81E-34	5.50E-31	0.67671263	73.26276733	1.69E-15	1.28E-12	0.412628617	186.3411113	7.95E-36	4.33E-33	0.420992505	78.42245255	2.38E-16	1.79E-13	0.274644688	191.433444	1.30E-36	7.37E-34	0.40513716	82.42413331	5.33E-17	4.02E-14	0.257445592	169.2719517	3.84E-33	2.13E-30	0.565713887	72.98355503	1.88E-15	1.45E-12	0.728091046	188.212479	4.08E-36	2.31E-33	0.678016495	85.21509404	1.90E-17	1.50E-14	0.6704852	184.5124532	1.53E-35	7.40E-33	0.618308549	78.36367969	2.44E-16	1.67E-13
212	0.413234767	172.5909427	1.14E-33	6.36E-31	0.301595871	73.25017502	1.70E-15	1.28E-12	0.593352598	186.2927301	8.09E-36	4.38E-33	0.719907171	78.39172751	2.41E-16	1.80E-13	0.34575839	191.4016112	1.32E-36	7.42E-34	0.396217092	82.3924353	5.40E-17	4.05E-14	0.459340706	169.1511719	4.01E-33	2.22E-30	0.394796428	72.93014867	1.92E-15	1.46E-12	0.582063991	187.8708841	4.61E-36	2.60E-33	0.745152485	85.19386837	1.91E-17	1.51E-14	0.381823927	184.2321982	1.69E-35	8.14E-33	0.368191827	78.28748408	2.51E-16	1.71E-13
213	0.330391836	172.2216916	1.30E-33	7.24E-31	0.40871429	73.23940226	1.71E-15	1.28E-12	0.37470633	186.1830279	8.41E-36	4.53E-33	0.598838895	78.32013926	2.48E-16	1.83E-13	0.302548387	191.2757298	1.38E-36	7.72E-34	0.561008095	82.37290417	5.44E-17	4.06E-14	0.5101129	168.9580386	4.30E-33	2.37E-30	0.322688966	72.9026813	1.94E-15	1.46E-12	0.285216757	187.4017652	5.45E-36	3.06E-33	0.35752968	85.15085297	1.95E-17	1.53E-14	0.644034637	183.9439809	1.87E-35	8.98E-33	0.605588272	78.20168288	2.59E-16	1.76E-13
214	0.316704972	172.1169915	1.35E-33	7.49E-31	0.513501312	73.21394693	1.72E-15	1.29E-12	0.376441032	186.1724053	8.45E-36	4.53E-33	0.597454564	78.30952996	2.49E-16	1.83E-13	0.360124686	191.2367838	1.39E-36	7.79E-34	0.652242858	82.34532856	5.49E-17	4.09E-14	0.547106728	168.8985752	4.40E-33	2.41E-30	0.279803146	72.90215989	1.94E-15	1.46E-12	0.586233373	187.344561	5.56E-36	3.11E-33	0.690434411	85.09295825	1.99E-17	1.55E-14	0.617545667	183.9081216	1.90E-35	9.06E-33	0.52593953	78.1906154	2.60E-16	1.76E-13
215	0.613259609	172.0982466	1.36E-33	7.50E-31	0.401630516	73.18848856	1.74E-15	1.29E-12	0.745480271	186.1499673	8.51E-36	4.55E-33	0.605440061	78.30740364	2.49E-16	1.83E-13	0.595449803	191.1848924	1.42E-36	7.90E-34	0.334604933	82.25147202	5.69E-17	4.21E-14	0.375487553	168.8789022	4.43E-33	2.42E-30	0.450706101	72.88600049	1.96E-15	1.46E-12	0.416690783	187.2424662	5.77E-36	3.21E-33	0.223635738	85.01114121	2.05E-17	1.59E-14	0.602404198	183.8274773	1.95E-35	9.24E-33	0.672063853	78.11831578	2.67E-16	1.80E-13
216	0.474227741	171.9890216	1.42E-33	7.77E-31	0.394676945	73.18608221	1.74E-15	1.29E-12	0.718208615	186.0755667	8.74E-36	4.65E-33	0.652135029	78.30581367	2.49E-16	1.83E-13	0.328778086	190.8233475	1.61E-36	8.94E-34	0.340527196	82.20382135	5.79E-17	4.27E-14	0.649485616	168.8640212	4.46E-33	2.42E-30	0.309685692	72.88247102	1.96E-15	1.46E-12	0.561588911	187.1773377	5.90E-36	3.27E-33	0.712690583	84.99822317	2.06E-17	1.59E-14	0.343001283	183.8251934	1.96E-35	9.24E-33	0.746541362	78.07340907	2.72E-16	1.82E-13
217	0.449554577	171.906484	1.46E-33	7.97E-31	0.706136151	73.15531581	1.76E-15	1.29E-12	0.535136979	186.0374958	8.86E-36	4.69E-33	0.426632675	78.27418971	2.52E-16	1.84E-13	0.477917833	190.7169041	1.68E-36	9.24E-34	0.608046851	82.13806347	5.93E-17	4.34E-14	0.504832116	168.8299257	4.51E-33	2.44E-30	0.647465255	72.88000216	1.96E-15	1.46E-12	0.595234638	187.0832105	6.10E-36	3.36E-33	0.597372535	84.99633932	2.06E-17	1.59E-14	0.696251261	183.8114539	1.97E-35	9.25E-33	0.375865935	78.04739143	2.74E-16	1.83E-13
218	0.392480297	171.8159879	1.51E-33	8.20E-31	0.528954342	73.14911335	1.77E-15	1.29E-12	0.571322838	186.0205389	8.92E-36	4.70E-33	0.631743177	78.23508829	2.56E-16	1.86E-13	0.580474825	190.6207681	1.73E-36	9.52E-34	0.662911428	82.13222201	5.94E-17	4.34E-14	0.428223381	168.7459762	4.65E-33	2.51E-30	0.643670476	72.66494089	2.13E-15	1.58E-12	0.572869326	187.0499379	6.18E-36	3.39E-33	0.708263988	84.96625041	2.08E-17	1.60E-14	0.659878536	183.745456	2.01E-35	9.42E-33	0.498665849	78.00472054	2.79E-16	1.85E-13
219	0.377138731	171.7715289	1.54E-33	8.30E-31	0.666992582	73.1440669	1.77E-15	1.29E-12	0.461084738	185.9115428	9.27E-36	4.86E-33	0.377943811	78.21008055	2.58E-16	1.87E-13	0.315188611	190.5835504	1.76E-36	9.60E-34	0.614538942	82.11480367	5.98E-17	4.34E-14	0.543962428	168.7200196	4.70E-33	2.52E-30	0.362155785	72.64688148	2.14E-15	1.59E-12	0.7734156	187.0057875	6.27E-36	3.43E-33	0.771008086	84.95023358	2.09E-17	1.60E-14	0.644868241	183.6689663	2.07E-35	9.64E-33	0.61099444	77.97937936	2.82E-16	1.86E-13
220	0.589367719	171.7398047	1.55E-33	8.36E-31	0.40046134	73.14026471	1.77E-15	1.29E-12	0.639611758	185.8917418	9.34E-36	4.88E-33	0.354487786	78.20088451	2.59E-16	1.87E-13	0.237958473	190.4822478	1.82E-36	9.91E-34	0.792110826	82.10993621	5.99E-17	4.34E-14	0.477968239	168.677471	4.77E-33	2.53E-30	0.524959654	72.61816287	2.17E-15	1.60E-12	0.703845337	186.9467123	6.41E-36	3.48E-33	0.613877346	84.93009373	2.11E-17	1.60E-14	0.599138769	183.6325064	2.10E-35	9.72E-33	0.655241688	77.86104367	2.94E-16	1.94E-13
221	0.422328274	171.6406882	1.61E-33	8.63E-31	0.540288841	73.10637231	1.80E-15	1.30E-12	0.298271072	185.4207827	1.10E-35	5.74E-33	0.547650766	78.13345427	2.66E-16	1.89E-13	0.359282094	190.3258145	1.93E-36	1.04E-33	0.508801128	82.09549388	6.03E-17	4.34E-14	0.370392361	168.6718977	4.78E-33	2.53E-30	0.568175543	72.59958252	2.18E-15	1.60E-12	0.73809235	186.8811952	6.56E-36	3.55E-33	0.722164811	84.84247631	2.18E-17	1.65E-14	0.534708888	183.5916641	2.13E-35	9.82E-33	0.587051664	77.8219291	2.99E-16	1.96E-13
222	0.540694085	171.443542	1.73E-33	9.23E-31	0.578062324	73.04542285	1.84E-15	1.32E-12	0.483551748	185.1414377	1.22E-35	6.32E-33	0.449543538	78.13253723	2.66E-16	1.89E-13	0.511439396	190.2257219	2.00E-36	1.08E-33	0.188798238	82.02653266	6.18E-17	4.43E-14	0.546012927	168.6672341	4.79E-33	2.53E-30	0.195947501	72.53242014	2.24E-15	1.63E-12	0.398700793	186.7632415	6.84E-36	3.69E-33	0.684112852	84.83037999	2.19E-17	1.65E-14	0.709735645	183.5553365	2.16E-35	9.90E-33	0.673786801	77.78743823	3.03E-16	1.97E-13
223	0.639946824	171.4053558	1.76E-33	9.32E-31	0.394914853	73.04513309	1.84E-15	1.32E-12	0.585788032	184.9621117	1.30E-35	6.71E-33	0.313345361	78.12584379	2.66E-16	1.89E-13	0.717090982	190.0931018	2.09E-36	1.12E-33	0.764261466	82.0072204	6.23E-17	4.45E-14	0.520454891	168.3356415	5.41E-33	2.85E-30	0.528635525	72.49822033	2.27E-15	1.65E-12	0.502304672	186.6325444	7.17E-36	3.85E-33	0.687632382	84.78087456	2.23E-17	1.67E-14	0.337807309	183.5436051	2.16E-35	9.90E-33	0.571860542	77.74649461	3.07E-16	1.98E-13
224	0.431091697	171.2826214	1.84E-33	9.70E-31	0.633882195	73.01562574	1.86E-15	1.33E-12	0.343279082	184.9269632	1.32E-35	6.76E-33	0.669373755	78.1215671	2.67E-16	1.89E-13	0.197280163	189.9886756	2.17E-36	1.16E-33	0.739909276	81.95948284	6.34E-17	4.48E-14	0.724676533	168.3111014	5.46E-33	2.86E-30	0.598339214	72.43064201	2.33E-15	1.68E-12	0.575793355	186.5302791	7.43E-36	3.97E-33	0.695423168	84.77292857	2.24E-17	1.67E-14	0.568751041	183.1278248	2.51E-35	1.14E-32	0.513727979	77.7353305	3.09E-16	1.98E-13
225	0.294639438	171.1685543	1.91E-33	1.01E-30	0.330984832	72.98550565	1.88E-15	1.33E-12	0.386000353	184.8336589	1.36E-35	6.96E-33	0.397445316	78.06293743	2.73E-16	1.92E-13	0.152805912	189.9537777	2.20E-36	1.17E-33	0.510055252	81.95760888	6.34E-17	4.48E-14	0.521238033	168.2308372	5.62E-33	2.93E-30	0.620185186	72.42784986	2.33E-15	1.68E-12	0.564435648	186.4348722	7.69E-36	4.09E-33	0.381488232	84.4957221	2.48E-17	1.83E-14	0.591429136	182.9869047	2.64E-35	1.20E-32	0.630664366	77.73324099	3.09E-16	1.98E-13
226	0.470394614	171.057467	1.99E-33	1.04E-30	0.565677425	72.9827116	1.88E-15	1.33E-12	0.617293976	184.8230745	1.37E-35	6.96E-33	0.613447015	77.99992767	2.79E-16	1.96E-13	0.470811235	189.931134	2.22E-36	1.17E-33	0.727570336	81.93706676	6.39E-17	4.48E-14	0.605270594	168.2237895	5.64E-33	2.93E-30	0.675281686	72.42139649	2.34E-15	1.68E-12	0.434427026	186.4183909	7.74E-36	4.10E-33	0.587843977	84.49324545	2.48E-17	1.83E-14	0.606503716	182.9668897	2.66E-35	1.20E-32	0.310404581	77.72727606	3.10E-16	1.98E-13
227	0.348701157	171.0459526	2.00E-33	1.04E-30	0.658285024	72.96169671	1.90E-15	1.34E-12	0.340334172	184.7702172	1.39E-35	7.06E-33	0.516459432	77.93090793	2.87E-16	2.00E-13	0.56374163	189.9119906	2.23E-36	1.18E-33	0.537384476	81.92433516	6.42E-17	4.48E-14	0.267526248	168.0643842	5.98E-33	3.09E-30	0.727213577	72.34372955	2.41E-15	1.71E-12	0.6644292	186.3750454	7.86E-36	4.14E-33	0.606098388	84.38764979	2.58E-17	1.89E-14	0.329650953	182.9329025	2.69E-35	1.21E-32	0.669943073	77.70474938	3.12E-16	1.99E-13
228	0.647727715	170.9627391	2.06E-33	1.07E-30	0.402171101	72.93177342	1.92E-15	1.35E-12	0.315400812	184.657948	1.45E-35	7.31E-33	0.589029897	77.91284855	2.89E-16	2.01E-13	0.252883542	189.6726298	2.43E-36	1.27E-33	0.347697713	81.91993615	6.43E-17	4.48E-14	0.268685705	167.9933143	6.14E-33	3.16E-30	0.708243421	72.33893679	2.41E-15	1.71E-12	0.518196819	186.3430964	7.95E-36	4.17E-33	0.686946635	84.38279637	2.58E-17	1.89E-14	0.303396859	182.7583239	2.87E-35	1.28E-32	0.668059756	77.55403073	3.31E-16	2.10E-13
229	0.522326894	170.7242492	2.25E-33	1.16E-30	0.322671045	72.90137578	1.94E-15	1.35E-12	0.424701363	184.6044179	1.48E-35	7.42E-33	0.674934543	77.90412555	2.90E-16	2.01E-13	0.298818266	189.6440907	2.45E-36	1.28E-33	0.650992316	81.91566762	6.44E-17	4.48E-14	0.64798885	167.9828793	6.16E-33	3.16E-30	0.373120221	72.31268734	2.44E-15	1.72E-12	0.680731328	186.2487405	8.22E-36	4.29E-33	0.675174975	84.21832497	2.74E-17	2.00E-14	0.558678624	182.7253938	2.90E-35	1.29E-32	0.600626231	77.54320208	3.32E-16	2.10E-13
230	0.46071286	170.5435344	2.41E-33	1.24E-30	0.279793487	72.90005573	1.95E-15	1.35E-12	0.670309113	184.5596664	1.50E-35	7.51E-33	0.748346089	77.77891443	3.04E-16	2.09E-13	0.697018221	189.5874518	2.50E-36	1.30E-33	0.4181005	81.89354687	6.50E-17	4.48E-14	0.596458246	167.8763742	6.40E-33	3.27E-30	0.365696691	72.26425177	2.48E-15	1.75E-12	0.3642734	186.1940346	8.38E-36	4.36E-33	0.621357067	84.21040805	2.75E-17	2.00E-14	0.608787481	182.7026488	2.93E-35	1.30E-32	0.761729166	77.53015004	3.34E-16	2.10E-13
231	0.671544857	170.5288678	2.42E-33	1.24E-30	0.30966067	72.88050988	1.96E-15	1.36E-12	0.381877141	184.5103849	1.53E-35	7.61E-33	0.391922857	77.72082314	3.10E-16	2.13E-13	0.327241623	189.5254741	2.56E-36	1.33E-33	0.508844701	81.89268898	6.50E-17	4.48E-14	0.658047895	167.8115319	6.56E-33	3.32E-30	0.471219867	72.2221916	2.52E-15	1.77E-12	0.67846863	186.0643299	8.78E-36	4.55E-33	0.610806121	84.18573568	2.78E-17	2.00E-14	0.587865543	182.5021881	3.15E-35	1.39E-32	0.740741314	77.52148497	3.35E-16	2.10E-13
232	0.421769617	170.4955071	2.45E-33	1.25E-30	0.643641344	72.66383772	2.13E-15	1.46E-12	0.522171641	184.3110704	1.64E-35	8.14E-33	0.742255654	77.63222022	3.21E-16	2.17E-13	0.744068841	189.3947047	2.68E-36	1.38E-33	0.601104237	81.73659529	6.89E-17	4.71E-14	0.541847108	167.807467	6.57E-33	3.32E-30	0.285443265	72.20251584	2.54E-15	1.78E-12	0.364376589	185.9491094	9.15E-36	4.71E-33	0.608665205	84.18103884	2.78E-17	2.00E-14	0.676466695	182.4304917	3.23E-35	1.42E-32	0.392669951	77.49299375	3.38E-16	2.11E-13
233	0.377549212	170.413773	2.52E-33	1.28E-30	0.425258622	72.6616489	2.13E-15	1.46E-12	0.337480425	184.2174568	1.70E-35	8.38E-33	0.42788894	77.62983088	3.21E-16	2.17E-13	0.508237529	189.3690379	2.70E-36	1.39E-33	0.322260789	81.72631496	6.91E-17	4.71E-14	0.592527657	167.6721775	6.90E-33	3.48E-30	0.276051738	72.1421105	2.60E-15	1.81E-12	0.649642425	185.9372046	9.19E-36	4.71E-33	0.652831748	84.0789126	2.89E-17	2.07E-14	0.570393165	182.331081	3.34E-35	1.46E-32	0.427409252	77.38684697	3.52E-16	2.19E-13
234	0.330471694	170.1407264	2.79E-33	1.41E-30	0.36212882	72.64853387	2.14E-15	1.46E-12	0.605329353	184.185768	1.72E-35	8.44E-33	0.493691768	77.62474908	3.22E-16	2.17E-13	0.70369023	189.2937037	2.78E-36	1.42E-33	0.529337496	81.71647712	6.94E-17	4.71E-14	0.442022784	167.5730361	7.16E-33	3.59E-30	0.176995318	72.11609931	2.63E-15	1.82E-12	0.504298302	185.9294004	9.21E-36	4.71E-33	0.707776311	84.00751858	2.97E-17	2.12E-14	0.676218261	182.1895677	3.52E-35	1.53E-32	0.712118934	77.30087627	3.64E-16	2.25E-13
235	0.217138269	170.129994	2.80E-33	1.41E-30	0.52494376	72.61731384	2.17E-15	1.47E-12	0.658712098	184.0621018	1.80E-35	8.78E-33	0.659010576	77.62022966	3.23E-16	2.17E-13	0.312197004	189.1858223	2.89E-36	1.47E-33	0.347853629	81.71120345	6.95E-17	4.71E-14	0.450583575	167.5012849	7.35E-33	3.67E-30	0.323768595	72.10949548	2.64E-15	1.82E-12	0.661881423	185.9086632	9.28E-36	4.73E-33	0.602308311	83.90964738	3.08E-17	2.19E-14	0.652987747	182.1400838	3.58E-35	1.56E-32	0.411574544	77.27755505	3.67E-16	2.26E-13
236	0.448021379	169.8925154	3.05E-33	1.53E-30	0.540452687	72.60236189	2.18E-15	1.48E-12	0.695126694	183.955649	1.87E-35	9.09E-33	0.574999737	77.60626974	3.24E-16	2.17E-13	0.385799101	189.0799874	3.00E-36	1.52E-33	0.436522114	81.67812903	7.04E-17	4.74E-14	0.606971261	167.4366266	7.53E-33	3.75E-30	0.409802509	72.07722298	2.67E-15	1.83E-12	0.660087821	185.6289617	1.03E-35	5.20E-33	0.755933996	83.87071181	3.12E-17	2.20E-14	0.470853631	182.065317	3.68E-35	1.59E-32	0.658324187	77.24535012	3.72E-16	2.27E-13
237	0.359358788	169.6447374	3.35E-33	1.67E-30	0.626504625	72.59004279	2.19E-15	1.48E-12	0.643844705	183.8604598	1.93E-35	9.36E-33	0.630822512	77.60091116	3.25E-16	2.17E-13	0.580587239	188.9611704	3.13E-36	1.58E-33	0.665232606	81.67418037	7.05E-17	4.74E-14	0.542834341	167.4105523	7.60E-33	3.77E-30	0.380584428	72.01437039	2.73E-15	1.87E-12	0.692954424	185.5519209	1.05E-35	5.32E-33	0.759996468	83.87010484	3.12E-17	2.20E-14	0.469038193	181.9611314	3.82E-35	1.64E-32	0.38166712	77.23798083	3.73E-16	2.27E-13
238	0.579575762	169.5426703	3.47E-33	1.73E-30	0.697132864	72.58028539	2.20E-15	1.48E-12	0.53453191	183.6920098	2.05E-35	9.88E-33	0.675600045	77.57542491	3.28E-16	2.19E-13	0.575437327	188.9071955	3.19E-36	1.60E-33	0.773788508	81.51428657	7.48E-17	5.01E-14	0.434930792	167.3656727	7.73E-33	3.81E-30	0.527722261	72.000504	2.75E-15	1.87E-12	0.60876511	185.4927396	1.08E-35	5.41E-33	0.656383559	83.85015131	3.14E-17	2.21E-14	0.303949438	181.9483249	3.84E-35	1.65E-32	0.579663867	77.20878943	3.77E-16	2.29E-13
239	0.332468027	169.4987607	3.53E-33	1.75E-30	0.622882016	72.52335502	2.25E-15	1.50E-12	0.302884901	183.6860771	2.06E-35	9.88E-33	0.497649836	77.53838606	3.33E-16	2.21E-13	0.728439755	188.7971038	3.31E-36	1.66E-33	0.328766192	81.44620879	7.68E-17	5.11E-14	0.336552551	167.2513783	8.06E-33	3.96E-30	0.814297467	71.95460125	2.80E-15	1.90E-12	0.565440602	185.4793258	1.08E-35	5.42E-33	0.828551099	83.80081754	3.20E-17	2.24E-14	0.324886382	181.8565122	3.97E-35	1.69E-32	0.607170676	77.15041818	3.85E-16	2.33E-13
240	0.575356094	169.390065	3.67E-33	1.81E-30	0.620137022	72.43331015	2.33E-15	1.55E-12	0.601123156	183.6232962	2.10E-35	1.01E-32	0.298433315	77.52022881	3.35E-16	2.21E-13	0.431250769	188.7684566	3.35E-36	1.67E-33	0.630948042	81.351636	7.95E-17	5.27E-14	0.37750109	167.2220054	8.15E-33	3.99E-30	0.362299607	71.92657174	2.83E-15	1.90E-12	0.362120609	185.3034546	1.15E-35	5.73E-33	0.707875186	83.77545507	3.23E-17	2.25E-14	0.424626577	181.8363659	4.00E-35	1.70E-32	0.389775143	77.09493699	3.93E-16	2.37E-13
241	0.632744059	169.3755108	3.69E-33	1.81E-30	0.598316847	72.42776693	2.33E-15	1.55E-12	0.70885302	183.5774635	2.14E-35	1.02E-32	0.603696803	77.44243207	3.45E-16	2.27E-13	0.356510859	188.4753834	3.72E-36	1.84E-33	0.617939399	81.33301333	8.01E-17	5.29E-14	0.372581919	167.2098526	8.19E-33	3.99E-30	0.247927529	71.92079573	2.84E-15	1.90E-12	0.610825523	185.2997619	1.15E-35	5.73E-33	0.680033647	83.6557445	3.38E-17	2.34E-14	0.706910237	181.8074956	4.04E-35	1.71E-32	0.658174224	77.08841438	3.94E-16	2.37E-13
242	0.285502861	169.3507989	3.73E-33	1.82E-30	0.525013819	72.33547889	2.42E-15	1.60E-12	0.37767064	183.5378849	2.17E-35	1.03E-32	0.578581387	77.42797203	3.47E-16	2.27E-13	0.69553528	188.4704394	3.72E-36	1.84E-33	0.284352133	81.32235404	8.04E-17	5.29E-14	0.680857477	167.1827142	8.27E-33	4.01E-30	0.592607859	71.85445023	2.91E-15	1.95E-12	0.747064355	185.2190482	1.19E-35	5.87E-33	0.73559311	83.57411652	3.48E-17	2.40E-14	0.364871707	181.6563654	4.26E-35	1.80E-32	0.588151477	77.07616005	3.96E-16	2.37E-13
243	0.412234896	169.3293342	3.76E-33	1.83E-30	0.380898999	72.31782668	2.43E-15	1.60E-12	0.643432733	183.4363409	2.25E-35	1.06E-32	0.310523669	77.36051564	3.56E-16	2.32E-13	0.652579365	188.3916139	3.83E-36	1.89E-33	0.378653471	81.23705839	8.30E-17	5.44E-14	0.29727848	167.1248808	8.45E-33	4.08E-30	0.563935595	71.8169894	2.95E-15	1.97E-12	0.612606743	185.0511207	1.26E-35	6.21E-33	0.737869559	83.56916105	3.49E-17	2.40E-14	0.64037824	181.5270968	4.47E-35	1.88E-32	0.623002799	77.04859521	4.00E-16	2.37E-13
244	0.631242921	169.2877003	3.81E-33	1.85E-30	0.373096758	72.31236201	2.44E-15	1.60E-12	0.568784227	183.3653489	2.31E-35	1.09E-32	0.497463879	77.34775011	3.57E-16	2.32E-13	0.297341089	188.3726474	3.85E-36	1.89E-33	0.561095884	81.20705927	8.39E-17	5.47E-14	0.271170736	167.0132405	8.80E-33	4.23E-30	0.656654259	71.80391992	2.97E-15	1.97E-12	0.602850558	184.8160995	1.37E-35	6.73E-33	0.697688599	83.49788253	3.58E-17	2.45E-14	0.292929366	181.3938638	4.68E-35	1.96E-32	0.543611843	77.04611343	4.01E-16	2.37E-13
245	0.25743636	169.2712712	3.84E-33	1.85E-30	0.365681915	72.26383802	2.48E-15	1.62E-12	0.591577482	183.3333791	2.33E-35	1.09E-32	0.607286562	77.34373361	3.58E-16	2.32E-13	0.504177471	188.2210864	4.07E-36	1.99E-33	0.276933796	81.19818628	8.42E-17	5.47E-14	0.641175494	166.8103182	9.48E-33	4.54E-30	0.671969761	71.73263989	3.05E-15	2.01E-12	0.698589989	184.5605993	1.50E-35	7.34E-33	0.472288037	83.3633701	3.76E-17	2.57E-14	0.290380506	181.1717829	5.07E-35	2.11E-32	0.296282026	77.02643376	4.04E-16	2.38E-13
246	0.454663811	168.9850694	4.26E-33	2.05E-30	0.285431866	72.20090726	2.55E-15	1.65E-12	0.557162375	183.2945095	2.37E-35	1.11E-32	0.411835691	77.31420063	3.62E-16	2.33E-13	0.634320295	188.1813401	4.13E-36	2.01E-33	0.706976857	81.16039531	8.54E-17	5.53E-14	0.672217217	166.7582773	9.67E-33	4.60E-30	0.407366883	71.67033449	3.12E-15	2.06E-12	0.767104322	184.4702417	1.55E-35	7.55E-33	0.643432094	83.33563865	3.80E-17	2.58E-14	0.623043787	181.1578701	5.10E-35	2.12E-32	0.696933522	76.92406044	4.20E-16	2.46E-13
247	0.51008631	168.9645977	4.29E-33	2.06E-30	0.276040943	72.14160452	2.60E-15	1.68E-12	0.608410597	183.2041263	2.44E-35	1.14E-32	0.762878415	77.24101096	3.72E-16	2.39E-13	0.35812107	188.1424334	4.18E-36	2.03E-33	0.66307152	81.07810948	8.80E-17	5.67E-14	0.516664918	166.7526521	9.69E-33	4.60E-30	0.514206599	71.64669505	3.15E-15	2.07E-12	0.342655329	184.4398911	1.57E-35	7.60E-33	0.588123374	83.31221412	3.84E-17	2.59E-14	0.571472553	180.999625	5.40E-35	2.23E-32	0.667394002	76.91774505	4.21E-16	2.46E-13
248	0.547082832	168.9006827	4.40E-33	2.10E-30	0.17697687	72.11363289	2.63E-15	1.69E-12	0.598117479	183.0922951	2.54E-35	1.18E-32	0.543883047	77.22956836	3.74E-16	2.39E-13	0.42096321	187.9981429	4.40E-36	2.13E-33	0.660711996	81.0649955	8.85E-17	5.67E-14	0.290725737	166.5745282	1.03E-32	4.89E-30	0.492030919	71.5716005	3.24E-15	2.11E-12	0.287588135	183.8674717	1.93E-35	9.30E-33	0.558094196	83.27550858	3.89E-17	2.62E-14	0.425207449	180.9189926	5.56E-35	2.29E-32	0.567028733	76.90491568	4.23E-16	2.46E-13
249	0.375460179	168.8854608	4.42E-33	2.10E-30	0.323737404	72.11099564	2.64E-15	1.69E-12	0.675329108	182.880077	2.75E-35	1.27E-32	0.38234464	77.20403898	3.77E-16	2.40E-13	0.223069294	187.6942219	4.91E-36	2.36E-33	0.33048924	81.0581625	8.87E-17	5.67E-14	0.278531426	166.569982	1.04E-32	4.89E-30	0.366795507	71.56627787	3.25E-15	2.11E-12	0.592606074	183.8471519	1.94E-35	9.33E-33	0.667742752	83.22540024	3.96E-17	2.64E-14	0.678266371	180.8786192	5.64E-35	2.31E-32	0.632921109	76.88085888	4.27E-16	2.47E-13
250	0.649454008	168.8657448	4.45E-33	2.11E-30	0.409766877	72.07475595	2.67E-15	1.71E-12	0.239275994	182.7762165	2.85E-35	1.31E-32	0.591071024	77.12741925	3.89E-16	2.46E-13	0.633259142	187.6789096	4.94E-36	2.36E-33	0.622978057	81.04575127	8.91E-17	5.68E-14	0.361063648	166.5472364	1.04E-32	4.91E-30	0.426559855	71.5383831	3.29E-15	2.13E-12	0.492948533	183.8136659	1.96E-35	9.40E-33	0.670146957	83.2233696	3.96E-17	2.64E-14	0.698578994	180.6508891	6.12E-35	2.49E-32	0.462563992	76.8696249	4.28E-16	2.47E-13
251	0.504816299	168.8286472	4.51E-33	2.13E-30	0.380547919	72.0130719	2.74E-15	1.74E-12	0.433618869	182.5671282	3.07E-35	1.41E-32	0.358242571	77.11066981	3.91E-16	2.47E-13	0.703443464	187.5962364	5.08E-36	2.42E-33	0.64933379	81.03358625	8.95E-17	5.68E-14	0.517844864	166.5021195	1.06E-32	4.97E-30	0.798128526	71.5289897	3.30E-15	2.13E-12	0.503439997	183.7395501	2.02E-35	9.61E-33	0.657703304	83.22020217	3.97E-17	2.64E-14	0.504925973	180.6450004	6.14E-35	2.49E-32	0.604012297	76.86447767	4.29E-16	2.47E-13
252	0.370361684	168.6757404	4.77E-33	2.24E-30	0.527703014	72.00103647	2.75E-15	1.74E-12	0.570078899	182.4783414	3.17E-35	1.45E-32	0.405941035	77.09222873	3.94E-16	2.48E-13	0.474899102	187.571105	5.13E-36	2.44E-33	0.619268843	81.01737558	9.01E-17	5.69E-14	0.606143917	166.4636943	1.08E-32	5.02E-30	0.331459794	71.51731573	3.31E-15	2.13E-12	0.398029778	183.7286688	2.03E-35	9.61E-33	0.505215074	83.16845263	4.05E-17	2.68E-14	0.39614108	180.4797889	6.51E-35	2.63E-32	0.353490243	76.82729075	4.35E-16	2.50E-13
253	0.419824442	168.4174295	5.25E-33	2.46E-30	0.352985036	71.93384155	2.82E-15	1.78E-12	0.639020672	182.3740953	3.29E-35	1.50E-32	0.621405945	77.05993786	3.99E-16	2.50E-13	0.391539707	187.3992284	5.45E-36	2.58E-33	0.457522051	80.9703346	9.17E-17	5.76E-14	0.59538386	166.3773406	1.11E-32	5.16E-30	0.401200922	71.46647235	3.38E-15	2.16E-12	0.455380596	183.6871882	2.06E-35	9.72E-33	0.504895239	83.05351098	4.22E-17	2.78E-14	0.445420396	180.473477	6.53E-35	2.63E-32	0.333842618	76.72901419	4.52E-16	2.58E-13
254	0.520429281	168.3377059	5.41E-33	2.52E-30	0.362269371	71.92970504	2.83E-15	1.78E-12	0.46823689	182.2430597	3.45E-35	1.56E-32	0.565791605	77.04279391	4.01E-16	2.50E-13	0.6492733	187.3904693	5.47E-36	2.58E-33	0.729265914	80.9619204	9.19E-17	5.76E-14	0.542098229	166.3691969	1.12E-32	5.16E-30	0.43918806	71.46267748	3.38E-15	2.16E-12	0.648729478	183.542912	2.16E-35	1.02E-32	0.672455776	83.0496827	4.23E-17	2.78E-14	0.395055276	180.4563273	6.57E-35	2.64E-32	0.610140977	76.68284376	4.60E-16	2.61E-13
255	0.521221409	168.2306642	5.62E-33	2.61E-30	0.247901742	71.92042462	2.84E-15	1.78E-12	0.586585482	182.2316882	3.47E-35	1.56E-32	0.669295268	77.02731865	4.04E-16	2.51E-13	0.479895223	187.2832433	5.68E-36	2.67E-33	0.73608328	80.95256362	9.23E-17	5.76E-14	0.534558012	166.3560658	1.12E-32	5.16E-30	0.273851188	71.43340334	3.42E-15	2.16E-12	0.838629922	183.5078488	2.19E-35	1.03E-32	0.542109834	83.03625033	4.25E-17	2.78E-14	0.734605264	180.3089093	6.93E-35	2.77E-32	0.760074188	76.67770946	4.61E-16	2.61E-13
256	0.605243906	168.2254553	5.63E-33	2.61E-30	0.592576338	71.85258655	2.91E-15	1.81E-12	0.433278273	182.206724	3.50E-35	1.57E-32	0.350385707	76.98816845	4.10E-16	2.54E-13	0.671239993	187.2165623	5.82E-36	2.72E-33	0.345087434	80.9235967	9.33E-17	5.78E-14	0.380238954	166.2768465	1.15E-32	5.29E-30	0.43754478	71.43338358	3.42E-15	2.16E-12	0.642450757	183.487797	2.21E-35	1.03E-32	0.748239703	83.03174633	4.26E-17	2.78E-14	0.778403759	180.2410719	7.10E-35	2.83E-32	0.291026996	76.60087614	4.74E-16	2.68E-13
257	0.267513213	168.0657427	5.97E-33	2.75E-30	0.556416359	71.85255638	2.91E-15	1.81E-12	0.329866845	182.0982554	3.64E-35	1.63E-32	0.714146391	76.95430265	4.15E-16	2.56E-13	0.306829422	187.0409227	6.20E-36	2.88E-33	0.46030703	80.92115803	9.34E-17	5.78E-14	0.294210628	166.1786106	1.20E-32	5.47E-30	0.325678747	71.39060774	3.48E-15	2.19E-12	0.395325712	183.4406789	2.25E-35	1.04E-32	0.629529205	82.91511069	4.44E-17	2.89E-14	0.448624559	180.165	7.29E-35	2.90E-32	0.411784081	76.58077766	4.78E-16	2.69E-13
258	0.268669157	167.9980707	6.12E-33	2.81E-30	0.563906559	71.81545945	2.95E-15	1.83E-12	0.675655785	182.0570107	3.69E-35	1.64E-32	0.604405439	76.94147905	4.17E-16	2.56E-13	0.339931612	186.9618561	6.37E-36	2.96E-33	0.275825296	80.84559982	9.60E-17	5.93E-14	0.608078872	166.1259781	1.22E-32	5.55E-30	0.279132358	71.30140597	3.60E-15	2.26E-12	0.684770389	183.4329109	2.25E-35	1.04E-32	0.612186202	82.89937996	4.47E-17	2.89E-14	0.417945159	180.0150497	7.70E-35	3.05E-32	0.354575174	76.52792945	4.88E-16	2.73E-13
259	0.367706529	167.9475045	6.24E-33	2.85E-30	0.497905893	71.80222142	2.97E-15	1.83E-12	0.443334946	181.9563993	3.83E-35	1.70E-32	0.613059042	76.79547936	4.41E-16	2.70E-13	0.395843277	186.8528576	6.63E-36	3.06E-33	0.593498614	80.82181644	9.69E-17	5.93E-14	0.350069788	166.0551093	1.25E-32	5.68E-30	0.502327025	71.26383377	3.65E-15	2.28E-12	0.352776238	183.3989235	2.28E-35	1.05E-32	0.660915519	82.82412562	4.60E-17	2.96E-14	0.616382502	179.9301004	7.94E-35	3.13E-32	0.379405559	76.51916962	4.89E-16	2.73E-13
260	0.596430878	167.877106	6.40E-33	2.92E-30	0.51396618	71.77273383	3.00E-15	1.85E-12	0.470700497	181.8994726	3.91E-35	1.73E-32	0.382336908	76.78211578	4.43E-16	2.70E-13	0.162651421	186.6946832	7.01E-36	3.23E-33	0.335430466	80.81250155	9.72E-17	5.93E-14	0.314235767	166.0012513	1.28E-32	5.77E-30	0.341653161	71.250051	3.67E-15	2.29E-12	0.310335391	183.3669518	2.31E-35	1.06E-32	0.544164364	82.81518513	4.61E-17	2.96E-14	0.596687185	179.8475573	8.18E-35	3.21E-32	0.675891693	76.45924781	5.00E-16	2.78E-13
261	0.592498835	167.6724574	6.90E-33	3.13E-30	0.407344137	71.67079596	3.12E-15	1.91E-12	0.622276549	181.7875297	4.07E-35	1.79E-32	0.388969308	76.76150181	4.46E-16	2.71E-13	0.351569211	186.5782223	7.31E-36	3.35E-33	0.664847097	80.80283555	9.76E-17	5.93E-14	0.502624575	165.8752641	1.34E-32	6.02E-30	0.47543255	71.23557858	3.69E-15	2.29E-12	0.609285001	183.2168022	2.43E-35	1.12E-32	0.780629413	82.79434309	4.65E-17	2.97E-14	0.471069832	179.8328494	8.22E-35	3.21E-32	0.580525551	76.42442387	5.07E-16	2.81E-13
262	0.434919924	167.3642101	7.73E-33	3.49E-30	0.55571277	71.62907155	3.17E-15	1.94E-12	0.468706488	181.7722015	4.09E-35	1.79E-32	0.332206645	76.70855348	4.55E-16	2.76E-13	0.198944825	186.5082358	7.49E-36	3.41E-33	0.636270893	80.79756788	9.78E-17	5.93E-14	0.530341109	165.849817	1.35E-32	6.06E-30	0.543789263	71.20550568	3.74E-15	2.31E-12	0.666274231	183.1449942	2.50E-35	1.14E-32	0.588980326	82.78662447	4.66E-17	2.97E-14	0.335976804	179.8084474	8.29E-35	3.23E-32	0.641042181	76.3748131	5.17E-16	2.85E-13
263	0.336519399	167.2614733	8.03E-33	3.62E-30	0.786716233	71.61141573	3.19E-15	1.94E-12	0.324580841	181.7592156	4.11E-35	1.79E-32	0.699368605	76.68380729	4.60E-16	2.77E-13	0.29219858	186.4993552	7.52E-36	3.41E-33	0.451009132	80.79194071	9.80E-17	5.93E-14	0.561410319	165.7034186	1.43E-32	6.37E-30	0.324784936	71.18297356	3.77E-15	2.32E-12	0.648984531	183.1428824	2.50E-35	1.14E-32	0.668446459	82.68483321	4.84E-17	3.07E-14	0.392915203	179.6846161	8.67E-35	3.37E-32	0.479064459	76.34554581	5.22E-16	2.86E-13
264	0.372573103	167.2112405	8.18E-33	3.67E-30	0.491992765	71.57673544	3.24E-15	1.96E-12	0.57123934	181.7534187	4.12E-35	1.79E-32	0.575534324	76.66836327	4.62E-16	2.78E-13	0.293694367	186.4968788	7.52E-36	3.41E-33	0.35542299	80.74307084	9.98E-17	6.02E-14	0.740877324	165.6398898	1.46E-32	6.49E-30	0.322272171	71.16555289	3.79E-15	2.32E-12	0.45993394	183.0985996	2.54E-35	1.15E-32	0.38804144	82.60679713	4.98E-17	3.15E-14	0.390671463	179.5733021	9.03E-35	3.49E-32	0.604295214	76.34172568	5.23E-16	2.86E-13
265	0.399877696	167.1930165	8.24E-33	3.67E-30	0.366770976	71.56726721	3.25E-15	1.96E-12	0.706009945	181.6901996	4.21E-35	1.83E-32	0.672563173	76.64854978	4.66E-16	2.79E-13	0.447599343	186.3961525	7.80E-36	3.52E-33	0.350777183	80.70860341	1.01E-16	6.07E-14	0.47437518	165.6072561	1.48E-32	6.53E-30	0.626182081	71.15323301	3.81E-15	2.32E-12	0.671277211	183.0918704	2.54E-35	1.15E-32	0.370860126	82.58568828	5.02E-17	3.17E-14	0.58872328	179.4649863	9.39E-35	3.62E-32	0.577030148	76.34049993	5.23E-16	2.86E-13
266	0.680818691	167.1911564	8.24E-33	3.67E-30	0.426533968	71.53823468	3.29E-15	1.97E-12	0.302805743	181.6211678	4.32E-35	1.86E-32	0.593051883	76.5707678	4.80E-16	2.85E-13	0.231998177	186.2012723	8.36E-36	3.76E-33	0.396355968	80.56379957	1.07E-16	6.37E-14	0.55118677	165.6039146	1.48E-32	6.53E-30	0.381969094	71.1528822	3.81E-15	2.32E-12	0.667636348	183.0492211	2.58E-35	1.16E-32	0.66230718	82.56524567	5.06E-17	3.18E-14	0.659677196	179.0945773	1.07E-34	4.11E-32	0.633280297	76.32549659	5.26E-16	2.86E-13
267	0.444228301	167.1522151	8.36E-33	3.71E-30	0.331448861	71.51594875	3.31E-15	1.98E-12	0.677345398	181.6164764	4.32E-35	1.86E-32	0.453408149	76.56909973	4.80E-16	2.85E-13	0.559193105	186.0831692	8.72E-36	3.91E-33	0.337451821	80.56219626	1.07E-16	6.37E-14	0.345591133	165.5584207	1.50E-32	6.62E-30	0.464454314	71.11498409	3.87E-15	2.33E-12	0.800475662	182.9666718	2.66E-35	1.19E-32	0.427950556	82.54297059	5.10E-17	3.19E-14	0.639194564	179.0918441	1.07E-34	4.11E-32	0.409564872	76.32111764	5.27E-16	2.86E-13
268	0.297260939	167.1278632	8.44E-33	3.73E-30	0.439139241	71.45775076	3.39E-15	2.02E-12	0.44460664	181.5955584	4.36E-35	1.87E-32	0.605966791	76.50968924	4.91E-16	2.91E-13	0.369528549	185.8981866	9.32E-36	4.15E-33	0.240017823	80.45940888	1.11E-16	6.59E-14	0.347961451	165.4864444	1.55E-32	6.77E-30	0.346379539	71.1104991	3.88E-15	2.33E-12	0.782799998	182.9490257	2.68E-35	1.20E-32	0.602431867	82.50015321	5.19E-17	3.23E-14	0.536245108	179.0489461	1.09E-34	4.15E-32	0.697512533	76.25739775	5.40E-16	2.92E-13
269	0.271162042	167.0135496	8.80E-33	3.87E-30	0.437523719	71.43312478	3.42E-15	2.03E-12	0.29283681	181.5571733	4.42E-35	1.89E-32	0.411137237	76.4729797	4.98E-16	2.93E-13	0.446893736	185.8854975	9.36E-36	4.15E-33	0.788214837	80.42473607	1.12E-16	6.64E-14	0.665357377	165.4669193	1.56E-32	6.79E-30	0.535824957	71.10400252	3.89E-15	2.33E-12	0.725173906	182.836036	2.79E-35	1.24E-32	0.641440244	82.49161871	5.20E-17	3.23E-14	0.618684697	178.8250986	1.18E-34	4.49E-32	0.587647054	76.22996629	5.46E-16	2.93E-13
270	0.378640843	166.9720875	8.93E-33	3.92E-30	0.32566041	71.39043374	3.48E-15	2.06E-12	0.652207455	181.5320405	4.46E-35	1.90E-32	0.660949313	76.4448582	5.03E-16	2.96E-13	0.260920383	185.8764139	9.39E-36	4.15E-33	0.576885488	80.41917996	1.13E-16	6.64E-14	0.356476109	165.3469039	1.63E-32	7.07E-30	0.525482723	71.10130205	3.89E-15	2.33E-12	0.592438813	182.7733736	2.85E-35	1.26E-32	0.662900487	82.48232212	5.22E-17	3.23E-14	0.511527494	178.6306265	1.27E-34	4.80E-32	0.320212278	76.19597946	5.53E-16	2.96E-13
271	0.413587093	166.8411286	9.38E-33	4.10E-30	0.341664529	71.32804771	3.56E-15	2.10E-12	0.453304066	181.4037075	4.67E-35	1.98E-32	0.461267662	76.42560316	5.07E-16	2.96E-13	0.315296944	185.8629692	9.43E-36	4.15E-33	0.756210046	80.33948288	1.16E-16	6.82E-14	0.614679071	165.3341934	1.63E-32	7.08E-30	0.685286548	71.06404929	3.95E-15	2.36E-12	0.291789773	182.7689656	2.86E-35	1.26E-32	0.765699978	82.47123848	5.24E-17	3.23E-14	0.722901652	178.6025336	1.28E-34	4.82E-32	0.648364869	76.08221496	5.77E-16	3.08E-13
272	0.383801102	166.8221911	9.44E-33	4.11E-30	0.279116792	71.30075058	3.60E-15	2.11E-12	0.36368646	181.3820344	4.70E-35	1.99E-32	0.635999328	76.40954794	5.10E-16	2.96E-13	0.161985508	185.8600836	9.44E-36	4.15E-33	0.567328014	80.32384253	1.17E-16	6.83E-14	0.364377972	165.222764	1.70E-32	7.35E-30	0.36102168	71.03030267	4.00E-15	2.38E-12	0.369406293	182.7573419	2.87E-35	1.26E-32	0.806337262	82.45438422	5.27E-17	3.24E-14	0.391546111	178.5993351	1.28E-34	4.82E-32	0.5369216	76.05148106	5.84E-16	3.10E-13
273	0.641143795	166.8094657	9.49E-33	4.11E-30	0.424517183	71.2991657	3.60E-15	2.11E-12	0.458784297	180.9824569	5.43E-35	2.29E-32	0.45403481	76.40830732	5.10E-16	2.96E-13	0.262532193	185.7155219	9.94E-36	4.36E-33	0.54594865	80.30292362	1.18E-16	6.86E-14	0.522967231	165.1706289	1.74E-32	7.47E-30	0.655253119	70.92698091	4.16E-15	2.47E-12	0.662715301	182.7541429	2.87E-35	1.26E-32	0.868111874	82.42016942	5.34E-17	3.27E-14	0.665545646	178.4059784	1.38E-34	5.15E-32	0.594271123	76.03707926	5.87E-16	3.10E-13
274	0.672155867	166.7612653	9.66E-33	4.17E-30	0.534819822	71.29049935	3.62E-15	2.11E-12	0.374628085	180.9035074	5.59E-35	2.34E-32	0.677865057	76.39648524	5.12E-16	2.97E-13	0.355638126	185.5983794	1.04E-35	4.53E-33	0.496610966	80.28134098	1.19E-16	6.89E-14	0.450081263	165.0608424	1.81E-32	7.75E-30	0.333144833	70.88084861	4.24E-15	2.50E-12	0.740890397	182.7052925	2.92E-35	1.28E-32	0.352638784	82.39660075	5.39E-17	3.29E-14	0.340362537	178.3038344	1.43E-34	5.32E-32	0.62047057	76.03611716	5.88E-16	3.10E-13
275	0.516644605	166.7545833	9.68E-33	4.17E-30	0.341616158	71.24578552	3.68E-15	2.13E-12	0.392318673	180.8842421	5.63E-35	2.35E-32	0.761566969	76.38046819	5.16E-16	2.97E-13	0.435131462	185.5794707	1.04E-35	4.54E-33	0.376443145	80.25879595	1.20E-16	6.92E-14	0.496595749	164.7715918	2.01E-32	8.59E-30	0.308263524	70.87383709	4.25E-15	2.50E-12	0.39102801	182.6929464	2.94E-35	1.28E-32	0.711947342	82.3794058	5.42E-17	3.29E-14	0.271275096	178.2944201	1.43E-34	5.32E-32	0.372927219	75.98380987	5.99E-16	3.15E-13
276	0.278518695	166.5697288	1.04E-32	4.44E-30	0.475401968	71.23710296	3.69E-15	2.13E-12	0.423544435	180.8423627	5.71E-35	2.37E-32	0.413476261	76.3133486	5.29E-16	3.04E-13	0.277085277	185.5495681	1.06E-35	4.57E-33	0.537496649	80.21894619	1.21E-16	7.00E-14	0.594081467	164.7536547	2.03E-32	8.62E-30	0.344784875	70.85578007	4.28E-15	2.51E-12	0.508788959	182.6170047	3.02E-35	1.31E-32	0.620366406	82.35877404	5.46E-17	3.31E-14	0.67026739	178.2504998	1.46E-34	5.38E-32	0.555624482	75.96235721	6.04E-16	3.17E-13
277	0.36104831	166.5506003	1.04E-32	4.46E-30	0.366453831	71.22143135	3.71E-15	2.13E-12	0.440410414	180.8397811	5.72E-35	2.37E-32	0.333937117	76.29931278	5.32E-16	3.04E-13	0.665424061	185.5182441	1.07E-35	4.61E-33	0.581928555	80.20391339	1.22E-16	7.02E-14	0.350082849	164.6432494	2.11E-32	8.94E-30	0.662709096	70.84797519	4.29E-15	2.51E-12	0.597363237	182.5694847	3.07E-35	1.33E-32	0.653634751	82.31435756	5.56E-17	3.35E-14	0.673400163	178.200888	1.48E-34	5.46E-32	0.679740682	75.85729006	6.29E-16	3.28E-13
278	0.517822903	166.5056397	1.06E-32	4.52E-30	0.472547089	71.2174438	3.72E-15	2.13E-12	0.425767563	180.7104541	5.99E-35	2.48E-32	0.698468261	76.29612947	5.32E-16	3.04E-13	0.361888481	185.4969121	1.08E-35	4.62E-33	0.351464735	80.16426773	1.24E-16	7.10E-14	0.701593957	164.5577413	2.18E-32	9.20E-30	0.645267667	70.83691982	4.31E-15	2.51E-12	0.606975029	182.5143145	3.13E-35	1.35E-32	0.494300579	82.25894353	5.67E-17	3.39E-14	0.344368553	178.0953367	1.54E-34	5.65E-32	0.609365078	75.85029215	6.31E-16	3.28E-13
279	0.602460634	166.4729952	1.07E-32	4.55E-30	0.392039303	71.21724187	3.72E-15	2.13E-12	0.69783981	180.5920965	6.25E-35	2.57E-32	0.680325979	76.27157065	5.37E-16	3.05E-13	0.533536591	185.493309	1.08E-35	4.62E-33	0.670333503	80.11184573	1.26E-16	7.21E-14	0.533276021	164.1593378	2.52E-32	1.06E-29	0.525248844	70.81558799	4.34E-15	2.52E-12	0.241570971	182.4071497	3.25E-35	1.40E-32	0.797895403	82.25807826	5.67E-17	3.39E-14	0.653171936	178.0834035	1.55E-34	5.66E-32	0.588631458	75.84431055	6.32E-16	3.28E-13
280	0.606116798	166.4671278	1.08E-32	4.55E-30	0.5437381	71.20189135	3.74E-15	2.14E-12	0.778048554	180.5853928	6.27E-35	2.57E-32	0.620310694	76.25479312	5.41E-16	3.06E-13	0.378938925	185.3511241	1.13E-35	4.84E-33	0.237573993	80.08616548	1.28E-16	7.25E-14	0.579091524	164.0977427	2.58E-32	1.08E-29	0.383241868	70.7655527	4.43E-15	2.56E-12	0.629079398	182.3445346	3.33E-35	1.42E-32	0.568656809	82.25464366	5.68E-17	3.39E-14	0.663520612	178.058655	1.56E-34	5.69E-32	0.586660836	75.77139552	6.50E-16	3.36E-13
281	0.379016945	166.394873	1.11E-32	4.65E-30	0.324759951	71.18332005	3.77E-15	2.14E-12	0.33544727	180.5720839	6.30E-35	2.57E-32	0.676630089	76.23771311	5.44E-16	3.06E-13	0.337767857	185.328816	1.14E-35	4.86E-33	0.654022961	80.03150522	1.30E-16	7.35E-14	0.535494805	164.0421452	2.64E-32	1.10E-29	0.336906172	70.71853906	4.51E-15	2.59E-12	0.646681586	182.1991377	3.51E-35	1.49E-32	0.755466722	82.24668734	5.70E-17	3.39E-14	0.598902184	178.0142269	1.59E-34	5.76E-32	0.676669181	75.75833774	6.53E-16	3.36E-13
282	0.595361378	166.3802476	1.11E-32	4.65E-30	0.322252682	71.16351553	3.80E-15	2.15E-12	0.469392616	180.5637075	6.32E-35	2.57E-32	0.291966932	76.23555605	5.45E-16	3.06E-13	0.698191838	185.2185088	1.19E-35	5.04E-33	0.338691777	80.02349208	1.31E-16	7.35E-14	0.409597594	163.9702212	2.71E-32	1.13E-29	0.648408718	70.71121093	4.52E-15	2.59E-12	0.500515558	182.1142278	3.62E-35	1.53E-32	0.317600667	82.22689588	5.74E-17	3.40E-14	0.653810367	177.9764084	1.61E-34	5.82E-32	0.350155772	75.65915193	6.78E-16	3.47E-13
283	0.542071692	166.3780601	1.11E-32	4.65E-30	0.626137337	71.1513954	3.81E-15	2.15E-12	0.504966485	180.496945	6.47E-35	2.63E-32	0.485080108	76.22099518	5.48E-16	3.06E-13	0.644916374	185.1713072	1.21E-35	5.11E-33	0.660117218	80.0155795	1.31E-16	7.35E-14	0.739930552	163.9540029	2.72E-32	1.13E-29	0.441683355	70.70452224	4.53E-15	2.59E-12	0.55515687	182.0586079	3.69E-35	1.56E-32	0.583583145	82.187219	5.82E-17	3.44E-14	0.616058168	177.8796285	1.67E-34	6.00E-32	0.63817205	75.65475623	6.79E-16	3.47E-13
284	0.534533584	166.3614055	1.12E-32	4.66E-30	0.381952083	71.15137294	3.81E-15	2.15E-12	0.395549629	180.346045	6.83E-35	2.76E-32	0.319733754	76.22083403	5.48E-16	3.06E-13	0.754400397	184.8051932	1.38E-35	5.80E-33	0.712216364	80.0135176	1.31E-16	7.35E-14	0.345002541	163.8419867	2.84E-32	1.17E-29	0.364522337	70.6749941	4.59E-15	2.61E-12	0.181139541	181.9962556	3.77E-35	1.59E-32	0.387333661	82.13323118	5.94E-17	3.49E-14	0.483900993	177.8024646	1.71E-34	6.15E-32	0.403255585	75.64284202	6.82E-16	3.47E-13
285	0.380216199	166.2781904	1.15E-32	4.79E-30	0.464437142	71.1120677	3.87E-15	2.16E-12	0.394338602	180.2871623	6.98E-35	2.81E-32	0.536313352	76.21447481	5.49E-16	3.06E-13	0.43570668	184.7445539	1.41E-35	5.91E-33	0.692911772	79.99270393	1.32E-16	7.37E-14	0.488794796	163.6467865	3.05E-32	1.26E-29	0.606066126	70.66742175	4.60E-15	2.61E-12	0.322870306	181.9881778	3.78E-35	1.59E-32	0.409403174	82.12896992	5.95E-17	3.49E-14	0.413759288	177.7961607	1.72E-34	6.15E-32	0.372137862	75.57753386	6.99E-16	3.55E-13
286	0.396148388	166.2520982	1.16E-32	4.82E-30	0.346359829	71.11007084	3.88E-15	2.16E-12	0.587477199	180.1862042	7.24E-35	2.91E-32	0.643790949	76.20396801	5.51E-16	3.06E-13	0.332342068	184.6194284	1.47E-35	6.16E-33	0.123021315	79.98484695	1.33E-16	7.37E-14	0.39058388	163.6132869	3.09E-32	1.27E-29	0.603496365	70.64555568	4.64E-15	2.62E-12	0.28305919	181.9411348	3.85E-35	1.61E-32	0.786869671	82.12130141	5.97E-17	3.49E-14	0.492765294	177.7272755	1.76E-34	6.28E-32	0.663221161	75.50427082	7.19E-16	3.64E-13
287	0.294189975	166.1834626	1.19E-32	4.93E-30	0.761598004	71.10570382	3.88E-15	2.16E-12	0.41683712	180.155032	7.32E-35	2.93E-32	0.587091559	76.09701797	5.74E-16	3.17E-13	0.706237429	184.5367	1.52E-35	6.32E-33	0.580098936	79.97791403	1.33E-16	7.37E-14	0.583800125	163.6090924	3.09E-32	1.27E-29	0.309141884	70.63767137	4.65E-15	2.62E-12	0.667672111	181.8299122	4.00E-35	1.67E-32	0.57645276	82.03306873	6.17E-17	3.59E-14	0.439031236	177.6889245	1.78E-34	6.34E-32	0.363569566	75.49331872	7.22E-16	3.64E-13
288	0.608031186	166.1278246	1.22E-32	5.01E-30	0.525436193	71.09916074	3.89E-15	2.16E-12	0.615716966	180.1496334	7.33E-35	2.93E-32	0.554453228	76.0858016	5.77E-16	3.17E-13	0.564673828	184.4043666	1.59E-35	6.60E-33	0.666971746	79.95274747	1.34E-16	7.40E-14	0.598634064	163.5454565	3.17E-32	1.29E-29	0.449117636	70.61789462	4.69E-15	2.64E-12	0.591413488	181.7633177	4.10E-35	1.70E-32	0.63011428	82.0135449	6.21E-17	3.60E-14	0.456220502	177.6196427	1.83E-34	6.48E-32	0.751706544	75.4764849	7.27E-16	3.64E-13
289	0.408626361	166.0883505	1.24E-32	5.07E-30	0.698678461	71.09377727	3.90E-15	2.16E-12	0.470476161	180.0225773	7.68E-35	3.05E-32	0.589409596	76.06866446	5.80E-16	3.18E-13	0.705288705	184.2902765	1.66E-35	6.86E-33	0.415431882	79.94501093	1.35E-16	7.40E-14	0.525646332	163.4869299	3.24E-32	1.32E-29	0.335712479	70.57671311	4.76E-15	2.66E-12	0.61048296	181.6054772	4.34E-35	1.80E-32	0.846637937	82.00625019	6.23E-17	3.60E-14	0.652449143	177.6096936	1.84E-34	6.48E-32	0.357680722	75.47337254	7.28E-16	3.64E-13
290	0.372784729	166.0659749	1.25E-32	5.09E-30	0.392524645	71.07808564	3.92E-15	2.16E-12	0.289246491	179.9340145	7.93E-35	3.13E-32	0.380420409	76.00287132	5.95E-16	3.25E-13	0.685936536	184.2340236	1.69E-35	6.97E-33	0.295588498	79.93995296	1.35E-16	7.40E-14	0.394663207	163.3409652	3.42E-32	1.38E-29	0.389110209	70.57373699	4.77E-15	2.66E-12	0.415164896	181.5684526	4.40E-35	1.82E-32	0.60657604	81.99577156	6.25E-17	3.60E-14	0.40673526	177.463553	1.94E-34	6.81E-32	0.602701434	75.42693353	7.41E-16	3.69E-13
291	0.350053715	166.0575737	1.25E-32	5.09E-30	0.685228772	71.05923689	3.95E-15	2.17E-12	0.734153792	179.9283752	7.94E-35	3.13E-32	0.636500743	75.9798892	6.00E-16	3.27E-13	0.579065687	184.2015777	1.71E-35	7.03E-33	0.298697537	79.91847013	1.36E-16	7.43E-14	0.319495946	163.2875444	3.49E-32	1.41E-29	0.36316656	70.52925102	4.85E-15	2.70E-12	0.172007351	181.5334456	4.46E-35	1.83E-32	0.436026138	81.96900353	6.32E-17	3.63E-14	0.402398698	177.3569965	2.01E-34	7.06E-32	0.60067818	75.39259556	7.50E-16	3.73E-13
292	0.345887891	166.0414164	1.26E-32	5.11E-30	0.569168954	70.9373608	4.14E-15	2.27E-12	0.390137277	179.9196258	7.97E-35	3.13E-32	0.64875163	75.94181672	6.09E-16	3.29E-13	0.194489929	184.1357588	1.75E-35	7.17E-33	0.688441569	79.90506826	1.37E-16	7.44E-14	0.300208753	163.2460756	3.54E-32	1.42E-29	0.475580289	70.49664315	4.91E-15	2.72E-12	0.731361318	181.454861	4.58E-35	1.88E-32	0.58450636	81.93053105	6.41E-17	3.67E-14	0.438503683	177.3064508	2.05E-34	7.15E-32	0.36462351	75.18485721	8.12E-16	4.02E-13
293	0.314221256	166.0031125	1.28E-32	5.16E-30	0.65519925	70.92114362	4.17E-15	2.27E-12	0.596911697	179.7309352	8.53E-35	3.34E-32	0.479419428	75.93472153	6.11E-16	3.29E-13	0.334122568	183.9799746	1.85E-35	7.56E-33	0.336888038	79.845338	1.40E-16	7.56E-14	0.3227082	163.1174504	3.71E-32	1.49E-29	0.603745935	70.4886236	4.93E-15	2.72E-12	0.687289342	181.4196407	4.64E-35	1.90E-32	0.762589812	81.78892545	6.76E-17	3.85E-14	0.555250361	177.3031845	2.05E-34	7.15E-32	0.37001455	75.15435276	8.22E-16	4.06E-13
294	0.502604254	165.8769452	1.34E-32	5.39E-30	0.434720589	70.88628949	4.23E-15	2.29E-12	0.449094544	179.5398012	9.14E-35	3.57E-32	0.412732273	75.9323195	6.11E-16	3.29E-13	0.340373212	183.8856241	1.91E-35	7.78E-33	0.702277265	79.84519585	1.40E-16	7.56E-14	0.327212511	163.1123705	3.72E-32	1.49E-29	0.222415398	70.4849098	4.94E-15	2.72E-12	0.382797436	181.3253922	4.80E-35	1.95E-32	0.588196119	81.78310096	6.77E-17	3.85E-14	0.376804659	177.2215314	2.11E-34	7.34E-32	0.486200327	75.11393898	8.34E-16	4.10E-13
295	0.530320299	165.8505123	1.35E-32	5.42E-30	0.333133606	70.87980631	4.24E-15	2.29E-12	0.481646251	179.2498304	1.01E-34	3.95E-32	0.400656677	75.92151523	6.14E-16	3.29E-13	0.302254071	183.8791671	1.92E-35	7.78E-33	0.667809557	79.83312312	1.40E-16	7.56E-14	0.593968894	163.0870263	3.75E-32	1.49E-29	0.628494766	70.44597883	5.01E-15	2.75E-12	0.30049056	181.2290365	4.97E-35	2.02E-32	0.663594756	81.76497145	6.82E-17	3.86E-14	0.299071496	176.9958706	2.29E-34	7.93E-32	0.449614621	75.10365993	8.38E-16	4.11E-13
296	0.56138937	165.7033766	1.43E-32	5.71E-30	0.35428518	70.86705676	4.26E-15	2.29E-12	0.390097002	179.2237959	1.02E-34	3.97E-32	0.583783266	75.91933954	6.14E-16	3.29E-13	0.580798329	183.823972	1.96E-35	7.91E-33	0.367702785	79.827876	1.41E-16	7.56E-14	0.378725996	162.9875107	3.90E-32	1.55E-29	0.278191942	70.43318396	5.04E-15	2.75E-12	0.693807124	181.2140762	5.00E-35	2.02E-32	0.853577479	81.67583122	7.05E-17	3.98E-14	0.626665058	176.9891532	2.30E-34	7.93E-32	0.375478493	75.09506321	8.40E-16	4.11E-13
297	0.297029685	165.6497447	1.45E-32	5.80E-30	0.344759028	70.85680231	4.27E-15	2.29E-12	0.483196817	179.2210139	1.03E-34	3.97E-32	0.372624697	75.88342818	6.23E-16	3.32E-13	0.728017469	183.799301	1.97E-35	7.96E-33	0.664238319	79.76099208	1.44E-16	7.69E-14	0.590286977	162.6674585	4.39E-32	1.73E-29	0.526976827	70.39746683	5.11E-15	2.78E-12	0.665419034	181.083933	5.24E-35	2.11E-32	0.566964506	81.61964898	7.19E-17	4.04E-14	0.393203425	176.9455992	2.34E-34	8.03E-32	0.427641516	75.07980882	8.45E-16	4.12E-13
298	0.495000716	165.6272558	1.47E-32	5.82E-30	0.662651866	70.84486762	4.29E-15	2.29E-12	0.637621618	179.2068026	1.03E-34	3.97E-32	0.610195516	75.82482873	6.37E-16	3.39E-13	0.395118328	183.7567474	2.00E-35	8.05E-33	0.665691341	79.75140153	1.45E-16	7.69E-14	0.450951769	162.5814917	4.53E-32	1.78E-29	0.30957954	70.35595328	5.19E-15	2.82E-12	0.617363912	181.0733369	5.26E-35	2.11E-32	0.693380961	81.61512687	7.21E-17	4.04E-14	0.658596289	176.8743707	2.40E-34	8.21E-32	0.243301397	75.06652228	8.50E-16	4.12E-13
299	0.474343152	165.6199929	1.47E-32	5.82E-30	0.494244464	70.84122231	4.30E-15	2.29E-12	0.658235485	179.1983723	1.03E-34	3.97E-32	0.494342185	75.78965562	6.45E-16	3.42E-13	0.351186917	183.6197952	2.11E-35	8.43E-33	0.585715164	79.74857517	1.45E-16	7.69E-14	0.538711003	162.5494305	4.58E-32	1.80E-29	0.393448407	70.31283257	5.28E-15	2.86E-12	0.409921682	181.0712064	5.26E-35	2.11E-32	0.367371279	81.58507675	7.29E-17	4.04E-14	0.613614482	176.8286208	2.44E-34	8.32E-32	0.663589718	75.06130024	8.51E-16	4.12E-13
300	0.551132316	165.5947733	1.48E-32	5.86E-30	0.645235796	70.83722172	4.31E-15	2.29E-12	0.511156433	179.0412043	1.09E-34	4.19E-32	0.589823376	75.7334432	6.59E-16	3.48E-13	0.656303895	183.5512715	2.16E-35	8.56E-33	0.684274418	79.7425535	1.45E-16	7.69E-14	0.7341468	162.5327736	4.61E-32	1.80E-29	0.351565363	70.23480768	5.44E-15	2.93E-12	0.502708406	180.8879211	5.62E-35	2.24E-32	0.366624095	81.58253268	7.29E-17	4.04E-14	0.428418857	176.7377052	2.52E-34	8.57E-32	0.706017872	75.05169782	8.54E-16	4.12E-13
301	0.345572461	165.5639117	1.50E-32	5.91E-30	0.52521748	70.81128592	4.35E-15	2.31E-12	0.391069517	178.8871803	1.16E-34	4.41E-32	0.394233875	75.71334932	6.64E-16	3.50E-13	0.234736836	183.5497437	2.16E-35	8.56E-33	0.371153925	79.72794324	1.46E-16	7.69E-14	0.292589502	162.4717774	4.72E-32	1.84E-29	0.572501194	70.23342154	5.44E-15	2.93E-12	0.420336173	180.7841694	5.84E-35	2.32E-32	0.808922679	81.58123944	7.30E-17	4.04E-14	0.508385387	176.726081	2.53E-34	8.57E-32	0.293751998	74.9990814	8.72E-16	4.19E-13
302	0.347940859	165.4902646	1.54E-32	6.05E-30	0.383218795	70.76546667	4.43E-15	2.34E-12	0.618743922	178.866051	1.17E-34	4.43E-32	0.483986862	75.66575199	6.76E-16	3.55E-13	0.629181038	183.5491626	2.16E-35	8.56E-33	0.5882968	79.72266713	1.46E-16	7.69E-14	0.341395869	162.372943	4.89E-32	1.90E-29	0.645066659	70.20575642	5.50E-15	2.94E-12	0.652010968	180.6963603	6.02E-35	2.39E-32	0.622740904	81.57885051	7.30E-17	4.04E-14	0.37702953	176.7159199	2.54E-34	8.58E-32	0.584097201	74.89326047	9.08E-16	4.35E-13
303	0.322188742	165.3789015	1.61E-32	6.28E-30	0.336891091	70.71686242	4.51E-15	2.38E-12	0.652422198	178.8244809	1.18E-34	4.48E-32	0.33168707	75.65656045	6.79E-16	3.55E-13	0.642828854	183.5233344	2.18E-35	8.60E-33	0.5513034	79.71881789	1.46E-16	7.69E-14	0.398100879	162.285918	5.05E-32	1.96E-29	0.319685685	70.20298281	5.51E-15	2.94E-12	0.684880681	180.6819161	6.05E-35	2.39E-32	0.386751687	81.55707018	7.36E-17	4.06E-14	0.697526639	176.7016968	2.55E-34	8.59E-32	0.676456285	74.85659686	9.20E-16	4.39E-13
304	0.356450819	165.3584918	1.62E-32	6.31E-30	0.441649629	70.70501603	4.53E-15	2.38E-12	0.596693329	178.8220442	1.18E-34	4.48E-32	0.366225164	75.59768184	6.94E-16	3.62E-13	0.248740836	183.5174933	2.18E-35	8.60E-33	0.647082088	79.70955656	1.47E-16	7.69E-14	0.570423901	162.2611733	5.10E-32	1.97E-29	0.309396323	70.18003442	5.56E-15	2.96E-12	0.531242896	180.6539534	6.12E-35	2.40E-32	0.691828665	81.51244505	7.49E-17	4.11E-14	0.359098728	176.6429038	2.61E-34	8.73E-32	0.576412547	74.83531884	9.28E-16	4.41E-13
305	0.614610892	165.3328399	1.64E-32	6.35E-30	0.364506166	70.67441681	4.59E-15	2.40E-12	0.664126113	178.7460339	1.22E-34	4.58E-32	0.663953302	75.53301872	7.11E-16	3.70E-13	0.268025968	183.4923073	2.20E-35	8.65E-33	0.338331091	79.70117643	1.47E-16	7.69E-14	0.587047217	162.2131255	5.19E-32	2.00E-29	0.328845518	70.16615388	5.59E-15	2.96E-12	0.484296173	180.6535736	6.12E-35	2.40E-32	0.407561741	81.48494753	7.57E-17	4.14E-14	0.611336824	176.6397286	2.61E-34	8.73E-32	0.607182439	74.81307883	9.36E-16	4.44E-13
306	0.364355507	165.2305551	1.70E-32	6.57E-30	0.605984766	70.67332259	4.59E-15	2.40E-12	0.480163228	178.6862377	1.24E-34	4.67E-32	0.602458017	75.48251023	7.25E-16	3.76E-13	0.482131396	183.44568	2.24E-35	8.74E-33	0.658104668	79.68854304	1.48E-16	7.71E-14	0.332169296	162.160461	5.29E-32	2.03E-29	0.608137819	70.16483071	5.59E-15	2.96E-12	0.409015332	180.5442098	6.36E-35	2.49E-32	0.89103687	81.46077624	7.63E-17	4.15E-14	0.422480652	176.3803258	2.87E-34	9.56E-32	0.826084525	74.71683934	9.71E-16	4.59E-13
307	0.620503023	165.1786129	1.73E-32	6.68E-30	0.603435648	70.64672997	4.64E-15	2.40E-12	0.669203657	178.5624114	1.30E-34	4.87E-32	0.371391681	75.46894071	7.29E-16	3.77E-13	0.347229874	183.4447533	2.24E-35	8.74E-33	0.313133972	79.6434024	1.51E-16	7.81E-14	0.366169251	162.1583669	5.30E-32	2.03E-29	0.184047225	70.13970161	5.64E-15	2.97E-12	0.414700444	180.2824065	6.99E-35	2.72E-32	0.457136071	81.46065616	7.63E-17	4.15E-14	0.504603022	176.3644108	2.88E-34	9.59E-32	0.473414669	74.70595556	9.75E-16	4.59E-13
308	0.522926693	165.169924	1.74E-32	6.68E-30	0.309127977	70.63792759	4.65E-15	2.40E-12	0.470227044	178.5314893	1.32E-34	4.91E-32	0.358506597	75.37459145	7.56E-16	3.89E-13	0.587267114	183.32344	2.34E-35	9.10E-33	0.456381936	79.62860024	1.51E-16	7.83E-14	0.337603311	162.0998195	5.42E-32	2.06E-29	0.391212183	70.13387921	5.66E-15	2.97E-12	0.634063614	180.2639313	7.04E-35	2.73E-32	0.637427428	81.44370949	7.68E-17	4.17E-14	0.343109982	176.3381674	2.91E-34	9.65E-32	0.654754441	74.65996428	9.92E-16	4.65E-13
309	0.450069448	165.062638	1.81E-32	6.92E-30	0.3730652	70.63658057	4.66E-15	2.40E-12	0.534722337	178.415532	1.37E-34	5.10E-32	0.666147909	75.34801398	7.63E-16	3.92E-13	0.590956414	183.2432529	2.41E-35	9.30E-33	0.379138126	79.60617561	1.53E-16	7.87E-14	0.248017722	162.0749886	5.47E-32	2.08E-29	0.285404935	70.0412498	5.86E-15	3.06E-12	0.579167598	180.2119287	7.17E-35	2.78E-32	0.739206565	81.40835399	7.78E-17	4.20E-14	0.555967866	176.2705136	2.98E-34	9.85E-32	0.402506745	74.65561935	9.94E-16	4.65E-13
310	0.594058935	164.7513086	2.03E-32	7.74E-30	0.447672957	70.62799439	4.67E-15	2.40E-12	0.722223747	178.3730869	1.39E-34	5.16E-32	0.46029225	75.325147	7.70E-16	3.94E-13	0.65106219	183.2431748	2.41E-35	9.30E-33	0.406297218	79.56905177	1.55E-16	7.95E-14	0.453185934	162.0585518	5.50E-32	2.08E-29	0.476566618	70.03653002	5.87E-15	3.06E-12	0.256674518	180.1546934	7.32E-35	2.83E-32	0.615021968	81.40363456	7.80E-17	4.20E-14	0.685540187	176.250733	3.01E-34	9.89E-32	0.64115322	74.64967799	9.96E-16	4.65E-13
311	0.699970851	164.7407765	2.04E-32	7.74E-30	0.345254436	70.61833786	4.69E-15	2.40E-12	0.696398753	178.3062622	1.43E-34	5.27E-32	0.363604711	75.31359526	7.73E-16	3.94E-13	0.335712501	183.2205533	2.43E-35	9.35E-33	0.343989952	79.54484263	1.56E-16	8.00E-14	0.425701517	162.011363	5.60E-32	2.11E-29	0.336188458	70.03287957	5.88E-15	3.06E-12	0.30854361	180.117415	7.42E-35	2.85E-32	0.67051374	81.38078389	7.86E-17	4.22E-14	0.443853863	176.1562723	3.11E-34	1.02E-31	0.704413909	74.6333571	1.00E-15	4.65E-13
312	0.690634302	164.7357077	2.04E-32	7.74E-30	0.449102011	70.61766785	4.69E-15	2.40E-12	0.612232004	178.252491	1.46E-34	5.35E-32	0.454117762	75.27266404	7.85E-16	3.99E-13	0.191209421	183.1600789	2.48E-35	9.52E-33	0.229570727	79.51430637	1.58E-16	8.07E-14	0.401456581	161.9611318	5.70E-32	2.15E-29	0.647217845	69.99067117	5.98E-15	3.09E-12	0.869546504	180.0303628	7.66E-35	2.94E-32	0.699898926	81.34534141	7.97E-17	4.27E-14	0.412113935	176.155946	3.11E-34	1.02E-31	0.362644835	74.63227726	1.00E-15	4.65E-13
313	0.350048537	164.6445909	2.11E-32	7.98E-30	0.352563443	70.61380987	4.70E-15	2.40E-12	0.27119207	178.24131	1.46E-34	5.35E-32	0.372551861	75.2578763	7.90E-16	4.00E-13	0.246801298	183.1185317	2.52E-35	9.64E-33	0.155982186	79.50404603	1.59E-16	8.07E-14	0.285247192	161.9512096	5.72E-32	2.15E-29	0.297281265	69.98963989	5.98E-15	3.09E-12	0.669212496	179.9081457	8.00E-35	3.06E-32	0.561851929	81.31061433	8.07E-17	4.31E-14	0.535340391	176.0172909	3.27E-34	1.07E-31	0.460289419	74.6233513	1.01E-15	4.65E-13
314	0.496746952	164.5386423	2.19E-32	8.27E-30	0.512385431	70.58893128	4.74E-15	2.41E-12	0.652529757	178.23666	1.46E-34	5.35E-32	0.377795466	75.20837116	8.05E-16	4.07E-13	0.414851366	183.0655617	2.57E-35	9.78E-33	0.312341763	79.48941198	1.60E-16	8.09E-14	0.303804505	161.8313807	5.98E-32	2.24E-29	0.348601	69.94169261	6.09E-15	3.14E-12	0.793573388	179.7940134	8.34E-35	3.18E-32	0.718420157	81.28946215	8.14E-17	4.33E-14	0.704577287	176.0088123	3.28E-34	1.07E-31	0.376551256	74.61270329	1.01E-15	4.65E-13
315	0.652183745	164.411576	2.30E-32	8.64E-30	0.389075077	70.57842503	4.76E-15	2.42E-12	0.438033604	178.1883388	1.49E-34	5.43E-32	0.47621195	75.19647226	8.09E-16	4.07E-13	0.349380088	183.0595561	2.57E-35	9.78E-33	0.332640079	79.4259506	1.63E-16	8.26E-14	0.446041488	161.8189994	6.01E-32	2.24E-29	0.366585158	69.91792376	6.15E-15	3.15E-12	0.66201937	179.7063661	8.61E-35	3.27E-32	0.870106654	81.2684433	8.20E-17	4.35E-14	0.589896417	175.9885631	3.31E-34	1.07E-31	0.337372313	74.49213666	1.06E-15	4.86E-13
316	0.441149352	164.3373618	2.36E-32	8.85E-30	0.363150478	70.52938927	4.85E-15	2.45E-12	0.504975265	178.17629	1.50E-34	5.43E-32	0.658242	75.18570399	8.12E-16	4.07E-13	0.190800438	182.9698309	2.66E-35	1.01E-32	0.46271274	79.41517118	1.64E-16	8.27E-14	0.477068375	161.591994	6.54E-32	2.43E-29	0.412558192	69.90094899	6.19E-15	3.15E-12	0.708327152	179.6897756	8.66E-35	3.28E-32	0.70369201	81.25282776	8.25E-17	4.36E-14	0.429041047	175.8588072	3.46E-34	1.12E-31	0.618856747	74.46995915	1.07E-15	4.88E-13
317	0.387202093	164.2965048	2.40E-32	8.96E-30	0.47556274	70.49788503	4.91E-15	2.47E-12	0.651777474	178.173564	1.50E-34	5.43E-32	0.4587733	75.07983164	8.45E-16	4.23E-13	0.573740336	182.956945	2.67E-35	1.01E-32	0.483920631	79.38746767	1.66E-16	8.33E-14	0.346974765	161.5134835	6.73E-32	2.49E-29	0.873499747	69.88329298	6.23E-15	3.15E-12	0.770557363	179.6643382	8.74E-35	3.30E-32	0.686677536	81.23160201	8.31E-17	4.38E-14	0.457735551	175.6565268	3.73E-34	1.20E-31	0.720994719	74.45155043	1.07E-15	4.90E-13
318	0.489349611	164.2812041	2.41E-32	8.98E-30	0.603717536	70.4881926	4.93E-15	2.47E-12	0.455567721	178.1344719	1.52E-34	5.49E-32	0.67807955	75.07242287	8.48E-16	4.23E-13	0.287049721	182.953185	2.67E-35	1.01E-32	0.231549272	79.37171201	1.67E-16	8.35E-14	0.438418259	161.4321677	6.94E-32	2.56E-29	0.53798895	69.88029665	6.24E-15	3.15E-12	0.611292443	179.6436378	8.80E-35	3.31E-32	0.755555576	81.14156788	8.60E-17	4.52E-14	0.606662934	175.5712165	3.85E-34	1.23E-31	0.656865616	74.43520896	1.08E-15	4.92E-13
319	0.533228922	164.1718217	2.51E-32	9.32E-30	0.520382998	70.4863517	4.93E-15	2.47E-12	0.343429204	178.1070016	1.53E-34	5.52E-32	0.244173082	75.06552328	8.50E-16	4.23E-13	0.384601745	182.9117261	2.71E-35	1.02E-32	0.725438835	79.35462189	1.68E-16	8.38E-14	0.422400548	161.2836133	7.33E-32	2.70E-29	0.356697343	69.87958426	6.24E-15	3.15E-12	0.701430624	179.5546359	9.09E-35	3.41E-32	0.332864104	81.11490252	8.68E-17	4.55E-14	0.35780394	175.4930521	3.96E-34	1.27E-31	0.663708549	74.39361621	1.10E-15	4.98E-13
320	0.579047928	164.1010507	2.58E-32	9.54E-30	0.371270334	70.44793043	5.01E-15	2.50E-12	0.672487674	178.0908619	1.54E-34	5.54E-32	0.380007476	75.05052415	8.55E-16	4.24E-13	0.481306917	182.8880142	2.74E-35	1.02E-32	0.688136963	79.25971429	1.74E-16	8.65E-14	0.31104588	161.2596476	7.40E-32	2.71E-29	0.628939606	69.87724814	6.25E-15	3.15E-12	0.653528283	179.3983017	9.62E-35	3.60E-32	0.600948698	80.93265788	9.30E-17	4.85E-14	0.452673976	175.4844384	3.97E-34	1.27E-31	0.410234534	74.34901869	1.12E-15	5.05E-13
321	0.535467159	164.0462708	2.63E-32	9.71E-30	0.278174052	70.43179139	5.04E-15	2.51E-12	0.663421192	178.0350652	1.57E-34	5.63E-32	0.70811542	75.03894369	8.59E-16	4.24E-13	0.240265459	182.870201	2.76E-35	1.03E-32	0.655177834	79.25075166	1.75E-16	8.66E-14	0.526484339	161.2592863	7.40E-32	2.71E-29	0.388076423	69.87637811	6.25E-15	3.15E-12	0.216815678	179.2109691	1.03E-34	3.84E-32	0.310877978	80.87647083	9.49E-17	4.94E-14	0.594737572	175.4612703	4.00E-34	1.27E-31	0.724283706	74.33738081	1.12E-15	5.05E-13
322	0.331686499	163.9999713	2.68E-32	9.84E-30	0.30956414	70.35648771	5.19E-15	2.57E-12	0.625209513	177.9328336	1.63E-34	5.83E-32	0.603660212	74.99088169	8.74E-16	4.31E-13	0.566837341	182.7438418	2.88E-35	1.07E-32	0.411172353	79.23495286	1.76E-16	8.66E-14	0.599520012	161.247874	7.43E-32	2.71E-29	0.455353333	69.87341068	6.26E-15	3.15E-12	0.554361529	179.1989216	1.03E-34	3.84E-32	0.597803553	80.81681318	9.71E-17	5.04E-14	0.634466029	175.4510007	4.02E-34	1.27E-31	0.39876706	74.33150532	1.12E-15	5.05E-13
323	0.452765079	163.9554118	2.72E-32	9.98E-30	0.38638281	70.33284131	5.24E-15	2.59E-12	0.597417971	177.8855224	1.66E-34	5.91E-32	0.64158525	74.97748816	8.79E-16	4.32E-13	0.720113002	182.7418478	2.89E-35	1.07E-32	0.590411464	79.2327942	1.76E-16	8.66E-14	0.339514436	161.1399244	7.74E-32	2.81E-29	0.371176112	69.8401863	6.34E-15	3.18E-12	0.276751559	179.1078938	1.07E-34	3.96E-32	0.672931689	80.77851212	9.85E-17	5.09E-14	0.671231968	175.3265482	4.20E-34	1.33E-31	0.661852034	74.3027219	1.14E-15	5.09E-13
324	0.344985469	163.845897	2.83E-32	1.04E-29	0.393418919	70.31557769	5.27E-15	2.60E-12	0.310589467	177.6076822	1.84E-34	6.52E-32	0.641445699	74.93341125	8.94E-16	4.37E-13	0.342077803	182.6703725	2.96E-35	1.09E-32	0.688066979	79.20857194	1.77E-16	8.71E-14	0.659301561	161.1250882	7.78E-32	2.82E-29	0.539748585	69.7810416	6.49E-15	3.24E-12	0.482178411	179.0467509	1.09E-34	4.03E-32	0.672173489	80.66429933	1.03E-16	5.29E-14	0.584907405	175.2836458	4.27E-34	1.34E-31	0.657476232	74.28281936	1.15E-15	5.11E-13
325	0.390557861	163.6180154	3.08E-32	1.12E-29	0.721699882	70.31070688	5.28E-15	2.60E-12	0.492929919	177.5978006	1.84E-34	6.52E-32	0.398478608	74.92194041	8.98E-16	4.38E-13	0.334192864	182.6492901	2.98E-35	1.10E-32	0.7557848	79.19381049	1.78E-16	8.72E-14	0.541740412	161.0049477	8.14E-32	2.94E-29	0.332152623	69.77228647	6.51E-15	3.24E-12	0.372752881	179.0317942	1.10E-34	4.04E-32	0.691276656	80.66068404	1.03E-16	5.29E-14	0.558123538	175.2623055	4.30E-34	1.35E-31	0.371677335	74.26599615	1.15E-15	5.13E-13
326	0.583773764	163.6134117	3.09E-32	1.12E-29	0.351540153	70.23411937	5.44E-15	2.67E-12	0.393635132	177.5757338	1.86E-34	6.55E-32	0.426817567	74.86688798	9.17E-16	4.46E-13	0.667649505	182.5742059	3.06E-35	1.12E-32	0.567635618	79.18300269	1.79E-16	8.72E-14	0.503485523	160.9289839	8.37E-32	3.01E-29	0.388824717	69.76928678	6.51E-15	3.24E-12	0.767641627	178.9766775	1.12E-34	4.10E-32	0.785093194	80.64906385	1.03E-16	5.30E-14	0.722355487	175.1497804	4.48E-34	1.40E-31	0.667501064	74.25927221	1.16E-15	5.13E-13
327	0.349666216	163.5805706	3.13E-32	1.13E-29	0.645022422	70.20568012	5.50E-15	2.68E-12	0.657657015	177.3784531	2.00E-34	7.01E-32	0.351459003	74.82534859	9.31E-16	4.52E-13	0.545094227	182.5558085	3.09E-35	1.13E-32	0.32829694	79.1814758	1.79E-16	8.72E-14	0.313365576	160.8099215	8.75E-32	3.14E-29	0.345562721	69.73378291	6.61E-15	3.27E-12	0.783608762	178.9744425	1.12E-34	4.10E-32	0.77766497	80.61702716	1.05E-16	5.34E-14	0.414341722	175.1212409	4.53E-34	1.41E-31	0.340168654	74.23490574	1.17E-15	5.15E-13
328	0.598551543	163.5503853	3.16E-32	1.14E-29	0.352108271	70.20385028	5.50E-15	2.68E-12	0.298937793	177.2390939	2.10E-34	7.35E-32	0.489414552	74.80469333	9.39E-16	4.54E-13	0.411901494	182.5422917	3.10E-35	1.13E-32	0.329690574	79.17050511	1.80E-16	8.73E-14	0.481236728	160.7531276	8.93E-32	3.20E-29	0.294677986	69.70040225	6.69E-15	3.30E-12	0.66931324	178.9627706	1.13E-34	4.11E-32	0.877505321	80.58653798	1.06E-16	5.39E-14	0.688213845	175.0514401	4.65E-34	1.45E-31	0.682369311	74.23295681	1.17E-15	5.15E-13
329	0.525620419	163.4918797	3.23E-32	1.16E-29	0.309381068	70.17830544	5.56E-15	2.70E-12	0.507899128	177.2210545	2.11E-34	7.38E-32	0.529029488	74.79512841	9.42E-16	4.54E-13	0.425868009	182.4730631	3.18E-35	1.16E-32	0.654253361	79.06233351	1.87E-16	9.07E-14	0.601419759	160.6440559	9.30E-32	3.32E-29	0.568983516	69.67108028	6.77E-15	3.32E-12	0.599848176	178.8994439	1.15E-34	4.19E-32	0.773157105	80.49678008	1.09E-16	5.55E-14	0.386457306	174.985092	4.76E-34	1.48E-31	0.729685919	74.1625232	1.20E-15	5.26E-13
330	0.394647218	163.3394839	3.42E-32	1.23E-29	0.608092963	70.16836551	5.58E-15	2.70E-12	0.616768391	177.1812333	2.14E-34	7.46E-32	0.112737381	74.74378185	9.61E-16	4.62E-13	0.500487728	182.3344401	3.34E-35	1.21E-32	0.521182087	79.04168533	1.89E-16	9.08E-14	0.519294232	160.6175071	9.40E-32	3.34E-29	0.385968467	69.67043756	6.77E-15	3.32E-12	0.384512667	178.8207644	1.18E-34	4.30E-32	0.845346533	80.31973333	1.17E-16	5.90E-14	0.606317046	174.9427617	4.83E-34	1.49E-31	0.657090949	74.15950056	1.20E-15	5.26E-13
331	0.389691577	163.2873963	3.49E-32	1.25E-29	0.328828842	70.16534044	5.59E-15	2.70E-12	0.376451816	177.1687278	2.15E-34	7.48E-32	0.295143341	74.73345027	9.65E-16	4.62E-13	0.478405876	182.2477203	3.45E-35	1.25E-32	0.238814769	79.039998	1.89E-16	9.08E-14	0.395127706	160.5633969	9.59E-32	3.40E-29	0.373137828	69.6615944	6.79E-15	3.32E-12	0.579788715	178.8048261	1.19E-34	4.31E-32	0.738958065	80.31675617	1.17E-16	5.90E-14	0.647499023	174.8491062	5.00E-34	1.54E-31	0.703409726	74.09229505	1.23E-15	5.38E-13
332	0.30018989	163.2443252	3.54E-32	1.26E-29	0.701500421	70.14441279	5.63E-15	2.71E-12	0.41282845	177.1315203	2.18E-34	7.55E-32	0.374770953	74.72759258	9.67E-16	4.62E-13	0.48010504	182.2408597	3.45E-35	1.25E-32	0.74029391	79.03342428	1.89E-16	9.08E-14	0.516450687	160.5590857	9.60E-32	3.40E-29	0.348282307	69.65600328	6.81E-15	3.32E-12	0.681174828	178.7787834	1.20E-34	4.33E-32	0.588828135	80.31281527	1.17E-16	5.90E-14	0.386415183	174.8307101	5.03E-34	1.55E-31	0.66128576	74.0098657	1.27E-15	5.54E-13
333	0.716407118	163.2287087	3.56E-32	1.27E-29	0.391199752	70.13234843	5.66E-15	2.72E-12	0.359878602	177.120271	2.19E-34	7.56E-32	0.619610742	74.66199784	9.91E-16	4.72E-13	0.397508716	182.2281356	3.47E-35	1.25E-32	0.28433969	79.01452813	1.91E-16	9.12E-14	0.819453607	160.5465001	9.65E-32	3.40E-29	0.394899172	69.6398146	6.85E-15	3.33E-12	0.498982498	178.7757165	1.20E-34	4.33E-32	0.510697471	80.29776561	1.18E-16	5.90E-14	0.652181433	174.78352	5.12E-34	1.57E-31	0.458998017	73.99005682	1.28E-15	5.56E-13
334	0.322696176	163.1177303	3.71E-32	1.31E-29	0.476116171	70.10463252	5.72E-15	2.74E-12	0.375673112	177.0568141	2.24E-34	7.72E-32	0.753603095	74.64318101	9.98E-16	4.74E-13	0.707302447	182.22404	3.48E-35	1.25E-32	0.64826391	78.97151499	1.94E-16	9.24E-14	0.397412239	160.4159407	1.01E-31	3.55E-29	0.451925279	69.6044404	6.95E-15	3.37E-12	0.355817626	178.7508439	1.22E-34	4.35E-32	0.787267564	80.27593446	1.19E-16	5.90E-14	0.733138541	174.7386065	5.21E-34	1.59E-31	0.692087323	73.96247417	1.29E-15	5.59E-13
335	0.544503387	163.1172905	3.71E-32	1.31E-29	0.45804789	70.07005831	5.80E-15	2.77E-12	0.611722322	177.0102805	2.28E-34	7.82E-32	0.34134158	74.61367457	1.01E-15	4.78E-13	0.539880958	182.2158326	3.49E-35	1.25E-32	0.548018292	78.95472435	1.95E-16	9.27E-14	0.623562024	160.4137849	1.01E-31	3.55E-29	0.374953699	69.58374422	7.00E-15	3.38E-12	0.763531905	178.6339484	1.27E-34	4.53E-32	0.788590639	80.27082611	1.19E-16	5.90E-14	0.757451324	174.5759972	5.52E-34	1.68E-31	0.528385655	73.956356	1.30E-15	5.59E-13
336	0.593933305	163.0949306	3.74E-32	1.32E-29	0.285392989	70.04050469	5.86E-15	2.78E-12	0.412945585	176.9548872	2.33E-34	7.96E-32	0.705275041	74.55155622	1.03E-15	4.87E-13	0.416539209	182.1416794	3.58E-35	1.27E-32	0.48407367	78.93847468	1.96E-16	9.30E-14	0.542445311	160.3722922	1.03E-31	3.60E-29	0.277956858	69.57257327	7.03E-15	3.38E-12	0.647530152	178.5595722	1.30E-34	4.64E-32	0.68289423	80.2676907	1.19E-16	5.90E-14	0.380527297	174.5681639	5.54E-34	1.68E-31	0.364731021	73.95231924	1.30E-15	5.59E-13
337	0.413480508	163.089017	3.75E-32	1.32E-29	0.476550994	70.03736997	5.87E-15	2.78E-12	0.438771325	176.9381095	2.34E-34	7.98E-32	0.665645083	74.54515001	1.04E-15	4.87E-13	0.600031412	182.0690464	3.67E-35	1.30E-32	0.469522273	78.90377271	1.99E-16	9.39E-14	0.396482607	160.2226	1.09E-31	3.79E-29	0.556603309	69.56807263	7.04E-15	3.38E-12	0.316659047	178.4956781	1.33E-34	4.73E-32	0.27854193	80.26163703	1.19E-16	5.90E-14	0.737301638	174.4705305	5.74E-34	1.74E-31	0.605113127	73.93969078	1.31E-15	5.59E-13
338	0.468061189	163.0408073	3.82E-32	1.34E-29	0.336170826	70.03400275	5.88E-15	2.78E-12	0.4570035	176.7316005	2.52E-34	8.58E-32	0.57849222	74.5424575	1.04E-15	4.87E-13	0.572375676	182.0198067	3.74E-35	1.32E-32	0.347866099	78.86890593	2.01E-16	9.49E-14	0.797418724	160.173047	1.11E-31	3.85E-29	0.280078093	69.56032684	7.07E-15	3.38E-12	0.583676421	178.3745656	1.39E-34	4.93E-32	0.632705479	80.2612662	1.19E-16	5.90E-14	0.58407698	174.445606	5.79E-34	1.75E-31	0.477950551	73.93701504	1.31E-15	5.59E-13
339	0.378705874	162.9967891	3.88E-32	1.36E-29	0.647180982	69.9926783	5.97E-15	2.82E-12	0.368937817	176.6213087	2.63E-34	8.90E-32	0.35962237	74.41570727	1.09E-15	5.09E-13	0.266799227	181.9618324	3.82E-35	1.35E-32	0.700185095	78.85626615	2.02E-16	9.51E-14	0.832805409	160.1128142	1.13E-31	3.93E-29	0.355154146	69.50577925	7.22E-15	3.44E-12	0.717835487	178.321387	1.42E-34	5.01E-32	0.819858064	80.21752088	1.21E-16	5.98E-14	0.194641085	174.3908492	5.91E-34	1.78E-31	0.361277219	73.92496957	1.31E-15	5.60E-13
340	0.807138465	162.9320866	3.98E-32	1.38E-29	0.348574469	69.94028246	6.10E-15	2.87E-12	0.555288736	176.5927407	2.65E-34	8.97E-32	0.376041893	74.36211093	1.11E-15	5.18E-13	0.345039126	181.9108102	3.89E-35	1.37E-32	0.773960813	78.84378118	2.03E-16	9.52E-14	0.530763087	160.0867331	1.15E-31	3.95E-29	0.298934368	69.50218248	7.23E-15	3.44E-12	0.686828674	178.1880533	1.49E-34	5.24E-32	0.776164283	80.15547408	1.24E-16	6.11E-14	0.384476836	174.2556882	6.21E-34	1.86E-31	0.65217916	73.91313102	1.32E-15	5.61E-13
341	0.540667358	162.8190878	4.15E-32	1.44E-29	0.425756611	69.92327088	6.14E-15	2.88E-12	0.605039225	176.5100621	2.74E-34	9.21E-32	0.659242694	74.35393359	1.12E-15	5.18E-13	0.137965754	181.8502139	3.98E-35	1.40E-32	0.151020113	78.83155781	2.04E-16	9.54E-14	0.556471699	160.0341582	1.17E-31	4.02E-29	0.440058735	69.48171943	7.28E-15	3.45E-12	0.326295379	178.1816982	1.49E-34	5.24E-32	0.765047281	80.05119091	1.29E-16	6.33E-14	0.584170288	174.1992925	6.33E-34	1.90E-31	0.620519385	73.89805458	1.33E-15	5.63E-13
342	0.528730201	162.7989227	4.18E-32	1.45E-29	0.366574378	69.91639797	6.15E-15	2.88E-12	0.588071159	176.3834797	2.86E-34	9.62E-32	0.35929342	74.346558	1.12E-15	5.18E-13	0.308916945	181.7616746	4.10E-35	1.44E-32	0.567576078	78.81611212	2.05E-16	9.55E-14	0.263619609	159.9825864	1.19E-31	4.08E-29	0.371819351	69.4738579	7.31E-15	3.45E-12	0.769027013	178.0140906	1.59E-34	5.55E-32	0.615413898	80.02578148	1.30E-16	6.37E-14	0.673246946	174.0837871	6.61E-34	1.97E-31	0.36712028	73.88631074	1.33E-15	5.64E-13
343	0.373537379	162.7539163	4.25E-32	1.47E-29	0.412544814	69.90089179	6.19E-15	2.88E-12	0.53506011	176.3675574	2.88E-34	9.65E-32	0.340951837	74.31414342	1.13E-15	5.23E-13	0.401768408	181.718413	4.17E-35	1.45E-32	0.582015073	78.8104012	2.06E-16	9.55E-14	0.273399347	159.9813717	1.19E-31	4.08E-29	0.342150325	69.46997409	7.32E-15	3.45E-12	0.773417723	177.9551457	1.62E-34	5.65E-32	0.674238567	79.98824777	1.32E-16	6.44E-14	0.370183636	174.0784277	6.62E-34	1.97E-31	0.348575137	73.84470332	1.35E-15	5.71E-13
344	0.590259813	162.6684095	4.39E-32	1.51E-29	0.537943897	69.88357664	6.23E-15	2.88E-12	0.633809897	176.2840537	2.97E-34	9.91E-32	0.404565335	74.27810599	1.15E-15	5.29E-13	0.350547723	181.4224197	4.64E-35	1.61E-32	0.312714084	78.80542517	2.06E-16	9.55E-14	0.495173046	159.8916791	1.23E-31	4.20E-29	0.559821788	69.43027892	7.43E-15	3.50E-12	0.268164124	177.8387927	1.69E-34	5.88E-32	0.360253415	79.9820647	1.33E-16	6.44E-14	0.38718857	174.0759991	6.62E-34	1.97E-31	0.277957423	73.81122838	1.37E-15	5.77E-13
345	0.450928923	162.5823198	4.53E-32	1.55E-29	0.388049555	69.87946615	6.24E-15	2.88E-12	0.696457526	176.2465296	3.01E-34	1.00E-31	0.587238563	74.23065161	1.17E-15	5.36E-13	0.542679477	181.372922	4.72E-35	1.64E-32	0.418883989	78.76413888	2.10E-16	9.67E-14	0.462980005	159.8840872	1.23E-31	4.20E-29	0.830307685	69.41941123	7.46E-15	3.50E-12	0.523536199	177.8243839	1.70E-34	5.89E-32	0.578647396	79.94411643	1.35E-16	6.51E-14	0.461594066	174.0653242	6.65E-34	1.97E-31	0.320953834	73.76799239	1.40E-15	5.85E-13
346	0.538684966	162.5523899	4.58E-32	1.57E-29	0.356673461	69.87942933	6.24E-15	2.88E-12	0.427798584	176.211159	3.05E-34	1.01E-31	0.608700742	74.22788963	1.17E-15	5.36E-13	0.409827962	181.3051397	4.84E-35	1.67E-32	0.443631778	78.70925999	2.14E-16	9.82E-14	0.433181506	159.8013151	1.27E-31	4.32E-29	0.565099629	69.41576547	7.47E-15	3.50E-12	0.585754738	177.7969602	1.72E-34	5.93E-32	0.447201211	79.93232112	1.35E-16	6.52E-14	0.606736877	174.0383121	6.72E-34	1.98E-31	0.739218503	73.75119059	1.40E-15	5.87E-13
347	0.360684753	162.5433071	4.59E-32	1.57E-29	0.456851619	69.87574569	6.25E-15	2.88E-12	0.704027977	176.1879969	3.07E-34	1.02E-31	0.826749953	74.20891873	1.18E-15	5.39E-13	0.609057389	181.1995285	5.02E-35	1.73E-32	0.718348039	78.70884317	2.14E-16	9.82E-14	0.413344509	159.7933275	1.28E-31	4.32E-29	0.336006946	69.40895163	7.49E-15	3.50E-12	0.419615649	177.7158192	1.77E-34	6.09E-32	0.437071425	79.87435871	1.38E-16	6.64E-14	0.270981168	173.967176	6.89E-34	2.03E-31	0.462531759	73.73855282	1.41E-15	5.88E-13
348	0.783732325	162.3882569	4.87E-32	1.66E-29	0.285786982	69.86425067	6.28E-15	2.88E-12	0.339583093	176.1719902	3.09E-34	1.02E-31	0.664538732	74.19654625	1.18E-15	5.39E-13	0.738365918	181.1436743	5.13E-35	1.76E-32	0.275881426	78.6580795	2.18E-16	9.96E-14	0.583099443	159.7885301	1.28E-31	4.32E-29	0.496783981	69.37282362	7.60E-15	3.53E-12	0.666156125	177.6768173	1.79E-34	6.16E-32	0.787532386	79.87116613	1.38E-16	6.64E-14	0.704183451	173.8538842	7.18E-34	2.11E-31	0.701434329	73.69921603	1.43E-15	5.95E-13
349	0.341376793	162.3729827	4.89E-32	1.66E-29	0.399775512	69.84847183	6.32E-15	2.89E-12	0.685341313	176.1616187	3.10E-34	1.02E-31	0.723013724	74.19259606	1.19E-15	5.39E-13	0.301453427	181.1383126	5.14E-35	1.76E-32	0.677644625	78.65606989	2.18E-16	9.96E-14	0.729678984	159.7797658	1.28E-31	4.32E-29	0.487805226	69.36844736	7.61E-15	3.53E-12	0.786480091	177.633041	1.82E-34	6.24E-32	0.730870419	79.84587565	1.40E-16	6.68E-14	0.426327267	173.8333042	7.24E-34	2.12E-31	0.366078095	73.68515191	1.44E-15	5.97E-13
350	0.39808981	162.2878947	5.05E-32	1.71E-29	0.371153647	69.84013877	6.34E-15	2.89E-12	0.40164455	176.1604949	3.11E-34	1.02E-31	0.660238776	74.18646004	1.19E-15	5.39E-13	0.641570693	181.0926233	5.22E-35	1.78E-32	0.496008121	78.59957377	2.23E-16	1.01E-13	0.35791695	159.5734748	1.39E-31	4.65E-29	0.296358932	69.36516206	7.62E-15	3.53E-12	0.591828188	177.6126669	1.83E-34	6.27E-32	0.664418075	79.83846007	1.40E-16	6.68E-14	0.351772442	173.8183383	7.28E-34	2.12E-31	0.658559137	73.67086132	1.45E-15	5.98E-13
351	0.570383881	162.2651041	5.09E-32	1.72E-29	0.539726601	69.78121463	6.48E-15	2.95E-12	0.42304932	175.9865957	3.31E-34	1.08E-31	0.280898811	74.16012143	1.20E-15	5.42E-13	0.314418657	181.0857409	5.23E-35	1.78E-32	0.67858389	78.54146085	2.28E-16	1.03E-13	0.611611849	159.3975081	1.48E-31	4.94E-29	0.380122707	69.32808236	7.73E-15	3.57E-12	0.385432894	177.5908889	1.85E-34	6.30E-32	0.159231004	79.80852394	1.42E-16	6.74E-14	0.432697655	173.796588	7.33E-34	2.13E-31	0.639010622	73.5651993	1.51E-15	6.21E-13
352	0.586990498	162.2106772	5.20E-32	1.75E-29	0.332133883	69.77099328	6.51E-15	2.95E-12	0.435315958	175.9796135	3.32E-34	1.08E-31	0.731568501	74.14163086	1.21E-15	5.45E-13	0.349779806	181.034105	5.33E-35	1.81E-32	0.3752273	78.52586504	2.29E-16	1.04E-13	0.336060831	159.3875138	1.49E-31	4.94E-29	0.380294193	69.30302097	7.81E-15	3.58E-12	0.092081569	177.585796	1.85E-34	6.30E-32	0.715905983	79.71317998	1.47E-16	6.96E-14	0.370171993	173.7774881	7.39E-34	2.14E-31	0.434583817	73.53321517	1.53E-15	6.27E-13
353	0.332150409	162.1593661	5.30E-32	1.78E-29	0.388797211	69.7656944	6.52E-15	2.95E-12	0.554542963	175.9209531	3.39E-34	1.10E-31	0.389409152	74.12968747	1.21E-15	5.46E-13	0.389753392	181.0049807	5.39E-35	1.83E-32	0.268906268	78.51990889	2.30E-16	1.04E-13	0.250447248	159.3839229	1.49E-31	4.94E-29	0.434152129	69.29971531	7.82E-15	3.58E-12	0.660186377	177.5193717	1.90E-34	6.43E-32	0.642003604	79.65738504	1.50E-16	7.07E-14	0.451089585	173.7606338	7.43E-34	2.15E-31	0.546062268	73.50667793	1.54E-15	6.31E-13
354	0.404307007	162.1373336	5.34E-32	1.79E-29	0.345526274	69.73099032	6.61E-15	2.99E-12	0.445359715	175.7626114	3.59E-34	1.16E-31	0.657751166	74.09464514	1.23E-15	5.52E-13	0.331665475	180.9722068	5.45E-35	1.84E-32	0.300764639	78.40435357	2.40E-16	1.08E-13	0.803854107	159.3837721	1.49E-31	4.94E-29	0.323294025	69.29785011	7.82E-15	3.58E-12	0.538757336	177.5020279	1.91E-34	6.45E-32	0.726653204	79.65737081	1.50E-16	7.07E-14	0.293463456	173.7556473	7.44E-34	2.15E-31	0.315769686	73.50113703	1.55E-15	6.31E-13
355	0.33757698	162.1095921	5.40E-32	1.80E-29	0.294658193	69.7010348	6.69E-15	3.01E-12	0.405719737	175.686881	3.69E-34	1.19E-31	0.382392081	74.08650689	1.23E-15	5.52E-13	0.422658776	180.8940467	5.61E-35	1.89E-32	0.568395722	78.38095461	2.42E-16	1.09E-13	0.303404577	159.3686487	1.50E-31	4.95E-29	0.343947264	69.2898131	7.85E-15	3.58E-12	0.707358452	177.4863359	1.92E-34	6.47E-32	0.769678197	79.63589159	1.51E-16	7.09E-14	0.463347576	173.7337309	7.50E-34	2.16E-31	0.690830039	73.46714935	1.57E-15	6.34E-13
356	0.416154082	162.0918703	5.43E-32	1.81E-29	0.385944323	69.67092756	6.77E-15	3.03E-12	0.6513009	175.6743088	3.70E-34	1.20E-31	0.391605786	74.07042925	1.24E-15	5.52E-13	0.663261079	180.8630905	5.67E-35	1.91E-32	0.40927414	78.30096925	2.49E-16	1.12E-13	0.328056651	159.2993614	1.54E-31	5.06E-29	0.301620567	69.26181284	7.93E-15	3.61E-12	0.264134394	177.4479651	1.95E-34	6.54E-32	0.690817249	79.63307566	1.51E-16	7.09E-14	0.581481913	173.5534644	8.01E-34	2.30E-31	0.691708637	73.46641604	1.57E-15	6.34E-13
357	0.248005477	162.0754509	5.46E-32	1.81E-29	0.568943908	69.67039153	6.77E-15	3.03E-12	0.583121289	175.6567672	3.73E-34	1.20E-31	0.410841565	74.06951711	1.24E-15	5.52E-13	0.659765034	180.8442429	5.71E-35	1.91E-32	0.345114036	78.29427232	2.50E-16	1.12E-13	0.494806677	159.2870756	1.54E-31	5.07E-29	0.339393524	69.19459338	8.14E-15	3.69E-12	0.392964119	177.4378011	1.95E-34	6.55E-32	0.704526789	79.59629836	1.53E-16	7.17E-14	0.331414274	173.3197773	8.73E-34	2.49E-31	0.575358751	73.4657242	1.57E-15	6.34E-13
358	0.45315728	162.0561892	5.50E-32	1.82E-29	0.373128927	69.6619165	6.79E-15	3.03E-12	0.378970219	175.626707	3.77E-34	1.21E-31	0.659483465	74.04879926	1.25E-15	5.55E-13	0.533336941	180.7860077	5.83E-35	1.95E-32	0.642700277	78.26984098	2.52E-16	1.12E-13	0.587503352	159.2425635	1.57E-31	5.14E-29	0.299365179	69.18505506	8.17E-15	3.69E-12	0.627739661	177.3532499	2.01E-34	6.73E-32	0.793488928	79.51137002	1.58E-16	7.38E-14	0.44968863	173.2323423	9.01E-34	2.57E-31	0.656348782	73.45505477	1.57E-15	6.35E-13
359	0.425686617	162.0086446	5.60E-32	1.85E-29	0.348250666	69.65882374	6.80E-15	3.03E-12	0.44275819	175.6188182	3.78E-34	1.21E-31	0.663205938	74.03988692	1.26E-15	5.55E-13	0.438315381	180.7727768	5.86E-35	1.95E-32	0.421267674	78.23313504	2.56E-16	1.14E-13	0.419621162	159.2029854	1.59E-31	5.21E-29	0.620122357	69.17960016	8.19E-15	3.69E-12	0.596231617	177.3383459	2.03E-34	6.75E-32	0.516913197	79.46445533	1.61E-16	7.49E-14	0.342950491	173.2190268	9.05E-34	2.57E-31	0.379203661	73.44336685	1.58E-15	6.36E-13
360	0.425922483	161.9629121	5.70E-32	1.87E-29	0.394863106	69.64397687	6.84E-15	3.04E-12	0.389083685	175.6145071	3.79E-34	1.21E-31	0.726605514	73.94806337	1.30E-15	5.74E-13	0.560498984	180.7439161	5.92E-35	1.97E-32	0.28546798	78.22154938	2.57E-16	1.14E-13	0.639804379	159.1785032	1.61E-31	5.24E-29	0.560223051	69.1674115	8.23E-15	3.70E-12	0.381534949	177.1277183	2.19E-34	7.27E-32	0.673455849	79.41145828	1.64E-16	7.62E-14	0.642033658	173.0637496	9.58E-34	2.72E-31	0.281968316	73.42657723	1.59E-15	6.38E-13
361	0.401440485	161.9626942	5.70E-32	1.87E-29	0.451907201	69.60496982	6.94E-15	3.07E-12	0.669963586	175.5994641	3.81E-34	1.21E-31	0.694789895	73.86289555	1.35E-15	5.90E-13	0.256140892	180.7271027	5.96E-35	1.97E-32	0.633607577	78.13409159	2.66E-16	1.17E-13	0.573003381	159.1356334	1.63E-31	5.31E-29	0.404666716	69.15120717	8.28E-15	3.71E-12	0.619155905	177.0618739	2.24E-34	7.42E-32	0.385074564	79.40645893	1.65E-16	7.62E-14	0.457118794	172.9730369	9.90E-34	2.80E-31	0.282917499	73.42324429	1.59E-15	6.38E-13
362	0.285228873	161.9535967	5.72E-32	1.87E-29	0.374917431	69.58639821	6.99E-15	3.08E-12	0.647730283	175.5828938	3.83E-34	1.22E-31	0.36995936	73.86176451	1.35E-15	5.90E-13	0.305226638	180.7224899	5.97E-35	1.97E-32	0.675336085	78.1021891	2.69E-16	1.18E-13	0.515404009	159.0951146	1.66E-31	5.37E-29	0.697648139	69.12689913	8.36E-15	3.74E-12	0.640069539	176.8088074	2.45E-34	8.11E-32	0.66421714	79.37447778	1.67E-16	7.66E-14	0.823910981	172.935314	1.00E-33	2.83E-31	0.412235226	73.35921037	1.63E-15	6.52E-13
363	0.329627481	161.907854	5.82E-32	1.90E-29	0.27794226	69.57362139	7.03E-15	3.08E-12	0.580087874	175.4406567	4.03E-34	1.28E-31	0.684550805	73.84023092	1.36E-15	5.93E-13	0.347448867	180.6514593	6.12E-35	2.02E-32	0.331996079	78.10041568	2.69E-16	1.18E-13	0.561783339	159.0370578	1.69E-31	5.48E-29	0.465278684	69.11769404	8.39E-15	3.74E-12	0.60872882	176.7465341	2.51E-34	8.26E-32	0.592827438	79.37395922	1.67E-16	7.66E-14	0.59160523	172.862401	1.03E-33	2.90E-31	0.564559387	73.33060395	1.65E-15	6.57E-13
364	0.34077273	161.8946938	5.84E-32	1.90E-29	0.370171724	69.56915504	7.04E-15	3.08E-12	0.605487769	175.4064127	4.08E-34	1.29E-31	0.669755302	73.83275925	1.36E-15	5.93E-13	0.551347582	180.5108413	6.44E-35	2.12E-32	0.275709893	78.02738472	2.77E-16	1.21E-13	0.410779851	158.9898028	1.72E-31	5.56E-29	0.355073001	69.1086248	8.42E-15	3.75E-12	0.375094608	176.7440592	2.51E-34	8.26E-32	0.354816694	79.36935542	1.67E-16	7.66E-14	0.409962941	172.7470783	1.08E-33	3.01E-31	0.645034608	73.32003547	1.66E-15	6.58E-13
365	0.303794161	161.830187	5.99E-32	1.94E-29	0.556578836	69.56757146	7.05E-15	3.08E-12	0.593182315	175.4013235	4.09E-34	1.29E-31	0.461001636	73.80815844	1.37E-15	5.97E-13	0.629413785	180.3868322	6.73E-35	2.21E-32	0.448148301	78.02536901	2.77E-16	1.21E-13	0.640683177	158.9801367	1.73E-31	5.56E-29	0.27820459	69.07053209	8.55E-15	3.79E-12	0.663178696	176.6449476	2.60E-34	8.54E-32	0.806328431	79.3424747	1.69E-16	7.72E-14	0.50800404	172.658427	1.11E-33	3.11E-31	0.496147459	73.31249257	1.66E-15	6.58E-13
366	0.446026626	161.8193796	6.01E-32	1.94E-29	0.280062568	69.56138739	7.06E-15	3.08E-12	0.342661138	175.2312174	4.35E-34	1.37E-31	0.365777754	73.79789023	1.38E-15	5.98E-13	0.628811776	180.3528392	6.82E-35	2.23E-32	0.642013803	78.01123408	2.78E-16	1.21E-13	0.593325723	158.9639461	1.74E-31	5.58E-29	0.547288486	69.01256349	8.74E-15	3.87E-12	0.379929655	176.6153341	2.63E-34	8.61E-32	0.6982108	79.31640365	1.70E-16	7.77E-14	0.62119395	172.6319764	1.12E-33	3.13E-31	0.386393141	73.29564478	1.67E-15	6.61E-13
367	0.388859538	161.719406	6.24E-32	2.01E-29	0.641326065	69.51416548	7.19E-15	3.13E-12	0.641221856	175.1000669	4.56E-34	1.43E-31	0.705782833	73.78403891	1.39E-15	5.99E-13	0.39590134	180.318343	6.90E-35	2.25E-32	0.647560468	78.00988137	2.78E-16	1.21E-13	0.611179973	158.9200018	1.77E-31	5.66E-29	0.366956326	69.00505847	8.77E-15	3.87E-12	0.402295012	176.3834221	2.86E-34	9.34E-32	0.803003335	79.26594187	1.74E-16	7.90E-14	0.734209976	172.5617451	1.15E-33	3.20E-31	0.71511675	73.27220962	1.69E-15	6.64E-13
368	0.270630854	161.68627	6.31E-32	2.03E-29	0.355139767	69.5049508	7.22E-15	3.13E-12	0.419386284	175.061116	4.63E-34	1.44E-31	0.367165464	73.70953283	1.43E-15	6.15E-13	0.658725522	180.2888412	6.98E-35	2.27E-32	0.387692223	78.00429546	2.79E-16	1.21E-13	0.57449935	158.8394423	1.82E-31	5.82E-29	0.379080486	68.96697422	8.90E-15	3.91E-12	0.65629529	176.3337674	2.92E-34	9.48E-32	0.276377824	79.1913922	1.78E-16	8.10E-14	0.667035551	172.3900334	1.23E-33	3.40E-31	0.64009967	73.26678366	1.69E-15	6.64E-13
369	0.260138197	161.5990053	6.52E-32	2.09E-29	0.298911583	69.50157307	7.23E-15	3.13E-12	0.584744717	175.0554475	4.64E-34	1.44E-31	0.321090913	73.70008462	1.43E-15	6.15E-13	0.348104234	180.2025898	7.20E-35	2.33E-32	0.632861677	77.99205385	2.80E-16	1.21E-13	0.419365356	158.7910215	1.86E-31	5.89E-29	0.499904638	68.96153965	8.92E-15	3.91E-12	0.246615484	176.2996978	2.95E-34	9.56E-32	0.531835052	79.16195225	1.80E-16	8.17E-14	0.426224103	172.2784732	1.28E-33	3.53E-31	0.399976376	73.24712994	1.70E-15	6.67E-13
370	0.477026374	161.5824066	6.56E-32	2.10E-29	0.623701674	69.48684829	7.27E-15	3.14E-12	0.73645144	175.0471675	4.65E-34	1.44E-31	0.740670992	73.64506936	1.46E-15	6.27E-13	0.409085073	180.1621075	7.30E-35	2.36E-32	0.277965358	77.9824124	2.81E-16	1.21E-13	0.381537339	158.7908883	1.86E-31	5.89E-29	0.319790264	68.92058392	9.06E-15	3.96E-12	0.798540232	176.2947527	2.96E-34	9.56E-32	0.548915619	79.1183492	1.83E-16	8.28E-14	0.479599093	172.269186	1.28E-33	3.53E-31	0.456353374	73.21635766	1.72E-15	6.74E-13
371	0.346956925	161.5128361	6.74E-32	2.15E-29	0.440018204	69.48045258	7.29E-15	3.14E-12	0.461913611	174.9795876	4.77E-34	1.48E-31	0.647667298	73.62388767	1.47E-15	6.30E-13	0.743975028	180.1405682	7.36E-35	2.37E-32	0.591946049	77.96123711	2.84E-16	1.22E-13	0.547410918	158.7825712	1.86E-31	5.89E-29	0.345640143	68.91160337	9.09E-15	3.97E-12	0.683918085	176.2770712	2.98E-34	9.60E-32	0.664423267	79.07421513	1.86E-16	8.40E-14	0.651537626	172.1681816	1.33E-33	3.65E-31	0.378737291	73.19749845	1.74E-15	6.77E-13
372	0.447312626	161.2963561	7.30E-32	2.32E-29	0.371798701	69.47344319	7.31E-15	3.14E-12	0.445407655	174.9458848	4.83E-34	1.49E-31	0.476481879	73.61060671	1.48E-15	6.32E-13	0.22540048	180.1363547	7.37E-35	2.37E-32	0.288595199	77.92606672	2.87E-16	1.23E-13	0.470770963	158.7751965	1.87E-31	5.89E-29	0.338822059	68.79012141	9.53E-15	4.15E-12	0.698675331	176.2618909	2.99E-34	9.63E-32	0.647750858	79.01998647	1.90E-16	8.55E-14	0.341735234	172.1220661	1.35E-33	3.71E-31	0.645608546	73.16893622	1.75E-15	6.82E-13
373	0.422372652	161.286033	7.33E-32	2.33E-29	0.342133222	69.46877441	7.32E-15	3.14E-12	0.420161148	174.9396423	4.84E-34	1.49E-31	0.285924922	73.59754681	1.49E-15	6.33E-13	0.328726654	180.1135992	7.43E-35	2.38E-32	0.300290373	77.88990194	2.91E-16	1.24E-13	0.633778797	158.5362691	2.04E-31	6.43E-29	0.331121723	68.78129988	9.57E-15	4.15E-12	0.634054119	176.1743208	3.09E-34	9.91E-32	0.693735608	78.98366225	1.93E-16	8.64E-14	0.578755125	172.0751437	1.37E-33	3.76E-31	0.400187301	73.15058428	1.77E-15	6.84E-13
374	0.311018572	161.2609854	7.40E-32	2.33E-29	0.559799453	69.42992327	7.43E-15	3.18E-12	0.687562115	174.9037745	4.90E-34	1.51E-31	0.544593188	73.57102127	1.50E-15	6.36E-13	0.444274353	180.0674929	7.55E-35	2.41E-32	0.323481054	77.87528307	2.93E-16	1.25E-13	0.342994799	158.4690257	2.09E-31	6.57E-29	0.365619331	68.73040674	9.76E-15	4.22E-12	0.339021231	176.0685215	3.21E-34	1.03E-31	0.553864048	78.95939455	1.95E-16	8.68E-14	0.265768043	171.9395455	1.44E-33	3.94E-31	0.67336374	73.14824973	1.77E-15	6.84E-13
375	0.526463728	161.2598979	7.40E-32	2.33E-29	0.565071026	69.41721101	7.47E-15	3.18E-12	0.42779689	174.8568305	4.99E-34	1.53E-31	0.703999443	73.57081652	1.50E-15	6.36E-13	0.672095621	180.0598775	7.58E-35	2.41E-32	0.167498937	77.87071075	2.93E-16	1.25E-13	0.557703094	158.437007	2.12E-31	6.63E-29	0.533348378	68.70715159	9.85E-15	4.24E-12	0.659385296	175.9929453	3.30E-34	1.05E-31	0.793521772	78.95635095	1.95E-16	8.68E-14	0.6504369	171.9317765	1.45E-33	3.94E-31	0.365044813	73.08212677	1.81E-15	7.00E-13
376	0.599486743	161.2558698	7.41E-32	2.33E-29	0.335990709	69.40986969	7.49E-15	3.18E-12	0.425739571	174.7653343	5.15E-34	1.57E-31	0.345475262	73.56386242	1.51E-15	6.36E-13	0.338896701	180.0567412	7.58E-35	2.41E-32	0.351313932	77.85807538	2.95E-16	1.25E-13	0.304103616	158.3750428	2.17E-31	6.77E-29	0.340372453	68.70535325	9.85E-15	4.24E-12	0.329777433	175.9516512	3.35E-34	1.07E-31	0.284318768	78.94793532	1.96E-16	8.69E-14	0.492754083	171.8386134	1.50E-33	4.07E-31	0.716297425	73.06572565	1.83E-15	7.02E-13
377	0.339491947	161.1445209	7.72E-32	2.43E-29	0.498192232	69.40936618	7.49E-15	3.18E-12	0.672162309	174.7301777	5.22E-34	1.59E-31	0.692587577	73.5503452	1.52E-15	6.38E-13	0.327892863	180.0239303	7.67E-35	2.44E-32	0.396857307	77.8035299	3.01E-16	1.27E-13	0.445787525	158.3360326	2.20E-31	6.85E-29	0.314273884	68.68524635	9.93E-15	4.26E-12	0.672598841	175.8067432	3.53E-34	1.12E-31	0.673010306	78.85907966	2.02E-16	8.96E-14	0.330311977	171.7828733	1.53E-33	4.14E-31	0.674236585	73.03707249	1.85E-15	7.07E-13
378	0.659249529	161.1206449	7.79E-32	2.44E-29	0.388545527	69.39213214	7.54E-15	3.19E-12	0.379808008	174.6718739	5.33E-34	1.62E-31	0.60652967	73.5411291	1.52E-15	6.38E-13	0.417092254	179.9882381	7.77E-35	2.46E-32	0.563060114	77.79652138	3.02E-16	1.27E-13	0.540806261	158.3230546	2.21E-31	6.87E-29	0.55718813	68.6659952	1.00E-14	4.29E-12	0.748242196	175.8032173	3.54E-34	1.12E-31	0.696470648	78.83952633	2.04E-16	9.00E-14	0.559035672	171.6441118	1.61E-33	4.34E-31	0.341980458	73.03250403	1.85E-15	7.07E-13
379	0.541691175	161.024605	8.08E-32	2.52E-29	0.487788624	69.36890671	7.61E-15	3.19E-12	0.756908923	174.6199674	5.43E-34	1.65E-31	0.565119963	73.52926686	1.53E-15	6.40E-13	0.246186159	179.9389812	7.91E-35	2.50E-32	0.555952046	77.76963446	3.05E-16	1.28E-13	0.647978028	158.2329807	2.29E-31	7.08E-29	0.487161937	68.61606367	1.02E-14	4.36E-12	0.311896528	175.7763685	3.57E-34	1.13E-31	0.719072586	78.76676434	2.09E-16	9.23E-14	0.281663397	171.6312425	1.62E-33	4.35E-31	0.503893389	73.02404736	1.86E-15	7.08E-13
380	0.532124063	160.9930712	8.17E-32	2.55E-29	0.50685757	69.36515613	7.62E-15	3.19E-12	0.462619855	174.6117857	5.45E-34	1.65E-31	0.455671042	73.51733534	1.54E-15	6.41E-13	0.370874963	179.8632717	8.13E-35	2.56E-32	0.25674769	77.75886334	3.06E-16	1.28E-13	0.305468824	158.0250286	2.47E-31	7.64E-29	0.323264023	68.5702272	1.04E-14	4.42E-12	0.641217461	175.6906881	3.68E-34	1.16E-31	0.53912887	78.74905287	2.11E-16	9.24E-14	0.387878425	171.6275223	1.62E-33	4.35E-31	0.66851041	73.01438508	1.86E-15	7.09E-13
381	0.503468884	160.924184	8.38E-32	2.61E-29	0.296344085	69.36495264	7.62E-15	3.19E-12	0.721881855	174.5345914	5.61E-34	1.69E-31	0.408779948	73.50368261	1.54E-15	6.42E-13	0.372243776	179.7994586	8.32E-35	2.61E-32	0.303528961	77.75564203	3.06E-16	1.28E-13	0.494059434	157.9652157	2.53E-31	7.79E-29	0.515614164	68.54393007	1.05E-14	4.45E-12	0.308274582	175.6508986	3.74E-34	1.17E-31	0.54876403	78.74842671	2.11E-16	9.24E-14	0.384364331	171.5477081	1.67E-33	4.46E-31	0.644035323	72.99988502	1.87E-15	7.11E-13
382	0.31335623	160.8095206	8.75E-32	2.71E-29	0.645104829	69.36063605	7.64E-15	3.19E-12	0.73232012	174.5069484	5.66E-34	1.70E-31	0.620283099	73.42297539	1.59E-15	6.61E-13	0.751834743	179.794773	8.34E-35	2.61E-32	0.563992745	77.71989989	3.11E-16	1.29E-13	0.336818083	157.8667473	2.62E-31	8.06E-29	0.351139176	68.54042913	1.05E-14	4.45E-12	0.688359701	175.3719035	4.13E-34	1.29E-31	0.806848883	78.70369671	2.14E-16	9.36E-14	0.478089419	171.5087636	1.69E-33	4.52E-31	0.454213059	72.97750378	1.89E-15	7.15E-13
383	0.481225056	160.7529751	8.93E-32	2.76E-29	0.350697522	69.33674679	7.71E-15	3.22E-12	0.463608876	174.4905701	5.70E-34	1.71E-31	0.364567417	73.41671668	1.60E-15	6.61E-13	0.47675425	179.697051	8.64E-35	2.70E-32	0.449485223	77.66091473	3.18E-16	1.32E-13	0.326775546	157.8496823	2.64E-31	8.09E-29	0.627163324	68.52400194	1.06E-14	4.47E-12	0.341843279	175.1868935	4.42E-34	1.38E-31	0.854649222	78.70005628	2.15E-16	9.36E-14	0.636106976	171.4307184	1.74E-33	4.63E-31	0.38569559	72.94399257	1.91E-15	7.22E-13
384	0.601391175	160.6454736	9.30E-32	2.87E-29	0.380094496	69.32678919	7.74E-15	3.22E-12	0.70350751	174.4795283	5.72E-34	1.71E-31	0.348867159	73.38799099	1.61E-15	6.65E-13	0.267378005	179.6785567	8.69E-35	2.71E-32	0.327803477	77.60129159	3.25E-16	1.34E-13	0.396481396	157.7833131	2.71E-31	8.27E-29	0.727132186	68.5015672	1.07E-14	4.49E-12	0.410877971	175.1685613	4.45E-34	1.39E-31	0.665206322	78.69449991	2.15E-16	9.36E-14	0.364486053	171.3941469	1.76E-33	4.68E-31	0.41426657	72.92208508	1.93E-15	7.27E-13
385	0.519268077	160.6239809	9.37E-32	2.88E-29	0.405822085	69.3224899	7.75E-15	3.22E-12	0.523800833	174.3671053	5.96E-34	1.78E-31	0.716177711	73.38710559	1.61E-15	6.65E-13	0.346368173	179.6733781	8.71E-35	2.71E-32	0.224802444	77.59087485	3.26E-16	1.34E-13	0.589213199	157.6435303	2.85E-31	8.69E-29	0.354078645	68.49946778	1.07E-14	4.49E-12	0.370937623	174.9152235	4.88E-34	1.52E-31	0.606685428	78.52807221	2.29E-16	9.94E-14	0.422497856	171.3217594	1.81E-33	4.79E-31	0.790612473	72.90229528	1.94E-15	7.30E-13
386	0.434267062	160.5967785	9.47E-32	2.90E-29	0.434125607	69.30229228	7.81E-15	3.22E-12	0.584525464	174.3136939	6.08E-34	1.81E-31	0.637206603	73.37390386	1.62E-15	6.65E-13	0.437268681	179.535198	9.15E-35	2.84E-32	0.508731662	77.59033832	3.26E-16	1.34E-13	0.241739975	157.6306636	2.86E-31	8.71E-29	0.588398773	68.46878366	1.08E-14	4.53E-12	0.318601157	174.8545912	4.99E-34	1.55E-31	0.711293361	78.52002201	2.30E-16	9.94E-14	0.404863828	171.3213677	1.81E-33	4.79E-31	0.393208633	72.88568583	1.96E-15	7.33E-13
387	0.516385467	160.5586096	9.61E-32	2.94E-29	0.380278313	69.30198964	7.81E-15	3.22E-12	0.38518728	174.2690904	6.17E-34	1.83E-31	0.504888659	73.36970385	1.62E-15	6.65E-13	0.789300207	179.4823804	9.33E-35	2.88E-32	0.36440107	77.58950253	3.26E-16	1.34E-13	0.438580983	157.5274057	2.98E-31	9.03E-29	0.324699834	68.4326482	1.10E-14	4.58E-12	0.379052177	174.8204767	5.05E-34	1.56E-31	0.712526915	78.51379936	2.30E-16	9.94E-14	0.368259906	171.2438512	1.86E-33	4.91E-31	0.747263616	72.87540488	1.96E-15	7.33E-13
388	0.438460152	160.5469817	9.65E-32	2.94E-29	0.323279634	69.29751644	7.83E-15	3.22E-12	0.385704818	174.2510115	6.22E-34	1.84E-31	0.37966701	73.36647793	1.63E-15	6.65E-13	0.29900002	179.4816226	9.33E-35	2.88E-32	0.523325066	77.58681766	3.27E-16	1.34E-13	0.526574842	157.4294944	3.09E-31	9.34E-29	0.345689142	68.41311158	1.10E-14	4.60E-12	0.338818033	174.7534171	5.18E-34	1.60E-31	0.39973013	78.45081342	2.36E-16	1.02E-13	0.48114579	171.1590875	1.92E-33	5.04E-31	0.670943999	72.86847376	1.97E-15	7.33E-13
389	0.39738684	160.423802	1.01E-31	3.07E-29	0.343929815	69.28798157	7.85E-15	3.23E-12	0.357031699	174.1961206	6.34E-34	1.87E-31	0.317222432	73.35003888	1.64E-15	6.67E-13	0.310467895	179.3316079	9.85E-35	3.03E-32	0.652497266	77.584073	3.27E-16	1.34E-13	0.384849063	157.4139923	3.11E-31	9.37E-29	0.54739761	68.41280743	1.10E-14	4.60E-12	0.330516821	174.6772936	5.32E-34	1.64E-31	0.403539166	78.43227903	2.37E-16	1.02E-13	0.348791247	171.1587143	1.92E-33	5.04E-31	0.448125851	72.8641455	1.97E-15	7.33E-13
390	0.623509816	160.4211625	1.01E-31	3.07E-29	0.301589248	69.25668477	7.95E-15	3.26E-12	0.413720621	174.0734801	6.63E-34	1.95E-31	0.28109081	73.30430887	1.67E-15	6.75E-13	0.345358181	179.2722128	1.01E-34	3.09E-32	0.679440435	77.56042571	3.30E-16	1.35E-13	0.568983006	157.3725227	3.15E-31	9.50E-29	0.244201812	68.39327433	1.11E-14	4.62E-12	0.741284849	174.5883794	5.50E-34	1.69E-31	0.849069115	78.4226518	2.38E-16	1.02E-13	0.577215399	171.1159174	1.95E-33	5.11E-31	0.506635322	72.85032821	1.98E-15	7.35E-13
391	0.542416047	160.3728261	1.03E-31	3.12E-29	0.6667685	69.21992477	8.06E-15	3.30E-12	0.556570867	174.029743	6.74E-34	1.98E-31	0.418659039	73.29974752	1.67E-15	6.75E-13	0.37111456	179.2187649	1.03E-34	3.14E-32	0.650100691	77.55086254	3.31E-16	1.35E-13	0.373604108	157.3650551	3.16E-31	9.50E-29	0.317404675	68.36478526	1.13E-14	4.66E-12	0.884511244	174.5289607	5.62E-34	1.72E-31	0.656689166	78.39032075	2.41E-16	1.03E-13	0.5788345	171.1046223	1.96E-33	5.11E-31	0.417996744	72.82667643	2.00E-15	7.40E-13
392	0.396450383	160.2402173	1.08E-31	3.27E-29	0.339370077	69.19241972	8.15E-15	3.32E-12	0.369462921	174.0215629	6.76E-34	1.98E-31	0.577678862	73.29936036	1.67E-15	6.75E-13	0.294655699	179.1900679	1.04E-34	3.17E-32	0.297178464	77.5255863	3.34E-16	1.36E-13	0.369843602	157.3316306	3.20E-31	9.59E-29	0.556581029	68.27069993	1.17E-14	4.81E-12	0.656632109	174.5066907	5.66E-34	1.73E-31	0.538292785	78.38408737	2.42E-16	1.03E-13	0.524122957	171.094626	1.97E-33	5.12E-31	0.403134063	72.81677762	2.01E-15	7.41E-13
393	0.413101384	160.2259457	1.09E-31	3.28E-29	0.299353777	69.1842303	8.18E-15	3.32E-12	0.459860391	173.9812458	6.86E-34	2.00E-31	0.433600739	73.25003761	1.70E-15	6.86E-13	0.380622093	179.1625681	1.05E-34	3.19E-32	0.336908304	77.50526833	3.37E-16	1.36E-13	0.520809523	157.2602466	3.29E-31	9.83E-29	0.63353264	68.27030946	1.17E-14	4.81E-12	0.702553211	174.428033	5.83E-34	1.77E-31	0.758923873	78.38380094	2.42E-16	1.03E-13	0.723751916	171.0540958	2.00E-33	5.18E-31	0.535342922	72.79070044	2.03E-15	7.47E-13
394	0.53073164	160.09026	1.14E-31	3.44E-29	0.620062	69.18371074	8.18E-15	3.32E-12	0.293410622	173.9633743	6.90E-34	2.01E-31	0.6944042	73.23895318	1.71E-15	6.87E-13	0.308312992	179.1123257	1.07E-34	3.24E-32	0.31835163	77.4975012	3.38E-16	1.37E-13	0.303993103	157.2273051	3.33E-31	9.93E-29	0.693002511	68.23186685	1.19E-14	4.86E-12	0.733076241	174.3240261	6.05E-34	1.84E-31	0.644240481	78.37170777	2.43E-16	1.03E-13	0.670258349	170.9015244	2.11E-33	5.47E-31	0.642989221	72.7829968	2.04E-15	7.47E-13
395	0.556442834	160.0334818	1.17E-31	3.50E-29	0.404613236	69.14908176	8.29E-15	3.35E-12	0.386532734	173.9262624	7.00E-34	2.03E-31	0.667592325	73.23090444	1.71E-15	6.87E-13	0.67039892	179.0927025	1.07E-34	3.25E-32	0.698524618	77.47004906	3.41E-16	1.38E-13	0.258399259	157.2060814	3.36E-31	9.98E-29	0.329928921	68.23026862	1.19E-14	4.86E-12	0.705445565	174.2854625	6.14E-34	1.86E-31	0.65903419	78.34166186	2.46E-16	1.04E-13	0.373480737	170.8838404	2.12E-33	5.49E-31	0.449906065	72.7724923	2.04E-15	7.48E-13
396	0.26360466	159.9860035	1.19E-31	3.55E-29	0.697608171	69.1274637	8.36E-15	3.37E-12	0.411844051	173.8865673	7.10E-34	2.06E-31	0.411657866	73.22662937	1.72E-15	6.87E-13	0.380707395	179.0288597	1.10E-34	3.32E-32	0.734887034	77.43154789	3.46E-16	1.39E-13	0.360223596	157.141256	3.44E-31	1.02E-28	0.600320739	68.22633413	1.19E-14	4.86E-12	0.884423385	174.2634974	6.19E-34	1.87E-31	0.786609686	78.33792738	2.46E-16	1.04E-13	0.603402241	170.8293509	2.17E-33	5.59E-31	0.667049174	72.7676499	2.05E-15	7.48E-13
397	0.495137656	159.887616	1.23E-31	3.68E-29	0.465261116	69.1186167	8.39E-15	3.38E-12	0.432938655	173.7284999	7.52E-34	2.18E-31	0.522270948	73.2232293	1.72E-15	6.87E-13	0.270791983	179.0257287	1.10E-34	3.32E-32	0.396878454	77.41985038	3.48E-16	1.39E-13	0.444036168	157.1388138	3.44E-31	1.02E-28	0.311359713	68.21310128	1.19E-14	4.87E-12	0.298466522	174.218799	6.29E-34	1.89E-31	0.671622237	78.32238815	2.47E-16	1.04E-13	0.63362567	170.8180227	2.18E-33	5.59E-31	0.552865969	72.7359953	2.07E-15	7.55E-13
398	0.43317133	159.8017426	1.27E-31	3.79E-29	0.35504142	69.10939266	8.42E-15	3.38E-12	0.605836692	173.536626	8.06E-34	2.33E-31	0.390087938	73.17728383	1.75E-15	6.97E-13	0.643329943	178.9682458	1.12E-34	3.38E-32	0.728582955	77.4125743	3.49E-16	1.39E-13	0.339349432	157.1380534	3.44E-31	1.02E-28	0.400198774	68.20187523	1.20E-14	4.87E-12	0.681825345	174.2144458	6.30E-34	1.89E-31	0.794025013	78.31340315	2.48E-16	1.04E-13	0.709552331	170.6868142	2.28E-33	5.85E-31	0.731322922	72.71359813	2.09E-15	7.59E-13
399	0.583073724	159.789237	1.28E-31	3.80E-29	0.729636593	69.07472764	8.53E-15	3.41E-12	0.451342997	173.4327121	8.37E-34	2.41E-31	0.506738905	73.16734653	1.76E-15	6.98E-13	0.330896921	178.8301608	1.18E-34	3.54E-32	0.261421052	77.41097119	3.49E-16	1.39E-13	0.375855752	157.0417036	3.57E-31	1.05E-28	0.669670641	68.19827972	1.20E-14	4.87E-12	0.65180143	174.1387342	6.47E-34	1.94E-31	0.673122761	78.29533996	2.50E-16	1.05E-13	0.491446081	170.5426253	2.41E-33	6.16E-31	0.429392319	72.67197494	2.12E-15	7.70E-13
400	0.472008633	159.645099	1.35E-31	4.00E-29	0.278180597	69.0709049	8.55E-15	3.41E-12	0.385657346	173.3871084	8.51E-34	2.45E-31	0.459761109	73.14048157	1.77E-15	7.03E-13	0.581563304	178.7643894	1.21E-34	3.62E-32	0.599865174	77.3976109	3.51E-16	1.40E-13	0.354717647	157.0387489	3.57E-31	1.05E-28	0.368324024	68.19011293	1.20E-14	4.87E-12	0.409401174	174.09343	6.58E-34	1.97E-31	0.618709188	78.29050555	2.50E-16	1.05E-13	0.547299663	170.4267188	2.51E-33	6.41E-31	0.436062615	72.6328632	2.16E-15	7.79E-13
401	0.35788943	159.576042	1.39E-31	4.09E-29	0.54725916	69.0129272	8.74E-15	3.48E-12	0.45644898	173.2899345	8.82E-34	2.53E-31	0.748391123	73.12410807	1.79E-15	7.06E-13	0.348863124	178.7578815	1.21E-34	3.62E-32	0.610024208	77.36864629	3.55E-16	1.41E-13	0.363350734	156.8804122	3.79E-31	1.11E-28	0.531812323	68.1879002	1.21E-14	4.87E-12	0.497728237	174.0503852	6.69E-34	1.99E-31	0.577582377	78.25326254	2.54E-16	1.06E-13	0.294510055	170.4181479	2.52E-33	6.41E-31	0.461249156	72.59299562	2.19E-15	7.89E-13
402	0.464092599	159.4762158	1.44E-31	4.23E-29	0.366938304	69.00417007	8.77E-15	3.49E-12	0.558590254	173.1914744	9.14E-34	2.61E-31	0.640214884	73.10619336	1.80E-15	7.09E-13	0.385388616	178.7445051	1.22E-34	3.63E-32	0.37502606	77.34987344	3.57E-16	1.41E-13	0.41791009	156.7629065	3.96E-31	1.16E-28	0.292096502	68.16377484	1.22E-14	4.89E-12	0.765653998	174.003494	6.80E-34	2.02E-31	0.759048195	78.24317834	2.55E-16	1.06E-13	0.423955482	170.4100854	2.53E-33	6.41E-31	0.348581256	72.5848315	2.20E-15	7.90E-13
403	0.325320665	159.40995	1.47E-31	4.33E-29	0.379049436	68.96587409	8.90E-15	3.53E-12	0.350830976	173.1589027	9.25E-34	2.64E-31	0.495416455	73.08995019	1.81E-15	7.12E-13	0.438528941	178.7304979	1.22E-34	3.63E-32	0.647605059	77.32963975	3.60E-16	1.42E-13	0.369358308	156.7437896	3.99E-31	1.16E-28	0.60746397	68.15891406	1.22E-14	4.89E-12	0.437915333	173.986344	6.84E-34	2.03E-31	0.690371781	78.2178717	2.57E-16	1.07E-13	0.633410868	170.3933176	2.54E-33	6.44E-31	0.422387839	72.57816477	2.20E-15	7.90E-13
404	0.336045911	159.3892911	1.49E-31	4.34E-29	0.499890333	68.96194236	8.92E-15	3.53E-12	0.520872955	173.1128259	9.41E-34	2.68E-31	0.642569438	73.08419172	1.81E-15	7.12E-13	0.284817912	178.7303373	1.22E-34	3.63E-32	0.809333214	77.28520562	3.66E-16	1.44E-13	0.393028104	156.7380484	4.00E-31	1.16E-28	0.286454147	68.14554262	1.23E-14	4.89E-12	0.321139104	173.9562839	6.92E-34	2.05E-31	0.592803357	78.14900829	2.64E-16	1.09E-13	0.522252501	170.1942997	2.73E-33	6.91E-31	0.724055664	72.53632776	2.24E-15	8.01E-13
405	0.611560819	159.3891668	1.49E-31	4.34E-29	0.319776912	68.92055308	9.06E-15	3.58E-12	0.823805011	173.0814631	9.52E-34	2.70E-31	0.656055001	73.04932355	1.84E-15	7.19E-13	0.535167015	178.7036735	1.24E-34	3.65E-32	0.377857457	77.27889509	3.67E-16	1.44E-13	0.292082739	156.6948631	4.07E-31	1.18E-28	0.376028414	68.14432068	1.23E-14	4.89E-12	0.444952599	173.8565284	7.18E-34	2.12E-31	0.396508128	78.13113549	2.66E-16	1.10E-13	0.402714898	170.1784528	2.75E-33	6.91E-31	0.450923297	72.52021469	2.25E-15	8.04E-13
406	0.303394807	159.3688495	1.50E-31	4.36E-29	0.345629989	68.91039151	9.10E-15	3.58E-12	0.640615296	173.063196	9.58E-34	2.71E-31	0.465093524	73.02388102	1.86E-15	7.25E-13	0.335811508	178.6459131	1.26E-34	3.71E-32	0.420352042	77.22670422	3.74E-16	1.46E-13	0.292241537	156.6384203	4.15E-31	1.20E-28	0.421811374	68.14126866	1.23E-14	4.89E-12	0.33053892	173.7352714	7.50E-34	2.21E-31	0.530304247	78.0976524	2.69E-16	1.11E-13	0.47438767	170.1783325	2.75E-33	6.91E-31	0.550737489	72.48958534	2.28E-15	8.11E-13
407	0.328037054	159.3049828	1.53E-31	4.46E-29	0.697600918	68.84841294	9.32E-15	3.65E-12	0.507472209	173.0156061	9.75E-34	2.75E-31	0.453625338	72.99360504	1.88E-15	7.31E-13	0.638994045	178.644741	1.26E-34	3.71E-32	0.683907817	77.22630389	3.74E-16	1.46E-13	0.295855947	156.5896382	4.23E-31	1.22E-28	0.544648935	68.13740215	1.23E-14	4.89E-12	0.363955266	173.6677796	7.69E-34	2.26E-31	0.53364623	78.05768471	2.73E-16	1.12E-13	0.65572101	170.0789077	2.85E-33	7.14E-31	0.601307535	72.47826007	2.29E-15	8.13E-13
408	0.494781623	159.2752319	1.55E-31	4.50E-29	0.427203395	68.84817662	9.32E-15	3.65E-12	0.590403245	172.9776246	9.89E-34	2.78E-31	0.349431581	72.94497676	1.91E-15	7.43E-13	0.27185783	178.6200154	1.27E-34	3.73E-32	0.527064225	77.20925051	3.77E-16	1.47E-13	0.515598284	156.574718	4.25E-31	1.22E-28	0.662010173	68.02810412	1.28E-14	5.08E-12	0.566328829	173.4877177	8.21E-34	2.41E-31	0.774797089	78.05639565	2.74E-16	1.12E-13	0.428087533	170.0779929	2.85E-33	7.14E-31	0.44078587	72.45542686	2.31E-15	8.18E-13
409	0.587470878	159.2473844	1.57E-31	4.53E-29	0.438320447	68.79398409	9.52E-15	3.72E-12	0.425350044	172.9641508	9.93E-34	2.79E-31	0.400062681	72.92204351	1.93E-15	7.48E-13	0.389794012	178.6178942	1.28E-34	3.73E-32	0.541262784	77.16629771	3.83E-16	1.49E-13	0.351038935	156.5154505	4.35E-31	1.24E-28	0.798436269	68.02615164	1.28E-14	5.08E-12	0.661853881	173.472817	8.25E-34	2.41E-31	0.850708177	78.01939913	2.77E-16	1.13E-13	0.361928016	170.0534474	2.88E-33	7.19E-31	0.398534525	72.41973064	2.34E-15	8.27E-13
410	0.419604547	159.2021117	1.59E-31	4.60E-29	0.338804885	68.78882405	9.54E-15	3.72E-12	0.450072155	172.9397485	1.00E-33	2.81E-31	0.430164852	72.90632387	1.94E-15	7.49E-13	0.351046611	178.461718	1.35E-34	3.94E-32	0.408712541	77.1550508	3.84E-16	1.49E-13	0.532899839	156.5145882	4.35E-31	1.24E-28	0.306459971	68.01101454	1.29E-14	5.10E-12	0.557080366	173.4433116	8.34E-34	2.43E-31	0.80345009	78.00288634	2.79E-16	1.14E-13	0.382957123	170.0455114	2.89E-33	7.19E-31	0.433395769	72.40065499	2.36E-15	8.31E-13
411	0.639752217	159.1774234	1.61E-31	4.63E-29	0.33109559	68.7792888	9.57E-15	3.72E-12	0.330329533	172.8923615	1.02E-33	2.85E-31	0.648578846	72.90597942	1.94E-15	7.49E-13	0.657547733	178.4207912	1.37E-34	3.98E-32	0.314936965	77.14376684	3.86E-16	1.49E-13	0.644061921	156.5137854	4.35E-31	1.24E-28	0.809581442	67.9968268	1.30E-14	5.12E-12	0.221842981	173.3395472	8.66E-34	2.52E-31	0.75253039	77.99849596	2.80E-16	1.14E-13	0.453768074	170.0206862	2.91E-33	7.24E-31	0.412910317	72.36699066	2.39E-15	8.38E-13
412	0.572968304	159.1483425	1.62E-31	4.67E-29	0.358939597	68.74672137	9.70E-15	3.76E-12	0.3694565	172.858174	1.03E-33	2.88E-31	0.445717769	72.8843453	1.96E-15	7.53E-13	0.589423103	178.4187283	1.37E-34	3.98E-32	0.586290306	77.13938596	3.87E-16	1.49E-13	0.251121982	156.3927416	4.55E-31	1.30E-28	0.679923565	67.9705838	1.31E-14	5.15E-12	0.528514718	173.1610898	9.25E-34	2.68E-31	0.345869453	77.9917675	2.80E-16	1.14E-13	0.390937519	169.8859768	3.06E-33	7.58E-31	0.675059558	72.36579514	2.39E-15	8.38E-13
413	0.515370541	159.1034605	1.65E-31	4.74E-29	0.365600667	68.73214384	9.75E-15	3.77E-12	0.269981857	172.7698396	1.07E-33	2.97E-31	0.65494454	72.84090073	1.99E-15	7.64E-13	0.356710436	178.3915011	1.38E-34	4.01E-32	0.330943933	77.1275769	3.89E-16	1.50E-13	0.404019224	156.3803798	4.57E-31	1.30E-28	0.35852375	67.96461714	1.32E-14	5.15E-12	0.791040463	173.127566	9.36E-34	2.71E-31	0.788738815	77.98312196	2.81E-16	1.14E-13	0.418794861	169.7922745	3.17E-33	7.83E-31	0.687883585	72.36221797	2.39E-15	8.38E-13
414	0.561754429	159.0456625	1.69E-31	4.83E-29	0.340349996	68.70715295	9.85E-15	3.80E-12	0.648926512	172.73976	1.08E-33	2.99E-31	0.432027168	72.82362722	2.00E-15	7.67E-13	0.585640394	178.3751138	1.39E-34	4.02E-32	0.779586884	77.11776825	3.90E-16	1.50E-13	0.340498282	156.345622	4.63E-31	1.31E-28	0.612200696	67.9574388	1.32E-14	5.15E-12	0.703076269	173.1027752	9.44E-34	2.73E-31	0.209997478	77.97175641	2.82E-16	1.14E-13	0.677964103	169.7693579	3.20E-33	7.88E-31	0.336969488	72.34913525	2.40E-15	8.40E-13
415	0.419277042	159.0395062	1.69E-31	4.83E-29	0.32414014	68.69149273	9.91E-15	3.81E-12	0.619783926	172.6947965	1.10E-33	3.03E-31	0.410152116	72.81820137	2.01E-15	7.67E-13	0.275865318	178.3527298	1.40E-34	4.05E-32	0.44539909	77.08586842	3.95E-16	1.51E-13	0.43347989	156.2975174	4.72E-31	1.34E-28	0.289167003	67.95544069	1.32E-14	5.15E-12	0.626978279	173.0603464	9.59E-34	2.77E-31	0.66138714	77.87085881	2.93E-16	1.18E-13	0.650042373	169.7346745	3.24E-33	7.89E-31	0.553029599	72.32497259	2.43E-15	8.46E-13
416	0.640625094	158.9921637	1.72E-31	4.89E-29	0.314259431	68.68404781	9.94E-15	3.82E-12	0.341655535	172.5748533	1.15E-33	3.16E-31	0.457158107	72.80910668	2.01E-15	7.68E-13	0.418026506	178.3245357	1.42E-34	4.08E-32	0.350843626	77.07719325	3.96E-16	1.51E-13	0.365900219	156.2482904	4.81E-31	1.36E-28	0.508835717	67.88283818	1.36E-14	5.29E-12	0.35930963	172.9641936	9.93E-34	2.86E-31	0.45786261	77.84433258	2.96E-16	1.19E-13	0.573874026	169.7346205	3.24E-33	7.89E-31	0.641872763	72.27088939	2.48E-15	8.61E-13
417	0.410760807	158.990535	1.72E-31	4.89E-29	0.557170163	68.66428897	1.00E-14	3.84E-12	0.477345058	172.5313662	1.16E-33	3.20E-31	0.440565799	72.79452574	2.03E-15	7.68E-13	0.40716859	178.2878746	1.44E-34	4.12E-32	0.398606343	77.06783228	3.97E-16	1.51E-13	0.502232109	156.1670801	4.96E-31	1.40E-28	0.28290288	67.85477631	1.37E-14	5.33E-12	0.373007338	172.9220793	1.01E-33	2.89E-31	0.361588352	77.79256573	3.02E-16	1.21E-13	0.681628294	169.7316091	3.24E-33	7.89E-31	0.408637105	72.20318355	2.54E-15	8.82E-13
418	0.593259638	158.947422	1.75E-31	4.96E-29	0.404681831	68.6562657	1.00E-14	3.84E-12	0.193648675	172.3401717	1.25E-33	3.43E-31	0.675690244	72.79109391	2.03E-15	7.68E-13	0.72927059	178.243759	1.46E-34	4.18E-32	0.329112252	77.06682878	3.98E-16	1.51E-13	0.658886183	156.1481879	4.99E-31	1.40E-28	0.600479319	67.82036424	1.39E-14	5.39E-12	0.650767574	172.8090961	1.05E-33	3.01E-31	0.74915792	77.76679348	3.05E-16	1.22E-13	0.602155016	169.7293916	3.24E-33	7.89E-31	0.578573409	72.18056421	2.57E-15	8.88E-13
419	0.61113242	158.9245662	1.77E-31	4.99E-29	0.405290041	68.65021405	1.01E-14	3.84E-12	0.508518831	172.3356577	1.25E-33	3.43E-31	0.398723922	72.79031884	2.03E-15	7.68E-13	0.384943297	178.1474377	1.51E-34	4.32E-32	0.398390299	77.05862713	3.99E-16	1.51E-13	0.337071851	156.0985271	5.08E-31	1.42E-28	0.542812215	67.81426583	1.40E-14	5.39E-12	0.806119773	172.6731207	1.10E-33	3.15E-31	0.691846153	77.75344154	3.07E-16	1.22E-13	0.694884434	169.727593	3.25E-33	7.89E-31	0.682359795	72.08786127	2.66E-15	9.18E-13
420	0.358933592	158.9120851	1.77E-31	5.00E-29	0.431424926	68.64683424	1.01E-14	3.84E-12	0.367660991	172.1840438	1.32E-33	3.61E-31	0.675348236	72.77725173	2.04E-15	7.70E-13	0.305905178	178.118667	1.53E-34	4.35E-32	0.617242342	77.0557072	3.99E-16	1.51E-13	0.530207117	156.0231443	5.23E-31	1.46E-28	0.311240342	67.80750494	1.40E-14	5.39E-12	0.270599872	172.672544	1.10E-33	3.15E-31	0.651347103	77.74782765	3.07E-16	1.22E-13	0.439371735	169.7264483	3.25E-33	7.89E-31	0.500488084	72.07182009	2.68E-15	9.19E-13
421	0.574469482	158.84785	1.82E-31	5.11E-29	0.323252053	68.56853251	1.04E-14	3.95E-12	0.265768653	172.1329863	1.35E-33	3.67E-31	0.676967055	72.76821369	2.05E-15	7.71E-13	0.646444953	178.0960495	1.54E-34	4.38E-32	0.338344659	77.04953849	4.00E-16	1.51E-13	0.405847229	155.9266907	5.42E-31	1.51E-28	0.379606034	67.76267287	1.42E-14	5.47E-12	0.317514781	172.610326	1.13E-33	3.21E-31	0.59970548	77.70549948	3.12E-16	1.24E-13	0.414001838	169.6935807	3.29E-33	7.96E-31	0.312398372	72.06733322	2.68E-15	9.19E-13
422	0.396498182	158.813769	1.84E-31	5.16E-29	0.515587569	68.54603338	1.05E-14	3.97E-12	0.421941292	172.0970265	1.36E-33	3.71E-31	0.643547364	72.73193467	2.08E-15	7.80E-13	0.306297422	178.0527803	1.56E-34	4.44E-32	0.767471908	77.04665141	4.01E-16	1.51E-13	0.36682188	155.9149542	5.45E-31	1.52E-28	0.356599507	67.74973424	1.43E-14	5.49E-12	0.284754042	172.5339426	1.16E-33	3.30E-31	0.648239321	77.67486765	3.16E-16	1.25E-13	0.347744101	169.6380354	3.35E-33	8.11E-31	0.488193292	72.06418075	2.68E-15	9.19E-13
423	0.547389429	158.787993	1.86E-31	5.20E-29	0.35111665	68.53942563	1.05E-14	3.97E-12	0.734061296	172.0527141	1.39E-33	3.76E-31	0.581561109	72.71966618	2.09E-15	7.82E-13	0.363026549	178.0174751	1.58E-34	4.48E-32	0.666650382	77.04249143	4.01E-16	1.51E-13	0.390392303	155.9091391	5.46E-31	1.52E-28	0.350574639	67.74336827	1.43E-14	5.49E-12	0.686126288	172.5230676	1.17E-33	3.30E-31	0.471785187	77.67356326	3.16E-16	1.25E-13	0.411031884	169.6124433	3.39E-33	8.17E-31	0.446726699	72.04593731	2.70E-15	9.24E-13
424	0.633729284	158.5385427	2.04E-31	5.70E-29	0.627134306	68.52386142	1.06E-14	3.99E-12	0.651027371	172.0361835	1.39E-33	3.78E-31	0.3701402	72.70770396	2.09E-15	7.82E-13	0.697402181	178.0083167	1.59E-34	4.49E-32	0.410441872	77.0221064	4.04E-16	1.52E-13	0.472323269	155.8285683	5.63E-31	1.56E-28	0.475256653	67.70339708	1.46E-14	5.56E-12	0.730026805	172.3974095	1.22E-33	3.45E-31	0.734239117	77.66097384	3.18E-16	1.25E-13	0.372993441	169.6013618	3.40E-33	8.18E-31	0.604078269	72.03270251	2.72E-15	9.26E-13
425	0.557685377	158.4383248	2.12E-31	5.90E-29	0.354063711	68.49970459	1.07E-14	4.01E-12	0.577345147	172.0220674	1.40E-33	3.78E-31	0.562835079	72.70522028	2.10E-15	7.82E-13	0.571001917	178.0022333	1.59E-34	4.49E-32	0.680029952	76.98944241	4.09E-16	1.53E-13	0.358154797	155.8018062	5.68E-31	1.57E-28	0.309582818	67.69812751	1.46E-14	5.56E-12	0.144972441	172.2563703	1.29E-33	3.62E-31	0.603272237	77.6528126	3.19E-16	1.25E-13	0.437172704	169.5903338	3.41E-33	8.19E-31	0.385532217	72.00157758	2.75E-15	9.33E-13
426	0.465177463	158.3844068	2.16E-31	6.01E-29	0.588372846	68.4686503	1.08E-14	4.05E-12	0.575741012	172.0173882	1.40E-33	3.78E-31	0.610803966	72.6787432	2.12E-15	7.87E-13	0.283626574	177.916059	1.64E-34	4.62E-32	0.71578938	76.97679501	4.11E-16	1.54E-13	0.585496229	155.7865349	5.72E-31	1.58E-28	0.342443269	67.68891736	1.47E-14	5.57E-12	0.432996024	172.2128691	1.31E-33	3.67E-31	0.574307458	77.63463426	3.21E-16	1.26E-13	0.677039585	169.5377449	3.48E-33	8.33E-31	0.391023166	71.99752927	2.75E-15	9.33E-13
427	0.393138873	158.3767896	2.17E-31	6.01E-29	0.324689318	68.43126281	1.10E-14	4.10E-12	0.48040182	171.9637434	1.43E-33	3.85E-31	0.463913575	72.6783031	2.12E-15	7.87E-13	0.221545106	177.8249517	1.70E-34	4.76E-32	0.577344727	76.95579632	4.15E-16	1.54E-13	0.36945112	155.6836771	5.94E-31	1.63E-28	0.618993569	67.67952629	1.47E-14	5.58E-12	0.578696049	171.9805534	1.42E-33	3.99E-31	0.27408426	77.58212281	3.27E-16	1.28E-13	0.644998576	169.5177014	3.50E-33	8.38E-31	0.690129051	71.99418814	2.76E-15	9.33E-13
428	0.551972187	158.3701595	2.17E-31	6.01E-29	0.345660583	68.41566405	1.10E-14	4.11E-12	0.282795172	171.9603616	1.43E-33	3.85E-31	0.459555107	72.66057037	2.13E-15	7.90E-13	0.64085743	177.7965991	1.72E-34	4.80E-32	0.273096461	76.9557899	4.15E-16	1.54E-13	0.339786879	155.6080193	6.11E-31	1.67E-28	0.269817255	67.6441491	1.49E-14	5.64E-12	0.355896894	171.8682662	1.48E-33	4.14E-31	0.439146789	77.55778812	3.30E-16	1.29E-13	0.7137212	169.4575826	3.58E-33	8.54E-31	0.68462985	71.98589543	2.77E-15	9.33E-13
429	0.365852567	158.3326669	2.20E-31	6.08E-29	0.547375396	68.41370296	1.10E-14	4.11E-12	0.404283662	171.9225727	1.45E-33	3.89E-31	0.537291564	72.62860207	2.16E-15	7.98E-13	0.712943522	177.7394643	1.75E-34	4.89E-32	0.464374686	76.9210202	4.20E-16	1.56E-13	0.371363958	155.605561	6.12E-31	1.67E-28	0.454599462	67.5942271	1.52E-14	5.74E-12	0.357699003	171.8313878	1.50E-33	4.19E-31	0.639316564	77.52037214	3.35E-16	1.30E-13	0.647801239	169.3112414	3.78E-33	8.99E-31	0.69878906	71.97902424	2.77E-15	9.33E-13
430	0.540784179	158.3259404	2.21E-31	6.08E-29	0.244184522	68.39352253	1.11E-14	4.14E-12	0.406715139	171.9003659	1.46E-33	3.91E-31	0.429801734	72.59172243	2.19E-15	8.06E-13	0.393971352	177.6846074	1.79E-34	4.97E-32	0.361919874	76.85977737	4.30E-16	1.59E-13	0.324700785	155.6014295	6.13E-31	1.67E-28	0.310396993	67.58600951	1.53E-14	5.74E-12	0.71359319	171.8189221	1.51E-33	4.19E-31	0.65535129	77.50544528	3.37E-16	1.31E-13	0.442330922	169.2758803	3.83E-33	9.09E-31	0.493166042	71.97712925	2.77E-15	9.33E-13
431	0.391917209	158.314058	2.22E-31	6.09E-29	0.317383846	68.36466424	1.13E-14	4.17E-12	0.667218929	171.8211829	1.51E-33	4.02E-31	0.396601702	72.58976712	2.19E-15	8.06E-13	0.39638367	177.6781011	1.79E-34	4.97E-32	0.422430003	76.85767074	4.30E-16	1.59E-13	0.469796805	155.5998641	6.13E-31	1.67E-28	0.33893405	67.57216176	1.53E-14	5.75E-12	0.715333195	171.8099815	1.51E-33	4.19E-31	0.365062889	77.49966928	3.38E-16	1.31E-13	0.419285158	169.2282905	3.90E-33	9.23E-31	0.684134618	71.92980463	2.83E-15	9.48E-13
432	0.30544757	158.0296817	2.47E-31	6.76E-29	0.316543383	68.34221505	1.14E-14	4.20E-12	0.281337433	171.7561855	1.54E-33	4.11E-31	0.50309626	72.58285046	2.20E-15	8.07E-13	0.462102627	177.672977	1.79E-34	4.97E-32	0.363658082	76.80613768	4.39E-16	1.62E-13	0.678928723	155.5696603	6.20E-31	1.68E-28	0.499733825	67.56932721	1.54E-14	5.75E-12	0.71343406	171.8098015	1.51E-33	4.19E-31	0.621269608	77.46601896	3.42E-16	1.32E-13	0.43360859	169.1515125	4.01E-33	9.47E-31	0.534358203	71.88050845	2.88E-15	9.62E-13
433	0.494022306	157.9773917	2.52E-31	6.88E-29	0.318395401	68.32893678	1.14E-14	4.21E-12	0.448672073	171.7208757	1.56E-33	4.15E-31	0.424902108	72.5756203	2.20E-15	8.07E-13	0.646650266	177.4876343	1.92E-34	5.30E-32	0.546270117	76.78566005	4.42E-16	1.63E-13	0.672445231	155.5640518	6.21E-31	1.68E-28	0.378011859	67.56335382	1.54E-14	5.75E-12	0.372458724	171.7972881	1.52E-33	4.20E-31	0.664382574	77.45264693	3.44E-16	1.33E-13	0.382734682	169.1174911	4.06E-33	9.57E-31	0.420038477	71.88000762	2.88E-15	9.62E-13
434	0.692279345	157.9619007	2.53E-31	6.90E-29	0.334936053	68.29088018	1.16E-14	4.26E-12	0.632317843	171.5675969	1.65E-33	4.38E-31	0.398187883	72.56108744	2.22E-15	8.09E-13	0.612639881	177.4647993	1.94E-34	5.34E-32	0.637314033	76.77835864	4.43E-16	1.63E-13	0.52890366	155.5629322	6.22E-31	1.68E-28	0.272321842	67.54621379	1.55E-14	5.78E-12	0.644645326	171.7930563	1.52E-33	4.20E-31	0.175981445	77.44089317	3.45E-16	1.33E-13	0.380539576	168.9761666	4.28E-33	1.01E-30	0.649040839	71.87377413	2.89E-15	9.62E-13
435	0.326760755	157.8500088	2.64E-31	7.18E-29	0.55653412	68.27088534	1.17E-14	4.28E-12	0.329205117	171.518319	1.68E-33	4.45E-31	0.67126777	72.55826612	2.22E-15	8.09E-13	0.509292687	177.4276033	1.96E-34	5.38E-32	0.317085631	76.73208508	4.51E-16	1.65E-13	0.529542557	155.5525508	6.24E-31	1.68E-28	0.326399677	67.54041194	1.55E-14	5.78E-12	0.368646317	171.7630875	1.54E-33	4.24E-31	0.423695352	77.43994879	3.45E-16	1.33E-13	0.511428561	168.9551617	4.31E-33	1.01E-30	0.638661148	71.80930411	2.96E-15	9.84E-13
436	0.396456717	157.7911905	2.70E-31	7.32E-29	0.633481314	68.26971682	1.17E-14	4.28E-12	0.340393285	171.5093317	1.69E-33	4.45E-31	0.340421469	72.54697947	2.23E-15	8.10E-13	0.607784089	177.4274892	1.96E-34	5.38E-32	0.677525768	76.73009303	4.52E-16	1.65E-13	0.358110039	155.4878664	6.39E-31	1.72E-28	0.315825932	67.48593795	1.59E-14	5.89E-12	0.682942935	171.6863274	1.58E-33	4.35E-31	0.474769584	77.39837154	3.51E-16	1.34E-13	0.65443401	168.9268842	4.35E-33	1.02E-30	0.413084032	71.79671117	2.97E-15	9.86E-13
437	0.36332823	157.6690836	2.82E-31	7.65E-29	0.692965086	68.23225303	1.18E-14	4.32E-12	0.722891035	171.5059247	1.69E-33	4.45E-31	0.718595438	72.52745915	2.25E-15	8.15E-13	0.587902173	177.3713071	2.00E-34	5.48E-32	0.38798968	76.69464236	4.58E-16	1.67E-13	0.377265598	155.4104739	6.58E-31	1.77E-28	0.358659822	67.47572873	1.59E-14	5.90E-12	0.719891352	171.6515967	1.60E-33	4.39E-31	0.308391084	77.39191957	3.52E-16	1.34E-13	0.385575885	168.9066181	4.39E-33	1.02E-30	0.608380697	71.78525032	2.99E-15	9.89E-13
438	0.583968948	157.6410188	2.85E-31	7.71E-29	0.329913665	68.22951157	1.19E-14	4.32E-12	0.493049014	171.4987984	1.70E-33	4.45E-31	0.440252551	72.40069667	2.36E-15	8.53E-13	0.347390454	177.3213776	2.04E-34	5.57E-32	0.277436279	76.66774874	4.62E-16	1.67E-13	0.325228163	155.3796798	6.66E-31	1.78E-28	0.339875761	67.46787925	1.60E-14	5.90E-12	0.643638378	171.6217285	1.62E-33	4.43E-31	0.732222099	77.35622356	3.56E-16	1.36E-13	0.740691727	168.8342986	4.50E-33	1.05E-30	0.322266411	71.74338749	3.04E-15	1.00E-12
439	0.589154316	157.6351496	2.86E-31	7.71E-29	0.600291431	68.22614896	1.19E-14	4.32E-12	0.408913425	171.4134535	1.75E-33	4.58E-31	0.726151677	72.37834259	2.38E-15	8.59E-13	0.52248703	177.14972	2.17E-34	5.91E-32	0.430103588	76.66483087	4.63E-16	1.67E-13	0.31076095	155.3257873	6.80E-31	1.82E-28	0.275534663	67.44208398	1.61E-14	5.95E-12	0.559322405	171.500412	1.70E-33	4.62E-31	0.60240904	77.35607573	3.56E-16	1.36E-13	0.629062456	168.8067794	4.55E-33	1.06E-30	0.371408386	71.73675701	3.04E-15	1.00E-12
440	0.241731285	157.6302959	2.86E-31	7.71E-29	0.311336572	68.21250782	1.19E-14	4.34E-12	0.38714845	171.4001498	1.76E-33	4.59E-31	0.673741882	72.36723075	2.39E-15	8.60E-13	0.394017679	177.1090137	2.20E-34	5.99E-32	0.671945036	76.66283635	4.63E-16	1.67E-13	0.626797185	155.2849664	6.90E-31	1.84E-28	0.387519407	67.42943416	1.62E-14	5.97E-12	0.776518473	171.4241533	1.74E-33	4.73E-31	0.759646668	77.23780419	3.73E-16	1.41E-13	0.667801473	168.7793615	4.60E-33	1.07E-30	0.575914291	71.72807943	3.05E-15	1.00E-12
441	0.369458211	157.5898942	2.91E-31	7.81E-29	0.400157456	68.20344837	1.20E-14	4.34E-12	0.441833158	171.3315483	1.80E-33	4.70E-31	0.641999574	72.36316541	2.39E-15	8.60E-13	0.413788836	177.0508094	2.25E-34	6.10E-32	0.313043287	76.65738143	4.64E-16	1.67E-13	0.603911095	155.2264007	7.05E-31	1.88E-28	0.546730466	67.37457115	1.66E-14	6.08E-12	0.188004409	171.4220161	1.74E-33	4.73E-31	0.610007987	77.22196785	3.75E-16	1.42E-13	0.386360349	168.7469507	4.65E-33	1.08E-30	0.654847301	71.68724064	3.10E-15	1.02E-12
442	0.397708447	157.543111	2.96E-31	7.93E-29	0.368306124	68.18906409	1.21E-14	4.35E-12	0.636698883	171.324198	1.81E-33	4.70E-31	0.601895579	72.34952804	2.40E-15	8.63E-13	0.369429821	177.0243699	2.27E-34	6.14E-32	0.736567673	76.6559485	4.64E-16	1.67E-13	0.725028743	155.2117411	7.09E-31	1.88E-28	0.593576679	67.31875154	1.69E-14	6.19E-12	0.522961767	171.3651122	1.78E-33	4.82E-31	0.295863368	77.20960003	3.77E-16	1.42E-13	0.367144739	168.6254609	4.86E-33	1.12E-30	0.661130516	71.67705798	3.11E-15	1.02E-12
443	0.5265311	157.4458971	3.07E-31	8.20E-29	0.531791118	68.18846903	1.21E-14	4.35E-12	0.578864048	171.3126782	1.82E-33	4.71E-31	0.392945711	72.33253095	2.42E-15	8.66E-13	0.361482149	176.9953696	2.29E-34	6.20E-32	0.640739144	76.64852331	4.66E-16	1.67E-13	0.55546533	155.151307	7.26E-31	1.92E-28	0.540798213	67.31825824	1.69E-14	6.19E-12	0.640459432	171.276219	1.84E-33	4.97E-31	0.823299368	77.11297895	3.91E-16	1.47E-13	0.495048899	168.6155162	4.88E-33	1.12E-30	0.630304266	71.67518149	3.12E-15	1.02E-12
444	0.384824383	157.4182375	3.10E-31	8.27E-29	0.292081707	68.16387541	1.22E-14	4.38E-12	0.471209768	171.1904212	1.90E-33	4.91E-31	0.44916247	72.32172555	2.43E-15	8.66E-13	0.508376285	176.9296907	2.35E-34	6.33E-32	0.397394382	76.63016669	4.69E-16	1.68E-13	0.276661865	155.1366607	7.30E-31	1.93E-28	0.240649772	67.30086754	1.71E-14	6.21E-12	0.638358461	171.2062746	1.89E-33	5.09E-31	0.654848081	77.07996267	3.96E-16	1.49E-13	0.369422758	168.4514037	5.18E-33	1.19E-30	0.732689472	71.67047969	3.12E-15	1.02E-12
445	0.568943454	157.3828825	3.14E-31	8.36E-29	0.607432169	68.16000068	1.22E-14	4.38E-12	0.523770405	171.1422797	1.93E-33	4.99E-31	0.417963308	72.32108517	2.43E-15	8.66E-13	0.460427299	176.9153594	2.36E-34	6.35E-32	0.673376847	76.60575969	4.73E-16	1.69E-13	0.212497177	155.1296955	7.31E-31	1.93E-28	0.643329233	67.29829885	1.71E-14	6.21E-12	0.639498737	171.1572765	1.92E-33	5.17E-31	0.477725315	77.06530658	3.98E-16	1.49E-13	0.28794932	168.3639491	5.35E-33	1.23E-30	0.180834335	71.59599126	3.21E-15	1.04E-12
446	0.37358555	157.3658487	3.16E-31	8.40E-29	0.375997939	68.14608922	1.23E-14	4.38E-12	0.547393478	171.0598593	1.99E-33	5.13E-31	0.506770351	72.31080954	2.44E-15	8.68E-13	0.384370248	176.8366728	2.43E-34	6.52E-32	0.621708744	76.587666	4.77E-16	1.70E-13	0.424124317	155.0918653	7.42E-31	1.95E-28	0.521542009	67.27598714	1.72E-14	6.24E-12	0.794543615	171.1360926	1.94E-33	5.20E-31	0.706117269	77.05954594	3.99E-16	1.49E-13	0.465555181	168.2946375	5.49E-33	1.26E-30	0.360416103	71.58579868	3.23E-15	1.05E-12
447	0.369813928	157.3353628	3.20E-31	8.47E-29	0.28644309	68.14404591	1.23E-14	4.38E-12	0.383130546	171.0282884	2.02E-33	5.18E-31	0.791730582	72.28354263	2.47E-15	8.75E-13	0.389968398	176.8264111	2.44E-34	6.53E-32	0.474118954	76.58146339	4.78E-16	1.70E-13	0.357641118	155.0599691	7.51E-31	1.97E-28	0.203765523	67.27524834	1.72E-14	6.24E-12	0.563562777	171.1248386	1.95E-33	5.20E-31	0.606533292	77.04331204	4.01E-16	1.50E-13	0.586384672	168.2744266	5.53E-33	1.26E-30	0.565037876	71.56410861	3.25E-15	1.05E-12
448	0.405340333	157.3233105	3.21E-31	8.49E-29	0.544624357	68.13996479	1.23E-14	4.38E-12	0.708507481	171.0202574	2.02E-33	5.18E-31	0.31238556	72.27834151	2.47E-15	8.75E-13	0.426408285	176.765219	2.49E-34	6.66E-32	0.365847881	76.53165702	4.87E-16	1.73E-13	0.388209145	155.0378696	7.57E-31	1.98E-28	0.607880265	67.25887117	1.73E-14	6.27E-12	0.474147949	171.1202524	1.95E-33	5.20E-31	0.356960115	77.02771624	4.03E-16	1.50E-13	0.373800762	168.1571713	5.78E-33	1.32E-30	0.723574006	71.54104815	3.28E-15	1.06E-12
449	0.368977716	157.3140293	3.22E-31	8.50E-29	0.661962161	68.03130732	1.28E-14	4.56E-12	0.363344468	170.9559033	2.07E-33	5.29E-31	0.398925552	72.26381908	2.48E-15	8.78E-13	0.378390561	176.7143621	2.54E-34	6.77E-32	0.266426838	76.52779952	4.88E-16	1.73E-13	0.369901914	154.9828569	7.73E-31	2.02E-28	0.708380679	67.24823072	1.74E-14	6.28E-12	0.686020833	171.092755	1.97E-33	5.24E-31	0.703696974	77.01382512	4.06E-16	1.51E-13	0.680088186	168.1155647	5.87E-33	1.33E-30	0.681746973	71.53025025	3.30E-15	1.06E-12
450	0.520785756	157.2651834	3.28E-31	8.64E-29	0.684604011	68.0254872	1.28E-14	4.56E-12	0.559005741	170.9002441	2.11E-33	5.39E-31	0.449896091	72.24464698	2.50E-15	8.82E-13	0.569897872	176.6795777	2.57E-34	6.84E-32	0.356425858	76.46728039	4.99E-16	1.77E-13	0.229379146	154.974422	7.75E-31	2.02E-28	0.324199665	67.22257999	1.76E-14	6.33E-12	0.545089752	171.0764758	1.98E-33	5.26E-31	0.78973063	76.99211706	4.09E-16	1.52E-13	0.404688098	168.006957	6.10E-33	1.38E-30	0.37085393	71.52787045	3.30E-15	1.06E-12
451	0.303980796	157.2278995	3.33E-31	8.74E-29	0.306441926	68.01119819	1.29E-14	4.58E-12	0.478156039	170.8583864	2.14E-33	5.46E-31	0.477729106	72.22275432	2.52E-15	8.83E-13	0.366999871	176.6563511	2.59E-34	6.88E-32	0.602391871	76.45621949	5.01E-16	1.77E-13	0.293601772	154.911913	7.94E-31	2.07E-28	0.53744404	67.19416672	1.78E-14	6.38E-12	0.630634951	170.945625	2.08E-33	5.51E-31	0.445012472	76.97623186	4.11E-16	1.52E-13	0.446483753	167.8996301	6.35E-33	1.44E-30	0.416298152	71.50105834	3.33E-15	1.07E-12
452	0.258384701	157.2071811	3.36E-31	8.79E-29	0.679849157	67.97895508	1.31E-14	4.62E-12	0.632369994	170.819897	2.17E-33	5.53E-31	0.442706724	72.22144744	2.53E-15	8.83E-13	0.295095753	176.6484175	2.60E-34	6.89E-32	0.354579172	76.44245835	5.04E-16	1.77E-13	0.498401334	154.9010185	7.97E-31	2.07E-28	0.32067188	67.19016385	1.78E-14	6.38E-12	0.679978041	170.9167691	2.10E-33	5.56E-31	0.31253823	76.97014571	4.12E-16	1.52E-13	0.648907277	167.855431	6.45E-33	1.46E-30	0.513801015	71.48646131	3.35E-15	1.07E-12
453	0.339329718	157.1381072	3.44E-31	9.00E-29	0.63216984	67.9746124	1.31E-14	4.62E-12	0.372820172	170.7621204	2.22E-33	5.63E-31	0.69185773	72.21823184	2.53E-15	8.83E-13	0.275693383	176.5792178	2.67E-34	7.05E-32	0.678669789	76.41556603	5.09E-16	1.79E-13	0.54906995	154.8769413	8.04E-31	2.08E-28	0.344021661	67.17938049	1.79E-14	6.39E-12	0.424834145	170.8888203	2.12E-33	5.60E-31	0.628748688	76.96152258	4.14E-16	1.53E-13	0.609652511	167.8077669	6.57E-33	1.48E-30	0.678717345	71.48620567	3.35E-15	1.07E-12
454	0.40300882	157.0872815	3.51E-31	9.15E-29	0.358505621	67.9649615	1.32E-14	4.63E-12	0.491079991	170.7046603	2.27E-33	5.74E-31	0.605803555	72.21760578	2.53E-15	8.83E-13	0.433956077	176.5733794	2.67E-34	7.05E-32	0.263296694	76.38225394	5.15E-16	1.81E-13	0.341100167	154.8755735	8.05E-31	2.08E-28	0.275920373	67.17279529	1.79E-14	6.39E-12	0.419133002	170.8451688	2.15E-33	5.68E-31	0.658036752	76.91848489	4.21E-16	1.55E-13	0.624306188	167.7759094	6.65E-33	1.49E-30	0.321501573	71.46261903	3.38E-15	1.08E-12
455	0.440411081	157.0801339	3.52E-31	9.16E-29	0.612136695	67.95931365	1.32E-14	4.63E-12	0.460593307	170.5289653	2.42E-33	6.11E-31	0.490498116	72.21283289	2.53E-15	8.83E-13	0.719191969	176.4984537	2.75E-34	7.21E-32	0.623089528	76.36631344	5.18E-16	1.81E-13	0.302520878	154.8581041	8.10E-31	2.09E-28	0.412723891	67.1573273	1.80E-14	6.40E-12	0.665547366	170.7775642	2.21E-33	5.80E-31	0.780097553	76.88935698	4.25E-16	1.56E-13	0.352611534	167.6860036	6.87E-33	1.54E-30	0.520853747	71.45987426	3.39E-15	1.08E-12
456	0.260953221	157.0648045	3.54E-31	9.19E-29	0.289155601	67.95514382	1.32E-14	4.63E-12	0.647177224	170.5218813	2.43E-33	6.11E-31	0.478769163	72.18930656	2.56E-15	8.89E-13	0.543371293	176.4924367	2.75E-34	7.21E-32	0.324954928	76.36501737	5.19E-16	1.81E-13	0.323992016	154.8390044	8.16E-31	2.10E-28	0.386437972	67.15502176	1.81E-14	6.40E-12	0.374052814	170.7730696	2.21E-33	5.80E-31	0.776374537	76.81552885	4.37E-16	1.60E-13	0.376510112	167.584083	7.13E-33	1.60E-30	0.367691358	71.40013899	3.47E-15	1.10E-12
457	0.375829488	157.0469067	3.56E-31	9.23E-29	0.334222091	67.89180797	1.35E-14	4.73E-12	0.573257731	170.5147212	2.43E-33	6.11E-31	0.55578647	72.1691961	2.58E-15	8.94E-13	0.752950246	176.4912091	2.75E-34	7.21E-32	0.693572822	76.36255947	5.19E-16	1.81E-13	0.566907735	154.8222477	8.21E-31	2.11E-28	0.270166622	67.15424423	1.81E-14	6.40E-12	0.728051051	170.6707007	2.30E-33	6.01E-31	0.708480453	76.74867538	4.48E-16	1.64E-13	0.743312892	167.5444824	7.24E-33	1.62E-30	0.745581509	71.38930941	3.48E-15	1.10E-12
458	0.354691308	157.0415666	3.57E-31	9.23E-29	0.330621084	67.88512051	1.36E-14	4.73E-12	0.603486329	170.4539621	2.49E-33	6.24E-31	0.454838381	72.15944011	2.59E-15	8.96E-13	0.451969303	176.4471327	2.80E-34	7.31E-32	0.366691453	76.27320731	5.37E-16	1.87E-13	0.413648151	154.7938784	8.30E-31	2.13E-28	0.331275146	67.13860536	1.82E-14	6.42E-12	0.255929552	170.6596253	2.31E-33	6.02E-31	0.68716026	76.72696873	4.52E-16	1.65E-13	0.560168563	167.5392771	7.25E-33	1.62E-30	0.662549871	71.37775005	3.50E-15	1.10E-12
459	0.40006654	156.9470514	3.70E-31	9.54E-29	0.508798575	67.8836396	1.36E-14	4.73E-12	0.390248516	170.3306654	2.60E-33	6.51E-31	0.550779625	72.1393717	2.61E-15	9.01E-13	0.577416075	176.4319157	2.81E-34	7.32E-32	0.478482708	76.22986734	5.46E-16	1.89E-13	0.304993827	154.6691062	8.70E-31	2.22E-28	0.525372618	67.09022976	1.85E-14	6.52E-12	0.408492744	170.6542742	2.31E-33	6.02E-31	0.605879219	76.71387897	4.54E-16	1.65E-13	0.491776671	167.5184153	7.31E-33	1.62E-30	0.644760108	71.34982719	3.53E-15	1.11E-12
460	0.414668853	156.8879587	3.78E-31	9.73E-29	0.282877969	67.85486419	1.37E-14	4.77E-12	0.294449426	170.2793827	2.65E-33	6.62E-31	0.581255248	72.10130164	2.64E-15	9.12E-13	0.31838748	176.430465	2.82E-34	7.32E-32	0.594538991	76.20378519	5.51E-16	1.91E-13	0.322182828	154.6041727	8.91E-31	2.27E-28	0.292333205	67.08816121	1.85E-14	6.52E-12	0.484236779	170.6154296	2.34E-33	6.09E-31	0.671618079	76.61135285	4.72E-16	1.72E-13	0.653744867	167.4472431	7.50E-33	1.66E-30	0.387618739	71.34236466	3.54E-15	1.11E-12
461	0.363332033	156.8840871	3.79E-31	9.73E-29	0.600451247	67.82011187	1.39E-14	4.82E-12	0.69376076	170.242685	2.69E-33	6.70E-31	0.563595697	72.08324724	2.66E-15	9.15E-13	0.677751219	176.4077612	2.84E-34	7.36E-32	0.365391689	76.17077722	5.58E-16	1.92E-13	0.60171315	154.5831334	8.98E-31	2.29E-28	0.598488611	67.08133512	1.86E-14	6.53E-12	0.829750971	170.6121658	2.35E-33	6.09E-31	0.738794454	76.59543895	4.75E-16	1.72E-13	0.411679118	167.4430476	7.51E-33	1.66E-30	0.398389507	71.32775603	3.56E-15	1.12E-12
462	0.417882121	156.7717312	3.95E-31	1.01E-28	0.54278562	67.81592106	1.39E-14	4.82E-12	0.452926337	170.1650922	2.76E-33	6.87E-31	0.733371003	72.07909147	2.67E-15	9.15E-13	0.356183485	176.4040397	2.84E-34	7.36E-32	0.735839556	76.16329661	5.60E-16	1.92E-13	0.333479299	154.5035488	9.26E-31	2.35E-28	0.321951127	67.06269091	1.87E-14	6.55E-12	0.505888754	170.5792512	2.38E-33	6.15E-31	0.748572023	76.54104104	4.85E-16	1.75E-13	0.382727895	167.4418443	7.52E-33	1.66E-30	0.36410801	71.3050671	3.60E-15	1.13E-12
463	0.369345135	156.7431472	3.99E-31	1.02E-28	0.438693117	67.80952623	1.40E-14	4.82E-12	0.381923095	170.160321	2.77E-33	6.87E-31	0.416213433	72.07470551	2.67E-15	9.15E-13	0.411567632	176.3710392	2.88E-34	7.43E-32	0.413768738	76.16054225	5.60E-16	1.92E-13	0.373746578	154.4458057	9.46E-31	2.40E-28	0.664421496	67.0607768	1.87E-14	6.55E-12	0.407743825	170.522628	2.42E-33	6.27E-31	0.688205435	76.53596532	4.86E-16	1.75E-13	0.378087707	167.3813381	7.68E-33	1.69E-30	0.713326576	71.29986627	3.60E-15	1.13E-12
464	0.393004856	156.7397245	4.00E-31	1.02E-28	0.311229133	67.80673152	1.40E-14	4.82E-12	0.677174252	170.1157083	2.81E-33	6.97E-31	0.700526808	72.07019129	2.68E-15	9.15E-13	0.361641678	176.2710777	2.98E-34	7.69E-32	0.439130965	76.16044101	5.60E-16	1.92E-13	0.199746181	154.3722768	9.72E-31	2.46E-28	0.731356428	67.04408747	1.89E-14	6.58E-12	0.441106184	170.513717	2.43E-33	6.27E-31	0.63373518	76.53572788	4.86E-16	1.75E-13	0.36940102	167.3613075	7.74E-33	1.70E-30	0.639990629	71.28289504	3.63E-15	1.13E-12
465	0.292071466	156.6931637	4.07E-31	1.04E-28	0.356573718	67.75212445	1.43E-14	4.91E-12	0.656227194	170.0955546	2.84E-33	7.01E-31	0.549649888	72.05886013	2.69E-15	9.17E-13	0.601004294	176.2645078	2.99E-34	7.69E-32	0.6091111	76.15053196	5.63E-16	1.93E-13	0.600442906	154.283998	1.01E-30	2.54E-28	0.527351737	67.03285328	1.89E-14	6.59E-12	0.660894143	170.4462634	2.49E-33	6.42E-31	0.667083276	76.51423806	4.90E-16	1.76E-13	0.453177006	167.3543818	7.76E-33	1.70E-30	0.518772304	71.27891651	3.63E-15	1.13E-12
466	0.411648011	156.6630049	4.11E-31	1.05E-28	0.350558784	67.74111301	1.44E-14	4.92E-12	0.418120643	170.0357197	2.90E-33	7.15E-31	0.423936008	72.03820739	2.71E-15	9.21E-13	0.717446868	176.2431208	3.01E-34	7.74E-32	0.210902023	76.13857453	5.65E-16	1.93E-13	0.292916736	154.2732033	1.01E-30	2.54E-28	0.415745705	67.00014663	1.92E-14	6.67E-12	0.616076083	170.4198429	2.52E-33	6.46E-31	0.629353603	76.50872967	4.91E-16	1.76E-13	0.65161687	167.2985733	7.92E-33	1.73E-30	0.489682799	71.2725298	3.64E-15	1.13E-12
467	0.295830946	156.5988203	4.22E-31	1.07E-28	0.440824319	67.73014206	1.44E-14	4.93E-12	0.413334376	169.9925214	2.94E-33	7.24E-31	0.38658486	72.03646476	2.71E-15	9.21E-13	0.309965138	176.1987064	3.06E-34	7.85E-32	0.226157335	76.12692439	5.68E-16	1.93E-13	0.606307523	154.2419434	1.02E-30	2.57E-28	0.285739879	66.97351587	1.94E-14	6.72E-12	0.648749914	170.4046447	2.53E-33	6.49E-31	0.800537415	76.50456181	4.92E-16	1.76E-13	0.454858109	167.2703132	8.01E-33	1.75E-30	0.594791273	71.2716526	3.64E-15	1.13E-12
468	0.515580241	156.5778348	4.25E-31	1.07E-28	0.475238698	67.70340676	1.46E-14	4.97E-12	0.478608662	169.9610046	2.98E-33	7.31E-31	0.41434258	72.00182303	2.75E-15	9.31E-13	0.428001488	176.1851021	3.08E-34	7.87E-32	0.321201555	76.1220292	5.69E-16	1.93E-13	0.345677163	154.2256665	1.03E-30	2.58E-28	0.50305459	66.95716917	1.95E-14	6.74E-12	0.44021108	170.3912907	2.54E-33	6.50E-31	0.726978158	76.49990393	4.93E-16	1.76E-13	0.284307783	167.2583704	8.04E-33	1.75E-30	0.43691645	71.2628492	3.65E-15	1.13E-12
469	0.351009436	156.5205155	4.34E-31	1.09E-28	0.30956146	67.70289461	1.46E-14	4.97E-12	0.670144003	169.9334392	3.01E-33	7.37E-31	0.68465613	71.98322181	2.77E-15	9.36E-13	0.722446313	176.0882186	3.19E-34	8.13E-32	0.214582409	76.12091373	5.69E-16	1.93E-13	0.452036281	154.1802049	1.05E-30	2.62E-28	0.23514504	66.95549023	1.95E-14	6.74E-12	0.797103411	170.3654638	2.57E-33	6.55E-31	0.530619182	76.48351637	4.96E-16	1.77E-13	0.646370285	167.2314604	8.12E-33	1.77E-30	0.400600064	71.26129497	3.66E-15	1.13E-12
470	0.644024818	156.5169809	4.35E-31	1.09E-28	0.342418962	67.68889649	1.47E-14	4.98E-12	0.547568363	169.9247897	3.02E-33	7.38E-31	0.687272903	71.91943022	2.84E-15	9.57E-13	0.657868244	176.0809983	3.20E-34	8.14E-32	0.62119617	76.11586658	5.70E-16	1.93E-13	0.328223582	154.1449112	1.06E-30	2.65E-28	0.601900791	66.94304601	1.96E-14	6.76E-12	0.530184569	170.3434445	2.59E-33	6.59E-31	0.661628553	76.43011785	5.06E-16	1.80E-13	0.372319573	167.2148783	8.17E-33	1.77E-30	0.401232769	71.2336761	3.70E-15	1.14E-12
471	0.532879607	156.51451	4.35E-31	1.09E-28	0.732541141	67.67974972	1.47E-14	4.98E-12	0.713251741	169.8558735	3.10E-33	7.55E-31	0.69051678	71.90988501	2.85E-15	9.59E-13	0.412562677	176.0683599	3.21E-34	8.16E-32	0.74228394	76.09313216	5.75E-16	1.94E-13	0.504611098	154.0972541	1.08E-30	2.69E-28	0.35576696	66.89737194	2.00E-14	6.87E-12	0.525880902	170.2785636	2.65E-33	6.74E-31	0.771566593	76.4288756	5.06E-16	1.80E-13	0.391101178	167.1099646	8.49E-33	1.84E-30	0.346397966	71.22348822	3.71E-15	1.14E-12
472	0.25111207	156.3938066	4.55E-31	1.14E-28	0.618970626	67.67833245	1.47E-14	4.98E-12	0.525098457	169.7866821	3.18E-33	7.73E-31	0.447883666	71.90219633	2.86E-15	9.59E-13	0.683023887	176.0182244	3.27E-34	8.29E-32	0.37837022	76.07216899	5.80E-16	1.96E-13	0.233508514	154.0842972	1.08E-30	2.70E-28	0.350809073	66.88197174	2.01E-14	6.89E-12	0.448816263	170.2588085	2.67E-33	6.77E-31	0.691003183	76.41616585	5.09E-16	1.80E-13	0.565909903	167.0759093	8.60E-33	1.86E-30	0.506169376	71.21847145	3.72E-15	1.14E-12
473	0.403999218	156.3822917	4.57E-31	1.14E-28	0.454568915	67.59611	1.52E-14	5.13E-12	0.348325987	169.7667239	3.20E-33	7.76E-31	0.682151403	71.85323356	2.91E-15	9.76E-13	0.357044478	176.0040513	3.29E-34	8.31E-32	0.355170681	76.06178584	5.82E-16	1.96E-13	0.500456437	154.0595864	1.09E-30	2.71E-28	0.31349523	66.86804345	2.02E-14	6.92E-12	0.370043191	170.151756	2.78E-33	7.03E-31	0.485414911	76.3269066	5.26E-16	1.86E-13	0.289976375	167.0214655	8.77E-33	1.89E-30	0.319711895	71.21695257	3.72E-15	1.14E-12
474	0.34047927	156.3479762	4.63E-31	1.16E-28	0.310379927	67.58756586	1.52E-14	5.14E-12	0.410472061	169.762775	3.20E-33	7.76E-31	0.651592176	71.84789585	2.92E-15	9.76E-13	0.516967513	175.8680199	3.45E-34	8.72E-32	0.386228501	76.04235742	5.86E-16	1.97E-13	0.583762072	154.0540749	1.10E-30	2.71E-28	0.635997074	66.86175636	2.03E-14	6.92E-12	0.373214511	170.0385062	2.90E-33	7.31E-31	0.579913235	76.25881805	5.40E-16	1.90E-13	0.452382026	166.921034	9.10E-33	1.96E-30	0.371731138	71.17264419	3.78E-15	1.15E-12
475	0.559125766	156.3371363	4.65E-31	1.16E-28	0.399110416	67.58012466	1.53E-14	5.14E-12	0.601940739	169.7481553	3.22E-33	7.79E-31	0.657064795	71.82504648	2.94E-15	9.81E-13	0.42296716	175.7941132	3.55E-34	8.93E-32	0.339674713	76.04161404	5.86E-16	1.97E-13	0.473673998	154.0506216	1.10E-30	2.71E-28	0.563675677	66.8542414	2.03E-14	6.92E-12	0.628360928	169.9449928	3.00E-33	7.55E-31	0.29975866	76.24218642	5.43E-16	1.91E-13	0.681635694	166.8974747	9.18E-33	1.97E-30	0.591860538	71.16148138	3.80E-15	1.15E-12
476	0.401268114	156.3268132	4.67E-31	1.16E-28	0.338896778	67.56955467	1.54E-14	5.14E-12	0.38168791	169.5991471	3.40E-33	8.21E-31	0.575068429	71.82217742	2.95E-15	9.81E-13	0.650124435	175.7760167	3.57E-34	8.96E-32	0.673878891	76.03595663	5.88E-16	1.97E-13	0.315752451	154.0498528	1.10E-30	2.71E-28	0.328569969	66.84305374	2.04E-14	6.94E-12	0.430853375	169.9005915	3.05E-33	7.66E-31	0.336073248	76.22273466	5.47E-16	1.92E-13	0.424952817	166.8881608	9.21E-33	1.98E-30	0.680035195	71.16139765	3.80E-15	1.15E-12
477	0.365881867	156.2510832	4.80E-31	1.19E-28	0.499709554	67.56951725	1.54E-14	5.14E-12	0.643725017	169.5730451	3.43E-33	8.25E-31	0.337036144	71.78606352	2.99E-15	9.91E-13	0.645320283	175.7738229	3.57E-34	8.96E-32	0.643574599	76.01031191	5.93E-16	1.98E-13	0.621248317	153.9471626	1.14E-30	2.81E-28	0.379282845	66.80524149	2.07E-14	7.01E-12	0.761800901	169.8517304	3.10E-33	7.78E-31	0.300938761	76.16731503	5.59E-16	1.96E-13	0.670208758	166.8689495	9.28E-33	1.98E-30	0.596164593	71.15634483	3.81E-15	1.15E-12
478	0.344617614	156.2158847	4.87E-31	1.21E-28	0.294426246	67.56409232	1.54E-14	5.14E-12	0.628860518	169.564895	3.44E-33	8.25E-31	0.734164336	71.78544589	2.99E-15	9.91E-13	0.627796457	175.7386328	3.62E-34	9.06E-32	0.292316821	75.99308827	5.97E-16	1.99E-13	0.619096541	153.9340686	1.15E-30	2.82E-28	0.348315696	66.80260122	2.07E-14	7.01E-12	0.355308365	169.7692916	3.20E-33	8.00E-31	0.352853523	76.1623078	5.60E-16	1.96E-13	0.671056434	166.8640199	9.30E-33	1.98E-30	0.315330236	71.10798529	3.88E-15	1.17E-12
479	0.658827254	156.1496046	4.99E-31	1.23E-28	0.37799928	67.56228814	1.54E-14	5.14E-12	0.288067841	169.5638272	3.45E-33	8.25E-31	0.409203303	71.77618988	3.00E-15	9.92E-13	0.321102558	175.7165676	3.65E-34	9.11E-32	0.380153265	75.96410046	6.04E-16	2.00E-13	0.616579572	153.896017	1.16E-30	2.85E-28	0.51379367	66.8015389	2.07E-14	7.01E-12	0.581662672	169.7615483	3.21E-33	8.00E-31	0.504779067	76.13983529	5.65E-16	1.97E-13	0.511052818	166.8277918	9.42E-33	2.01E-30	0.350193807	71.09058463	3.91E-15	1.18E-12
480	0.461320645	156.1288404	5.03E-31	1.24E-28	0.272305748	67.5438454	1.55E-14	5.16E-12	0.522368346	169.5625436	3.45E-33	8.25E-31	0.451140252	71.76254651	3.01E-15	9.96E-13	0.371667671	175.6696508	3.71E-34	9.25E-32	0.834200057	75.95928524	6.05E-16	2.00E-13	0.291534732	153.8604319	1.18E-30	2.88E-28	0.537498631	66.79549914	2.08E-14	7.01E-12	0.741508566	169.7470188	3.22E-33	8.03E-31	0.370146042	76.1252308	5.68E-16	1.98E-13	0.548441901	166.8165759	9.46E-33	2.01E-30	0.631807598	71.0768777	3.93E-15	1.18E-12
481	0.337037129	156.0983005	5.09E-31	1.25E-28	0.326389915	67.53912073	1.55E-14	5.16E-12	0.676367169	169.5463734	3.47E-33	8.28E-31	0.453442981	71.74824317	3.03E-15	9.99E-13	0.575907802	175.6075239	3.80E-34	9.44E-32	0.74625965	75.95627213	6.06E-16	2.00E-13	0.313131735	153.8390198	1.19E-30	2.90E-28	0.594283849	66.78255592	2.09E-14	7.03E-12	0.440764796	169.6867748	3.29E-33	8.19E-31	0.796167245	76.11067532	5.71E-16	1.98E-13	0.442933737	166.7889694	9.56E-33	2.03E-30	0.655145371	71.0439584	3.98E-15	1.20E-12
482	0.405829685	155.927223	5.42E-31	1.33E-28	0.315803293	67.48725135	1.59E-14	5.26E-12	0.425565479	169.5379606	3.48E-33	8.29E-31	0.611185098	71.70800689	3.08E-15	1.01E-12	0.367390106	175.5833397	3.83E-34	9.51E-32	0.353372827	75.92898612	6.12E-16	2.02E-13	0.435119862	153.7808151	1.21E-30	2.96E-28	0.438373233	66.7666625	2.10E-14	7.05E-12	0.690731641	169.6571377	3.33E-33	8.27E-31	0.704023646	76.10876774	5.72E-16	1.98E-13	0.413002227	166.7857413	9.57E-33	2.03E-30	0.643887263	70.97288961	4.09E-15	1.23E-12
483	0.366787968	155.9250295	5.43E-31	1.33E-28	0.358647041	67.4746007	1.59E-14	5.27E-12	0.498243301	169.5068991	3.52E-33	8.37E-31	0.401860864	71.65547867	3.14E-15	1.03E-12	0.392528691	175.5388254	3.89E-34	9.64E-32	0.554186935	75.92871249	6.12E-16	2.02E-13	0.383998198	153.7536611	1.23E-30	2.98E-28	0.371242087	66.76529902	2.10E-14	7.05E-12	0.332735185	169.5735297	3.43E-33	8.51E-31	0.701408567	76.06603266	5.81E-16	2.01E-13	0.409262503	166.6973832	9.89E-33	2.09E-30	0.517544917	70.95613231	4.11E-15	1.23E-12
484	0.472310422	155.82832	5.63E-31	1.38E-28	0.339844211	67.4678497	1.60E-14	5.27E-12	0.347252297	169.4964023	3.53E-33	8.38E-31	0.374865032	71.6346234	3.17E-15	1.04E-12	0.311071878	175.5230255	3.91E-34	9.68E-32	0.344330434	75.91914436	6.14E-16	2.02E-13	0.53052936	153.7434343	1.23E-30	2.99E-28	0.578881671	66.71819214	2.14E-14	7.17E-12	0.211467269	169.5575316	3.45E-33	8.54E-31	0.609966371	76.00618248	5.94E-16	2.05E-13	0.643223003	166.6330836	1.01E-32	2.13E-30	0.41978104	70.94157023	4.14E-15	1.24E-12
485	0.358116845	155.8048461	5.68E-31	1.39E-28	0.387484789	67.43258804	1.62E-14	5.34E-12	0.412156595	169.4823101	3.55E-33	8.41E-31	0.675373899	71.61690831	3.19E-15	1.04E-12	0.70438359	175.4749385	3.98E-34	9.83E-32	0.353923068	75.90772931	6.17E-16	2.03E-13	0.447159554	153.7055095	1.25E-30	3.03E-28	0.302692787	66.70238387	2.16E-14	7.20E-12	0.710558799	169.5413984	3.47E-33	8.55E-31	0.72058904	76.00519997	5.95E-16	2.05E-13	0.654785441	166.5833631	1.03E-32	2.17E-30	0.622190252	70.89394392	4.21E-15	1.25E-12
486	0.585461983	155.7907132	5.71E-31	1.39E-28	0.652917531	67.38032884	1.65E-14	5.44E-12	0.681131868	169.4717383	3.56E-33	8.43E-31	0.686012246	71.61544163	3.19E-15	1.04E-12	0.444033955	175.4690426	3.99E-34	9.83E-32	0.78710278	75.89713505	6.19E-16	2.03E-13	0.578400809	153.6639053	1.27E-30	3.07E-28	0.371470436	66.65665247	2.20E-14	7.31E-12	0.51033723	169.5413917	3.47E-33	8.55E-31	0.789057374	75.98165412	6.00E-16	2.06E-13	0.43365182	166.5270516	1.05E-32	2.21E-30	0.353878172	70.89248046	4.22E-15	1.25E-12
487	0.404889123	155.7808221	5.73E-31	1.39E-28	0.546713792	67.37343691	1.66E-14	5.44E-12	0.372422831	169.3855164	3.68E-33	8.68E-31	0.317773264	71.61496987	3.19E-15	1.04E-12	0.354181202	175.3984447	4.09E-34	1.01E-31	0.218765285	75.85426228	6.30E-16	2.06E-13	0.404321698	153.6156746	1.29E-30	3.12E-28	0.37298175	66.65414749	2.20E-14	7.31E-12	0.290735996	169.4855226	3.55E-33	8.71E-31	0.853287087	75.97370731	6.02E-16	2.06E-13	0.388598343	166.5251807	1.05E-32	2.21E-30	0.410461063	70.88126406	4.23E-15	1.26E-12
488	0.369428636	155.6878791	5.93E-31	1.44E-28	0.416312053	67.35205704	1.67E-14	5.47E-12	0.649063716	169.3370036	3.75E-33	8.82E-31	0.629887711	71.60128664	3.21E-15	1.04E-12	0.332653233	175.3827083	4.12E-34	1.01E-31	0.330166983	75.85112913	6.30E-16	2.06E-13	0.582849578	153.5537985	1.32E-30	3.18E-28	0.331572846	66.63265384	2.22E-14	7.34E-12	0.408729133	169.4686781	3.57E-33	8.75E-31	0.567248735	75.97258736	6.02E-16	2.06E-13	0.579664056	166.379042	1.11E-32	2.32E-30	0.636788956	70.85532993	4.28E-15	1.27E-12
489	0.324679091	155.6080172	6.11E-31	1.48E-28	0.538153233	67.31203254	1.70E-14	5.53E-12	0.653865117	169.2841454	3.82E-33	8.97E-31	0.663161545	71.60080788	3.21E-15	1.04E-12	0.377638753	175.3655347	4.14E-34	1.01E-31	0.335694004	75.84578086	6.32E-16	2.06E-13	0.361540799	153.5418449	1.33E-30	3.19E-28	0.424545456	66.63194431	2.22E-14	7.34E-12	0.456797834	169.4320275	3.62E-33	8.85E-31	0.590924432	75.94756506	6.08E-16	2.08E-13	0.408697585	166.3390336	1.13E-32	2.35E-30	0.771437648	70.84188556	4.30E-15	1.27E-12
490	0.339774106	155.6067284	6.12E-31	1.48E-28	0.292360633	67.31027233	1.70E-14	5.53E-12	0.740251375	169.2619418	3.85E-33	9.02E-31	0.180294385	71.60058279	3.21E-15	1.04E-12	0.300432272	175.3537884	4.16E-34	1.02E-31	0.380450209	75.83012395	6.35E-16	2.06E-13	0.343520704	153.5183689	1.34E-30	3.21E-28	0.344988744	66.59877332	2.25E-14	7.41E-12	0.629296809	169.3851401	3.68E-33	8.98E-31	0.781201193	75.90596114	6.17E-16	2.10E-13	0.39177618	166.3303078	1.13E-32	2.35E-30	0.78824561	70.77147666	4.42E-15	1.30E-12
491	0.371353158	155.6030836	6.12E-31	1.48E-28	0.593497874	67.30960705	1.70E-14	5.53E-12	0.666625309	169.2436804	3.88E-33	9.07E-31	0.388824538	71.58402473	3.23E-15	1.04E-12	0.318136412	175.3060346	4.23E-34	1.03E-31	0.194934067	75.81477236	6.39E-16	2.07E-13	0.590109011	153.4141604	1.39E-30	3.33E-28	0.47748677	66.59551558	2.25E-14	7.41E-12	0.394224589	169.2959728	3.80E-33	9.26E-31	0.48498833	75.8523036	6.30E-16	2.14E-13	0.373499708	166.3286892	1.13E-32	2.35E-30	0.79252234	70.77119509	4.42E-15	1.30E-12
492	0.469780837	155.5997551	6.13E-31	1.48E-28	0.643272822	67.3000642	1.71E-14	5.53E-12	0.495218389	169.2184873	3.91E-33	9.13E-31	0.369454567	71.58004545	3.23E-15	1.04E-12	0.30830776	175.2821414	4.27E-34	1.04E-31	0.706691783	75.79128091	6.45E-16	2.09E-13	0.57556725	153.2706841	1.47E-30	3.51E-28	0.508211258	66.57653421	2.27E-14	7.45E-12	0.472647968	169.2924721	3.81E-33	9.26E-31	0.719009808	75.83259625	6.35E-16	2.16E-13	0.658558726	166.3204683	1.14E-32	2.36E-30	0.741087549	70.76862841	4.42E-15	1.30E-12
493	0.672360279	155.5749901	6.19E-31	1.48E-28	0.240636587	67.29945557	1.71E-14	5.53E-12	0.366578353	169.1207588	4.05E-33	9.45E-31	0.4289114	71.57981514	3.23E-15	1.04E-12	0.541281239	175.2593481	4.31E-34	1.05E-31	0.182661982	75.78692745	6.46E-16	2.09E-13	0.667690209	153.2292426	1.50E-30	3.56E-28	0.534846551	66.56698564	2.27E-14	7.45E-12	0.692115346	169.2855164	3.82E-33	9.26E-31	0.350685329	75.81392583	6.39E-16	2.17E-13	0.397716701	166.3054859	1.14E-32	2.36E-30	0.391824667	70.76022151	4.44E-15	1.30E-12
494	0.678857562	155.5674551	6.21E-31	1.48E-28	0.77096067	67.27906349	1.72E-14	5.55E-12	0.610073979	169.1014287	4.08E-33	9.50E-31	0.421968058	71.5504203	3.27E-15	1.05E-12	0.621307863	175.2360725	4.34E-34	1.05E-31	0.557115642	75.74919755	6.55E-16	2.11E-13	0.514823905	153.1870432	1.52E-30	3.61E-28	0.305175178	66.56566023	2.28E-14	7.45E-12	0.467042643	169.2637562	3.85E-33	9.32E-31	0.701215278	75.77907096	6.48E-16	2.19E-13	0.569743864	166.2691574	1.16E-32	2.39E-30	0.609693191	70.74541365	4.46E-15	1.31E-12
495	0.529518934	155.5659419	6.21E-31	1.48E-28	0.521508903	67.27779362	1.72E-14	5.55E-12	0.464834112	169.0588537	4.15E-33	9.63E-31	0.384795766	71.51109615	3.32E-15	1.06E-12	0.416953144	175.1817673	4.43E-34	1.07E-31	0.627514378	75.7300076	6.60E-16	2.12E-13	0.567036794	153.179395	1.52E-30	3.61E-28	0.381983759	66.55605818	2.28E-14	7.45E-12	0.777175912	169.2435774	3.88E-33	9.37E-31	0.401862651	75.77372895	6.49E-16	2.19E-13	0.378461148	166.2653025	1.16E-32	2.39E-30	0.334499306	70.72205051	4.50E-15	1.31E-12
496	0.528881641	155.565458	6.21E-31	1.48E-28	0.203759168	67.27541358	1.72E-14	5.55E-12	0.51027559	169.0349489	4.18E-33	9.69E-31	0.523693574	71.48152091	3.36E-15	1.07E-12	0.240944612	175.1387781	4.50E-34	1.09E-31	0.431212554	75.71167188	6.65E-16	2.13E-13	0.350633824	153.1565009	1.54E-30	3.64E-28	0.667945676	66.55590636	2.28E-14	7.45E-12	0.459340706	169.1511719	4.01E-33	9.66E-31	0.73140571	75.74717632	6.56E-16	2.21E-13	0.440934877	166.1947004	1.19E-32	2.45E-30	0.588184536	70.7183902	4.51E-15	1.31E-12
497	0.377247197	155.4097076	6.58E-31	1.57E-28	0.607854118	67.26076771	1.73E-14	5.56E-12	0.422775547	169.0290597	4.19E-33	9.69E-31	0.413857748	71.45707091	3.39E-15	1.08E-12	0.663903626	175.0887299	4.58E-34	1.10E-31	0.55806441	75.67699566	6.73E-16	2.15E-13	0.415465418	153.124004	1.56E-30	3.68E-28	0.20451309	66.54162448	2.30E-14	7.48E-12	0.53041667	169.1484627	4.01E-33	9.66E-31	0.301453195	75.72129494	6.62E-16	2.23E-13	0.431524737	166.1776902	1.20E-32	2.46E-30	0.60599663	70.67596274	4.58E-15	1.33E-12
498	0.325213113	155.379239	6.66E-31	1.58E-28	0.469580036	67.26044278	1.73E-14	5.56E-12	0.356517183	168.9972757	4.24E-33	9.79E-31	0.725323661	71.45266844	3.40E-15	1.08E-12	0.436905132	175.0684074	4.62E-34	1.11E-31	0.376128351	75.67658732	6.74E-16	2.15E-13	0.562059491	153.1072573	1.57E-30	3.69E-28	0.570974367	66.51372026	2.32E-14	7.55E-12	0.657055869	169.1107092	4.07E-33	9.78E-31	0.867062201	75.70864377	6.65E-16	2.23E-13	0.471949725	166.1464438	1.21E-32	2.48E-30	0.659861927	70.66619328	4.60E-15	1.34E-12
499	0.310747896	155.3319076	6.78E-31	1.61E-28	0.385630143	67.25370916	1.74E-14	5.56E-12	0.427017984	168.8941644	4.41E-33	1.01E-30	0.664698319	71.44646037	3.40E-15	1.08E-12	0.55810136	175.0295968	4.68E-34	1.12E-31	0.53913615	75.66919534	6.75E-16	2.16E-13	0.463470823	153.0267399	1.61E-30	3.80E-28	0.372252496	66.47090055	2.36E-14	7.66E-12	0.790001277	169.0824382	4.11E-33	9.86E-31	0.652434531	75.69691988	6.68E-16	2.24E-13	0.40988755	166.1168508	1.22E-32	2.50E-30	0.469517335	70.66240622	4.61E-15	1.34E-12
500	0.603880501	155.2257466	7.06E-31	1.67E-28	0.45836997	67.23897961	1.75E-14	5.58E-12	0.379389156	168.880319	4.43E-33	1.02E-30	0.403748911	71.43560015	3.42E-15	1.08E-12	0.304991441	175.0090956	4.72E-34	1.13E-31	0.751654695	75.64973582	6.80E-16	2.17E-13	0.633107533	153.0071051	1.63E-30	3.82E-28	0.51727209	66.4362714	2.39E-14	7.75E-12	0.357664562	169.0682331	4.13E-33	9.89E-31	0.695152552	75.69132371	6.70E-16	2.24E-13	0.567764226	166.0903048	1.24E-32	2.52E-30	0.564205233	70.6509514	4.63E-15	1.34E-12
501	0.367187996	155.2160315	7.08E-31	1.67E-28	0.366179864	67.23581963	1.75E-14	5.58E-12	0.441484221	168.7098399	4.71E-33	1.08E-30	0.350805566	71.41717156	3.44E-15	1.09E-12	0.291260931	174.9379663	4.84E-34	1.16E-31	0.4285074	75.6011151	6.93E-16	2.19E-13	0.377919081	152.9884871	1.64E-30	3.84E-28	0.680266077	66.38268348	2.44E-14	7.90E-12	0.701707632	169.0506457	4.16E-33	9.93E-31	0.771267352	75.68134018	6.72E-16	2.24E-13	0.712507201	166.0799366	1.24E-32	2.53E-30	0.648708191	70.58628615	4.75E-15	1.37E-12
502	0.724979699	155.2089587	7.10E-31	1.67E-28	0.324176085	67.22253412	1.76E-14	5.60E-12	0.429943484	168.5703285	4.96E-33	1.14E-30	0.644771957	71.4082928	3.45E-15	1.09E-12	0.234139799	174.9291426	4.86E-34	1.16E-31	0.297945063	75.60056617	6.93E-16	2.19E-13	0.460009861	152.9719961	1.65E-30	3.85E-28	0.245771525	66.36584485	2.46E-14	7.94E-12	0.59653946	169.0238909	4.20E-33	1.00E-30	0.630311092	75.68058663	6.73E-16	2.24E-13	0.313328293	166.0371909	1.26E-32	2.56E-30	0.711626569	70.54920578	4.82E-15	1.39E-12
503	0.389370106	155.186146	7.16E-31	1.69E-28	0.507625401	67.21654118	1.76E-14	5.60E-12	0.62393449	168.5516361	5.00E-33	1.14E-30	0.637981128	71.39498768	3.47E-15	1.09E-12	0.334289476	174.9253299	4.86E-34	1.16E-31	0.266196696	75.59455002	6.95E-16	2.19E-13	0.360805873	152.9503652	1.66E-30	3.88E-28	0.369612396	66.36072866	2.47E-14	7.94E-12	0.18165748	169.0141699	4.22E-33	1.00E-30	0.686769391	75.59709334	6.94E-16	2.31E-13	0.666122454	165.9629598	1.30E-32	2.63E-30	0.462777071	70.5263499	4.86E-15	1.40E-12
504	0.555440535	155.1545445	7.25E-31	1.70E-28	0.396623292	67.20835796	1.77E-14	5.61E-12	0.38577018	168.521029	5.05E-33	1.15E-30	0.371920072	71.39324352	3.47E-15	1.09E-12	0.323835199	174.8470807	5.00E-34	1.19E-31	0.315165575	75.59362844	6.95E-16	2.19E-13	0.33804797	152.9287676	1.67E-30	3.90E-28	0.551105547	66.33791614	2.49E-14	7.99E-12	0.394494489	168.9910619	4.25E-33	1.01E-30	0.675214728	75.58345927	6.98E-16	2.31E-13	0.58425655	165.9074652	1.32E-32	2.68E-30	0.414473662	70.51628787	4.88E-15	1.40E-12
505	0.276650512	155.1355842	7.30E-31	1.71E-28	0.539906509	67.2014656	1.77E-14	5.61E-12	0.382112613	168.5163052	5.06E-33	1.15E-30	0.407205614	71.37315487	3.50E-15	1.10E-12	0.385302698	174.839529	5.02E-34	1.19E-31	0.652222475	75.59307833	6.95E-16	2.19E-13	0.381335131	152.8585467	1.72E-30	4.00E-28	0.755282842	66.32434754	2.50E-14	8.02E-12	0.154446877	168.984212	4.26E-33	1.01E-30	0.643611817	75.51496955	7.16E-16	2.37E-13	0.633045621	165.8892907	1.33E-32	2.69E-30	0.434690635	70.51465047	4.88E-15	1.40E-12
506	0.42409534	155.097298	7.40E-31	1.73E-28	0.537422832	67.19560366	1.78E-14	5.61E-12	0.437904491	168.5023707	5.09E-33	1.16E-30	0.419061942	71.36218282	3.52E-15	1.10E-12	0.626349628	174.6902563	5.30E-34	1.25E-31	0.580478613	75.57096546	7.01E-16	2.20E-13	0.605026273	152.8309957	1.74E-30	4.03E-28	0.417645623	66.3203767	2.51E-14	8.02E-12	0.518067119	168.9232087	4.36E-33	1.03E-30	0.871176025	75.51382935	7.17E-16	2.37E-13	0.410792049	165.7610043	1.40E-32	2.82E-30	0.58661105	70.4924568	4.92E-15	1.41E-12
507	0.357622587	155.0581261	7.51E-31	1.75E-28	0.320657585	67.19003428	1.78E-14	5.61E-12	0.679183856	168.476476	5.14E-33	1.16E-30	0.322280699	71.33312205	3.56E-15	1.11E-12	0.343042119	174.6742837	5.33E-34	1.26E-31	0.309377851	75.56773203	7.02E-16	2.20E-13	0.339996076	152.8081229	1.75E-30	4.06E-28	0.678309624	66.26682514	2.56E-14	8.16E-12	0.365529804	168.9116566	4.38E-33	1.03E-30	0.872123219	75.49906022	7.21E-16	2.37E-13	0.469797939	165.6391883	1.46E-32	2.94E-30	0.404340472	70.48363413	4.94E-15	1.41E-12
508	0.388195276	155.0368215	7.57E-31	1.77E-28	0.343997714	67.1811667	1.79E-14	5.62E-12	0.4611173	168.4504322	5.19E-33	1.17E-30	0.398404327	71.31426836	3.58E-15	1.12E-12	0.559338915	174.6554927	5.36E-34	1.26E-31	0.327438225	75.55957971	7.04E-16	2.21E-13	0.586201397	152.7132079	1.82E-30	4.20E-28	0.609282467	66.26613327	2.56E-14	8.16E-12	0.648752336	168.853679	4.47E-33	1.05E-30	0.692480837	75.49388589	7.22E-16	2.37E-13	0.559198662	165.6333937	1.46E-32	2.94E-30	0.386207651	70.48007228	4.95E-15	1.41E-12
509	0.35429442	154.9933219	7.70E-31	1.79E-28	0.275890867	67.17098751	1.79E-14	5.63E-12	0.491013565	168.433409	5.22E-33	1.18E-30	0.561121625	71.30224232	3.60E-15	1.12E-12	0.342496586	174.6336038	5.41E-34	1.27E-31	0.612414494	75.52137542	7.15E-16	2.24E-13	0.265109298	152.650822	1.86E-30	4.29E-28	0.31139222	66.25947846	2.57E-14	8.16E-12	0.41302827	168.7744048	4.60E-33	1.08E-30	0.692417936	75.4874659	7.24E-16	2.38E-13	0.3430397	165.6196186	1.47E-32	2.95E-30	0.44952327	70.47511369	4.96E-15	1.41E-12
510	0.369882483	154.9823937	7.73E-31	1.79E-28	0.386421047	67.15522369	1.81E-14	5.65E-12	0.418453993	168.386944	5.31E-33	1.20E-30	0.372360476	71.30177281	3.60E-15	1.12E-12	0.6438832	174.5816214	5.51E-34	1.29E-31	0.295141762	75.5086213	7.18E-16	2.24E-13	0.241091889	152.6011744	1.89E-30	4.36E-28	0.792583043	66.20421536	2.62E-14	8.32E-12	0.726366181	168.7505992	4.64E-33	1.09E-30	0.369979684	75.4817952	7.25E-16	2.38E-13	0.406222029	165.6119679	1.48E-32	2.95E-30	0.394656273	70.44066408	5.02E-15	1.42E-12
511	0.229366726	154.9714822	7.76E-31	1.80E-28	0.270151772	67.15475472	1.81E-14	5.65E-12	0.436115645	168.3317115	5.42E-33	1.22E-30	0.409921541	71.27572669	3.64E-15	1.13E-12	0.651455383	174.5661401	5.54E-34	1.30E-31	0.568437189	75.48875311	7.23E-16	2.25E-13	0.364051895	152.5196896	1.95E-30	4.49E-28	0.519041166	66.18767948	2.64E-14	8.32E-12	0.428223381	168.7459762	4.65E-33	1.09E-30	0.771086322	75.44523969	7.36E-16	2.40E-13	0.394185574	165.5955219	1.48E-32	2.96E-30	0.520597734	70.41343781	5.08E-15	1.44E-12
512	0.293586064	154.9175117	7.92E-31	1.83E-28	0.331255255	67.14025388	1.82E-14	5.67E-12	0.586888424	168.3175055	5.45E-33	1.22E-30	0.493391654	71.25007096	3.67E-15	1.14E-12	0.293565032	174.4644784	5.75E-34	1.34E-31	0.773989733	75.48199471	7.25E-16	2.25E-13	0.53547835	152.471291	1.99E-30	4.56E-28	0.3527116	66.18695839	2.64E-14	8.32E-12	0.543962428	168.7200196	4.70E-33	1.10E-30	0.602853049	75.44498532	7.36E-16	2.40E-13	0.593270865	165.5059014	1.53E-32	3.05E-30	0.510151919	70.37203726	5.16E-15	1.46E-12
513	0.498380376	154.9009547	7.97E-31	1.84E-28	0.380815883	67.11116221	1.84E-14	5.72E-12	0.384896497	168.3133011	5.45E-33	1.22E-30	0.509024268	71.22919108	3.70E-15	1.14E-12	0.325964902	174.4605488	5.76E-34	1.34E-31	0.54676681	75.47544443	7.27E-16	2.25E-13	0.391856452	152.3880272	2.05E-30	4.70E-28	0.525937229	66.18489435	2.64E-14	8.32E-12	0.790356742	168.7062644	4.72E-33	1.10E-30	0.708735836	75.43327492	7.39E-16	2.40E-13	0.414568802	165.5057923	1.53E-32	3.05E-30	0.333649872	70.358064	5.19E-15	1.46E-12
514	0.54904274	154.8841963	8.02E-31	1.85E-28	0.525347037	67.09118975	1.85E-14	5.75E-12	0.648840639	168.3108192	5.46E-33	1.22E-30	0.439372467	71.22572503	3.71E-15	1.14E-12	0.264150879	174.4558478	5.77E-34	1.34E-31	0.143128397	75.4748359	7.27E-16	2.25E-13	0.3566002	152.329299	2.10E-30	4.80E-28	0.321152213	66.18422898	2.64E-14	8.32E-12	0.477968239	168.677471	4.77E-33	1.11E-30	0.791744526	75.43323555	7.39E-16	2.40E-13	0.566635848	165.5031892	1.54E-32	3.05E-30	0.365849154	70.31231252	5.28E-15	1.48E-12
515	0.341079299	154.874997	8.05E-31	1.85E-28	0.292315723	67.0887502	1.85E-14	5.75E-12	0.425318468	168.300792	5.48E-33	1.22E-30	0.68164264	71.2183478	3.72E-15	1.14E-12	0.493280113	174.4425176	5.80E-34	1.35E-31	0.361331927	75.46336436	7.30E-16	2.26E-13	0.391793472	152.3221591	2.11E-30	4.80E-28	0.297675488	66.14144681	2.69E-14	8.45E-12	0.546012927	168.6672341	4.79E-33	1.11E-30	0.367136236	75.39990464	7.48E-16	2.43E-13	0.420677468	165.4879667	1.54E-32	3.06E-30	0.444614326	70.30244182	5.30E-15	1.49E-12
516	0.302505228	154.8611758	8.09E-31	1.86E-28	0.59845062	67.07842228	1.86E-14	5.76E-12	0.40167448	168.0596075	5.99E-33	1.33E-30	0.519208728	71.21684144	3.72E-15	1.14E-12	0.589911061	174.4162226	5.85E-34	1.36E-31	0.5094122	75.45925228	7.32E-16	2.26E-13	0.410926044	152.2893976	2.13E-30	4.85E-28	0.362048125	66.086536	2.75E-14	8.62E-12	0.417101915	168.6258961	4.86E-33	1.13E-30	0.493440939	75.39305498	7.50E-16	2.43E-13	0.333382317	165.3341007	1.63E-32	3.23E-30	0.6374753	70.2995157	5.30E-15	1.49E-12
517	0.323975975	154.8409585	8.15E-31	1.87E-28	0.664390911	67.06168825	1.87E-14	5.78E-12	0.407490162	167.983431	6.16E-33	1.37E-30	0.535375073	71.19782042	3.75E-15	1.15E-12	0.589134956	174.407857	5.87E-34	1.36E-31	0.510978272	75.44456212	7.36E-16	2.27E-13	0.346482913	152.2793273	2.14E-30	4.86E-28	0.670979345	66.07838888	2.76E-14	8.62E-12	0.696141739	168.4886766	5.11E-33	1.18E-30	0.148606537	75.36808669	7.57E-16	2.45E-13	0.636068134	165.3067102	1.65E-32	3.26E-30	0.46782804	70.27438636	5.36E-15	1.50E-12
518	0.466466248	154.8349233	8.17E-31	1.87E-28	0.321940923	67.06114343	1.87E-14	5.78E-12	0.361195649	167.9590075	6.21E-33	1.38E-30	0.364497546	71.18815673	3.76E-15	1.15E-12	0.323484751	174.4024127	5.88E-34	1.36E-31	0.513914969	75.42263951	7.42E-16	2.28E-13	0.313564728	152.2682146	2.15E-30	4.87E-28	0.391742626	66.0760844	2.76E-14	8.62E-12	0.108233557	168.4551115	5.18E-33	1.20E-30	0.7039754	75.35938261	7.60E-16	2.45E-13	0.641918906	165.2342836	1.70E-32	3.34E-30	0.349032945	70.26721485	5.37E-15	1.50E-12
519	0.566880769	154.8254088	8.20E-31	1.87E-28	0.780802608	67.04916052	1.88E-14	5.80E-12	0.351365012	167.8597627	6.44E-33	1.43E-30	0.593635601	71.16418888	3.80E-15	1.16E-12	0.848956856	174.3843579	5.92E-34	1.37E-31	0.553758889	75.39185545	7.51E-16	2.30E-13	0.326783147	152.2590753	2.16E-30	4.87E-28	0.2996096	66.06614242	2.77E-14	8.64E-12	0.650779472	168.4477846	5.19E-33	1.20E-30	0.627076727	75.33863359	7.66E-16	2.47E-13	0.620394474	165.1058751	1.78E-32	3.50E-30	0.647245646	70.23055509	5.45E-15	1.52E-12
520	0.575850738	154.6967016	8.61E-31	1.96E-28	0.415717016	66.99969415	1.92E-14	5.90E-12	0.473008034	167.8533699	6.46E-33	1.43E-30	0.360539245	71.16256059	3.80E-15	1.16E-12	0.421038817	174.3686404	5.96E-34	1.37E-31	0.322158595	75.3674915	7.58E-16	2.32E-13	0.343505179	152.2538365	2.16E-30	4.87E-28	0.279433855	66.05842837	2.78E-14	8.65E-12	0.522346157	168.443963	5.20E-33	1.20E-30	0.443295973	75.27300607	7.85E-16	2.52E-13	0.405544158	165.0943089	1.79E-32	3.51E-30	0.820902304	70.2196041	5.47E-15	1.52E-12
521	0.304974109	154.6701198	8.69E-31	1.98E-28	0.503033273	66.95715341	1.95E-14	5.98E-12	0.622656074	167.7191809	6.79E-33	1.50E-30	0.595131918	71.15129638	3.82E-15	1.16E-12	0.238324893	174.262157	6.19E-34	1.42E-31	0.757916234	75.34994013	7.63E-16	2.33E-13	0.458621176	152.2523225	2.16E-30	4.87E-28	0.525011553	65.99510777	2.85E-14	8.85E-12	0.724676533	168.3111014	5.46E-33	1.25E-30	0.319594144	75.25873841	7.90E-16	2.53E-13	0.758833937	165.0189963	1.84E-32	3.60E-30	0.570319649	70.21041387	5.49E-15	1.52E-12
522	0.322170897	154.6042236	8.91E-31	2.02E-28	0.235136823	66.95498855	1.95E-14	5.98E-12	0.37722475	167.6584953	6.94E-33	1.52E-30	0.639299339	71.09593437	3.90E-15	1.18E-12	0.746659958	174.242396	6.24E-34	1.43E-31	0.35892271	75.32171749	7.71E-16	2.35E-13	0.332596931	152.2156625	2.19E-30	4.93E-28	0.146494791	65.98102671	2.86E-14	8.88E-12	0.757132751	168.2480662	5.59E-33	1.28E-30	0.340522839	75.25766023	7.90E-16	2.53E-13	0.595798097	164.9922368	1.85E-32	3.63E-30	0.39675781	70.20690256	5.50E-15	1.52E-12
523	0.601681808	154.5850034	8.98E-31	2.03E-28	0.601867959	66.94421295	1.96E-14	5.99E-12	0.391843608	167.6573202	6.94E-33	1.52E-30	0.354439156	71.07442803	3.93E-15	1.19E-12	0.229578448	174.2267808	6.27E-34	1.43E-31	0.543919712	75.31808321	7.72E-16	2.35E-13	0.427335542	152.1984823	2.21E-30	4.95E-28	0.314247609	65.96838916	2.88E-14	8.91E-12	0.792339467	168.1505797	5.79E-33	1.32E-30	0.40052737	75.23515671	7.97E-16	2.54E-13	0.260740118	164.8897205	1.93E-32	3.76E-30	0.37903685	70.18620108	5.54E-15	1.53E-12
524	0.404257655	154.5250987	9.18E-31	2.07E-28	0.355749398	66.89719802	2.00E-14	6.09E-12	0.432355053	167.6549467	6.95E-33	1.52E-30	0.323675929	71.07294748	3.93E-15	1.19E-12	0.310738885	174.2240744	6.28E-34	1.43E-31	0.654138997	75.29672329	7.78E-16	2.36E-13	0.177372345	152.1767452	2.22E-30	4.98E-28	0.739998185	65.96360698	2.88E-14	8.91E-12	0.64798885	167.9828793	6.16E-33	1.41E-30	0.587856316	75.21078456	8.04E-16	2.56E-13	0.391225845	164.8723414	1.94E-32	3.77E-30	0.745884889	70.15957186	5.60E-15	1.54E-12
525	0.502201452	154.519644	9.20E-31	2.07E-28	0.350791679	66.88238433	2.01E-14	6.12E-12	0.372954048	167.6130222	7.06E-33	1.54E-30	0.321702305	71.06325	3.95E-15	1.19E-12	0.236634685	174.1817292	6.37E-34	1.45E-31	0.611174213	75.28287464	7.82E-16	2.37E-13	0.667540492	152.1389725	2.26E-30	5.05E-28	0.584746071	65.95598457	2.89E-14	8.91E-12	0.859482533	167.9491489	6.24E-33	1.42E-30	0.586366042	75.19635109	8.09E-16	2.57E-13	0.741721281	164.8683917	1.94E-32	3.77E-30	0.411922608	70.15635306	5.61E-15	1.54E-12
526	0.625027549	154.5097642	9.23E-31	2.08E-28	0.31345626	66.86751536	2.02E-14	6.14E-12	0.37526062	167.5785229	7.15E-33	1.56E-30	0.503363645	71.05961865	3.95E-15	1.19E-12	0.570918209	174.1765946	6.39E-34	1.45E-31	0.692192361	75.27436932	7.85E-16	2.38E-13	0.450864662	152.1317072	2.26E-30	5.05E-28	0.352113785	65.95416031	2.89E-14	8.91E-12	0.658047895	167.8115319	6.56E-33	1.49E-30	0.670427171	75.19324392	8.10E-16	2.57E-13	0.431840519	164.8366526	1.96E-32	3.81E-30	0.405275018	70.14984079	5.62E-15	1.55E-12
527	0.333468895	154.501574	9.26E-31	2.08E-28	0.635933675	66.85827653	2.03E-14	6.15E-12	0.457195765	167.5313491	7.27E-33	1.59E-30	0.747183981	71.04242896	3.98E-15	1.20E-12	0.300945946	174.12646	6.50E-34	1.48E-31	0.355448601	75.23985369	7.95E-16	2.40E-13	0.416346326	152.1127033	2.28E-30	5.08E-28	0.382693692	65.94110273	2.91E-14	8.93E-12	0.153261149	167.8099086	6.56E-33	1.49E-30	0.85978959	75.19280032	8.10E-16	2.57E-13	0.651433903	164.8316734	1.97E-32	3.81E-30	0.429266974	70.14448864	5.63E-15	1.55E-12
528	0.373724003	154.4464301	9.46E-31	2.12E-28	0.328556011	66.84275735	2.04E-14	6.18E-12	0.644955506	167.498677	7.36E-33	1.60E-30	0.472356829	70.98906267	4.06E-15	1.22E-12	0.2712017	174.1187802	6.52E-34	1.48E-31	0.281401171	75.21197639	8.04E-16	2.42E-13	0.390824634	152.0908342	2.30E-30	5.10E-28	0.402562322	65.91514157	2.94E-14	9.00E-12	0.541847108	167.807467	6.57E-33	1.49E-30	0.698006834	75.18644245	8.12E-16	2.57E-13	0.337350605	164.8167923	1.98E-32	3.83E-30	0.378692608	70.10629239	5.72E-15	1.57E-12
529	0.754092727	154.4270084	9.53E-31	2.13E-28	0.379250871	66.80750646	2.07E-14	6.24E-12	0.742634338	167.3988293	7.64E-33	1.66E-30	0.650878821	70.98472467	4.07E-15	1.22E-12	0.447425091	173.9113605	7.03E-34	1.59E-31	0.347440695	75.20383647	8.06E-16	2.43E-13	0.383173331	152.0908313	2.30E-30	5.10E-28	0.359573961	65.91201437	2.94E-14	9.00E-12	0.743197644	167.7839243	6.63E-33	1.50E-30	0.546689107	75.12953482	8.29E-16	2.62E-13	0.396226442	164.7942613	2.00E-32	3.85E-30	0.67857886	70.0887119	5.76E-15	1.57E-12
530	0.600395073	154.2854859	1.00E-30	2.24E-28	0.513771562	66.80195283	2.07E-14	6.24E-12	0.56961741	167.2884605	7.95E-33	1.72E-30	0.715092416	70.94659069	4.13E-15	1.24E-12	0.365843278	173.9081051	7.04E-34	1.59E-31	0.368584529	75.1751195	8.15E-16	2.45E-13	0.737314206	152.0271839	2.35E-30	5.21E-28	0.262044875	65.90238605	2.95E-14	9.00E-12	0.435638859	167.7367739	6.74E-33	1.52E-30	0.601706964	75.11890798	8.33E-16	2.62E-13	0.683623782	164.7707876	2.01E-32	3.88E-30	0.618846702	70.08847396	5.76E-15	1.57E-12
531	0.292905561	154.27205	1.01E-30	2.25E-28	0.348297744	66.8006745	2.07E-14	6.24E-12	0.453892512	167.2133668	8.17E-33	1.77E-30	0.479491764	70.93510075	4.15E-15	1.24E-12	0.485222945	173.8618731	7.16E-34	1.61E-31	0.460865501	75.17355598	8.16E-16	2.45E-13	0.67406914	151.979215	2.40E-30	5.30E-28	0.583429879	65.90194504	2.95E-14	9.00E-12	0.451011459	167.641891	6.98E-33	1.57E-30	0.573943428	75.09097625	8.42E-16	2.64E-13	0.544687575	164.6910885	2.07E-32	3.98E-30	0.316685447	70.07270696	5.79E-15	1.58E-12
532	0.606243568	154.2402278	1.02E-30	2.27E-28	0.537475694	66.79686707	2.08E-14	6.24E-12	0.670543076	167.1882486	8.25E-33	1.78E-30	0.350106919	70.91283789	4.18E-15	1.25E-12	0.317449793	173.8599605	7.17E-34	1.61E-31	0.583352052	75.13484443	8.28E-16	2.48E-13	0.31987065	151.9347463	2.44E-30	5.38E-28	0.7108155	65.88318239	2.98E-14	9.03E-12	0.470300862	167.5890436	7.12E-33	1.60E-30	0.779118723	75.08953479	8.42E-16	2.64E-13	0.418489573	164.6576863	2.10E-32	4.03E-30	0.663763985	70.0657258	5.81E-15	1.58E-12
533	0.345661114	154.2250361	1.03E-30	2.28E-28	0.594250656	66.78074669	2.09E-14	6.27E-12	0.411098138	167.1743223	8.29E-33	1.79E-30	0.517498893	70.8949972	4.21E-15	1.25E-12	0.435217054	173.7692192	7.41E-34	1.66E-31	0.236548003	75.10987357	8.36E-16	2.49E-13	0.540355157	151.8919654	2.48E-30	5.46E-28	0.851311869	65.88279638	2.98E-14	9.03E-12	0.40403124	167.5824976	7.14E-33	1.60E-30	0.733828647	75.04341417	8.57E-16	2.69E-13	0.401196517	164.5599693	2.18E-32	4.17E-30	0.499522734	70.06003543	5.82E-15	1.58E-12
534	0.40825917	154.196412	1.04E-30	2.30E-28	0.438350126	66.76839995	2.10E-14	6.29E-12	0.669325634	167.1540986	8.36E-33	1.80E-30	0.421959558	70.87021379	4.25E-15	1.26E-12	0.311610672	173.7511853	7.46E-34	1.67E-31	0.36257124	75.10862808	8.36E-16	2.49E-13	0.325438166	151.8658827	2.50E-30	5.50E-28	0.597008789	65.87659116	2.98E-14	9.03E-12	0.442022784	167.5730361	7.16E-33	1.60E-30	0.454616415	75.03474446	8.60E-16	2.69E-13	0.30119833	164.5145178	2.21E-32	4.23E-30	0.399103941	70.04794889	5.85E-15	1.58E-12
535	0.410451369	154.1920059	1.04E-30	2.30E-28	0.371202199	66.76079426	2.11E-14	6.30E-12	0.559609034	167.140921	8.40E-33	1.80E-30	0.400299988	70.86828405	4.26E-15	1.26E-12	0.747173898	173.639528	7.77E-34	1.74E-31	0.450488779	75.09469217	8.41E-16	2.50E-13	0.316537263	151.831837	2.53E-30	5.56E-28	0.432173222	65.86892735	2.99E-14	9.03E-12	0.359398704	167.5690586	7.17E-33	1.60E-30	0.288210903	74.99733433	8.72E-16	2.72E-13	0.593201011	164.4915481	2.23E-32	4.25E-30	0.36052292	70.04247505	5.86E-15	1.58E-12
536	0.45200581	154.1882072	1.04E-30	2.30E-28	0.5600078	66.75216629	2.11E-14	6.30E-12	0.453414205	167.1224972	8.45E-33	1.81E-30	0.642433782	70.86775639	4.26E-15	1.26E-12	0.570309809	173.596469	7.89E-34	1.76E-31	0.400467099	75.08825175	8.43E-16	2.50E-13	0.351530188	151.8161194	2.55E-30	5.58E-28	0.318447653	65.86575761	3.00E-14	9.03E-12	0.315908197	167.545141	7.23E-33	1.61E-30	0.891026876	74.99288129	8.74E-16	2.72E-13	0.660860286	164.489916	2.23E-32	4.25E-30	0.381727114	70.00480967	5.95E-15	1.60E-12
537	0.422950804	154.1820994	1.04E-30	2.30E-28	0.395902063	66.72400786	2.14E-14	6.36E-12	0.372521535	167.0901607	8.55E-33	1.83E-30	0.661932056	70.86159299	4.27E-15	1.26E-12	0.304740818	173.5392631	8.06E-34	1.79E-31	0.344029379	75.07579864	8.47E-16	2.51E-13	0.39774216	151.7957351	2.57E-30	5.61E-28	0.338222302	65.86495042	3.00E-14	9.03E-12	0.380205268	167.5122373	7.32E-33	1.63E-30	0.800779974	74.99252246	8.74E-16	2.72E-13	0.399569954	164.4801954	2.24E-32	4.26E-30	0.424132113	70.00447822	5.95E-15	1.60E-12
538	0.328203316	154.1424169	1.06E-30	2.33E-28	0.578861657	66.7202232	2.14E-14	6.36E-12	0.442246616	167.0498498	8.68E-33	1.85E-30	0.6221906	70.84825482	4.29E-15	1.26E-12	0.595808606	173.5050613	8.16E-34	1.81E-31	0.718085413	75.0685811	8.49E-16	2.51E-13	0.434672223	151.7344205	2.63E-30	5.74E-28	0.267558429	65.85291028	3.01E-14	9.06E-12	0.450583575	167.5012849	7.35E-33	1.64E-30	0.614043186	74.98789616	8.75E-16	2.72E-13	0.631295235	164.4347158	2.28E-32	4.32E-30	0.459761796	69.99974656	5.96E-15	1.60E-12
539	0.638975852	154.1344009	1.06E-30	2.34E-28	0.302668633	66.7007886	2.16E-14	6.40E-12	0.621104184	167.0020182	8.84E-33	1.88E-30	0.595435374	70.83831802	4.31E-15	1.26E-12	0.354202735	173.3561207	8.61E-34	1.91E-31	0.363198888	75.01690112	8.66E-16	2.56E-13	0.554231942	151.7096554	2.65E-30	5.78E-28	0.362842113	65.82609809	3.04E-14	9.14E-12	0.318478829	167.468154	7.44E-33	1.65E-30	0.387622699	74.98205573	8.77E-16	2.72E-13	0.617983429	164.4331954	2.28E-32	4.32E-30	0.662421486	69.94938102	6.08E-15	1.63E-12
540	0.504582122	154.1063625	1.07E-30	2.36E-28	0.309406379	66.69676569	2.16E-14	6.40E-12	0.652914399	166.9946856	8.86E-33	1.88E-30	0.681020438	70.83658663	4.31E-15	1.26E-12	0.273837825	173.3521301	8.62E-34	1.91E-31	0.388045963	75.00842063	8.69E-16	2.56E-13	0.589054323	151.6798419	2.68E-30	5.83E-28	0.607153939	65.81743212	3.05E-14	9.15E-12	0.606971261	167.4366266	7.53E-33	1.67E-30	0.748724834	74.97799201	8.79E-16	2.72E-13	0.581321918	164.4099441	2.30E-32	4.35E-30	0.600673029	69.92865209	6.12E-15	1.64E-12
541	0.233493492	154.0848589	1.08E-30	2.37E-28	0.706739572	66.66880804	2.18E-14	6.45E-12	0.377948457	166.9821478	8.90E-33	1.89E-30	0.396508368	70.83448211	4.31E-15	1.26E-12	0.232221737	173.3339667	8.68E-34	1.92E-31	0.396118385	74.99638397	8.73E-16	2.57E-13	0.454346261	151.6760104	2.69E-30	5.83E-28	0.45082818	65.80402807	3.07E-14	9.17E-12	0.651438623	167.426001	7.56E-33	1.67E-30	0.658651189	74.95564798	8.86E-16	2.74E-13	0.44378084	164.3353696	2.36E-32	4.46E-30	0.607376517	69.92506093	6.13E-15	1.64E-12
542	0.583735445	154.0605626	1.09E-30	2.38E-28	0.468859638	66.66667057	2.19E-14	6.45E-12	0.543892436	166.9642075	8.96E-33	1.90E-30	0.632225689	70.78300386	4.40E-15	1.28E-12	0.442549759	173.2961223	8.80E-34	1.94E-31	0.517384622	74.98985246	8.75E-16	2.57E-13	0.353694331	151.6400452	2.72E-30	5.90E-28	0.586810247	65.80252342	3.07E-14	9.17E-12	0.542834341	167.4105523	7.60E-33	1.68E-30	0.344428415	74.94141166	8.91E-16	2.75E-13	0.721478744	164.2940421	2.40E-32	4.52E-30	0.555212055	69.9188389	6.15E-15	1.64E-12
543	0.500438941	154.0596093	1.09E-30	2.38E-28	0.372962292	66.65369153	2.20E-14	6.46E-12	0.432559939	166.9460633	9.02E-33	1.91E-30	0.564060672	70.78241329	4.40E-15	1.28E-12	0.354128561	173.2826028	8.85E-34	1.95E-31	0.71114635	74.98774488	8.76E-16	2.57E-13	0.381657497	151.6144919	2.75E-30	5.95E-28	0.303952098	65.79521756	3.08E-14	9.18E-12	0.855260507	167.3874582	7.67E-33	1.69E-30	0.417982202	74.92950229	8.95E-16	2.75E-13	0.774290733	164.2896081	2.41E-32	4.52E-30	0.361467688	69.90168882	6.19E-15	1.65E-12
544	0.315727391	154.0593438	1.09E-30	2.38E-28	0.550037936	66.65334281	2.20E-14	6.46E-12	0.445193137	166.8900047	9.21E-33	1.94E-30	0.772682552	70.74407819	4.47E-15	1.30E-12	0.666348538	173.2306732	9.01E-34	1.98E-31	0.371973974	74.97792804	8.79E-16	2.57E-13	0.356973125	151.4913097	2.88E-30	6.20E-28	0.358451138	65.78101299	3.10E-14	9.22E-12	0.386467488	167.3136009	7.88E-33	1.73E-30	0.112079642	74.91343007	9.01E-16	2.77E-13	0.536294323	164.2702422	2.42E-32	4.54E-30	0.675364667	69.82408621	6.38E-15	1.70E-12
545	0.47365609	154.0493969	1.10E-30	2.39E-28	0.42451798	66.63400868	2.22E-14	6.49E-12	0.416774528	166.879096	9.25E-33	1.95E-30	0.3952284	70.73531268	4.48E-15	1.30E-12	0.710627487	173.2223958	9.04E-34	1.98E-31	0.743018564	74.95102173	8.88E-16	2.59E-13	0.377245517	151.4885645	2.88E-30	6.20E-28	0.448990509	65.74677658	3.14E-14	9.31E-12	0.568447834	167.2725979	8.00E-33	1.76E-30	0.780184521	74.89384114	9.07E-16	2.78E-13	0.355832711	164.2563335	2.43E-32	4.56E-30	0.500690504	69.78465153	6.48E-15	1.72E-12
546	0.621166743	153.9598282	1.14E-30	2.46E-28	0.331557396	66.63236178	2.22E-14	6.49E-12	0.412275131	166.8588466	9.31E-33	1.96E-30	0.590599936	70.70632106	4.53E-15	1.32E-12	0.322148844	173.2210078	9.05E-34	1.98E-31	0.294742063	74.94320354	8.91E-16	2.60E-13	0.401644995	151.4879422	2.89E-30	6.20E-28	0.652896613	65.74367603	3.14E-14	9.31E-12	0.37750109	167.2220054	8.15E-33	1.79E-30	0.559881329	74.88809707	9.09E-16	2.78E-13	0.675800708	164.1972013	2.49E-32	4.65E-30	0.681280677	69.76980213	6.51E-15	1.72E-12
547	0.619041438	153.9317506	1.15E-30	2.48E-28	0.731838879	66.62132726	2.23E-14	6.50E-12	0.643486725	166.8470524	9.36E-33	1.96E-30	0.385730804	70.68210429	4.57E-15	1.33E-12	0.578448289	173.2120471	9.08E-34	1.99E-31	0.644890645	74.91730765	8.99E-16	2.62E-13	0.321855295	151.4812687	2.89E-30	6.21E-28	0.451798264	65.74302243	3.14E-14	9.31E-12	0.328983433	167.157125	8.35E-33	1.83E-30	0.658233587	74.87547185	9.14E-16	2.79E-13	0.432809003	164.1892151	2.50E-32	4.66E-30	0.589823556	69.7609487	6.54E-15	1.72E-12
548	0.651552292	153.9209966	1.15E-30	2.49E-28	0.424470518	66.60963557	2.24E-14	6.52E-12	0.373018495	166.8111857	9.48E-33	1.99E-30	0.492135591	70.67152263	4.59E-15	1.33E-12	0.557571797	173.1557689	9.26E-34	2.02E-31	0.157765354	74.90089781	9.05E-16	2.63E-13	0.586654391	151.4757841	2.90E-30	6.21E-28	0.355034762	65.72687686	3.16E-14	9.35E-12	0.390916008	167.0879292	8.56E-33	1.87E-30	0.44500406	74.87050827	9.16E-16	2.79E-13	0.394345149	164.1560442	2.53E-32	4.70E-30	0.662862294	69.76073385	6.54E-15	1.72E-12
549	0.310041326	153.9159909	1.15E-30	2.49E-28	0.881353462	66.60631551	2.24E-14	6.52E-12	0.50040799	166.7471193	9.71E-33	2.03E-30	0.41559799	70.60595587	4.71E-15	1.36E-12	0.38185265	173.1321385	9.34E-34	2.04E-31	0.644136647	74.89737661	9.06E-16	2.63E-13	0.434043285	151.4542873	2.92E-30	6.25E-28	0.52614668	65.71064626	3.18E-14	9.39E-12	0.456929243	167.0246365	8.76E-33	1.91E-30	0.731135578	74.8691521	9.16E-16	2.79E-13	0.668730149	164.1500689	2.53E-32	4.70E-30	0.683178013	69.72623152	6.62E-15	1.75E-12
550	0.414915151	153.891588	1.17E-30	2.51E-28	0.344972167	66.60092722	2.24E-14	6.52E-12	0.368207981	166.7332192	9.76E-33	2.04E-30	0.470735514	70.60253398	4.72E-15	1.36E-12	0.403192338	173.0776773	9.53E-34	2.07E-31	0.459179094	74.84703272	9.24E-16	2.67E-13	0.364767379	151.3797299	3.01E-30	6.42E-28	0.658953423	65.70736827	3.19E-14	9.39E-12	0.73811124	167.0120058	8.80E-33	1.92E-30	0.598822774	74.84735312	9.24E-16	2.80E-13	0.273087239	164.1475661	2.53E-32	4.70E-30	0.64893264	69.70552362	6.68E-15	1.76E-12
551	0.61652176	153.87264	1.17E-30	2.52E-28	0.477462511	66.59742981	2.25E-14	6.52E-12	0.579774292	166.7302631	9.77E-33	2.04E-30	0.658103697	70.58139487	4.76E-15	1.37E-12	0.459991578	173.0016979	9.80E-34	2.13E-31	0.72052441	74.84187393	9.26E-16	2.67E-13	0.502581868	151.3003849	3.10E-30	6.60E-28	0.728288707	65.67871111	3.22E-14	9.47E-12	0.440051244	166.9487765	9.01E-33	1.96E-30	0.477737921	74.84668137	9.24E-16	2.80E-13	0.401378224	164.1108045	2.57E-32	4.76E-30	0.461190109	69.67903052	6.75E-15	1.77E-12
552	0.291524188	153.8600244	1.18E-30	2.53E-28	0.294243427	66.57760715	2.26E-14	6.56E-12	0.592379427	166.7121355	9.83E-33	2.05E-30	0.664330567	70.56833109	4.78E-15	1.37E-12	0.410322396	172.9813225	9.87E-34	2.14E-31	0.385740018	74.81217307	9.36E-16	2.69E-13	0.358161109	151.2586435	3.15E-30	6.69E-28	0.284175358	65.67606007	3.23E-14	9.47E-12	0.7384729	166.9206473	9.11E-33	1.97E-30	0.643498004	74.82684536	9.31E-16	2.82E-13	0.307497407	164.1071209	2.57E-32	4.76E-30	0.55402387	69.6654058	6.78E-15	1.77E-12
553	0.313113028	153.8501737	1.18E-30	2.53E-28	0.381968159	66.5548185	2.28E-14	6.60E-12	0.289618773	166.7067519	9.85E-33	2.05E-30	0.567363867	70.53393925	4.84E-15	1.39E-12	0.35194214	172.9746602	9.90E-34	2.14E-31	0.380604129	74.81120862	9.36E-16	2.69E-13	0.500503595	151.2086523	3.21E-30	6.81E-28	0.545977003	65.65969309	3.25E-14	9.51E-12	0.395144667	166.7011482	9.87E-33	2.14E-30	0.609001903	74.80920818	9.37E-16	2.83E-13	0.401291439	164.1018671	2.58E-32	4.76E-30	0.57432171	69.66474628	6.78E-15	1.77E-12
554	0.383969838	153.7526537	1.23E-30	2.62E-28	0.667885787	66.55170037	2.29E-14	6.60E-12	0.650695812	166.6983091	9.88E-33	2.05E-30	0.789531486	70.51437623	4.88E-15	1.40E-12	0.562232688	172.9351111	1.00E-33	2.17E-31	0.58722794	74.8095553	9.37E-16	2.69E-13	0.381143173	151.1835898	3.24E-30	6.86E-28	0.623711364	65.65411011	3.26E-14	9.52E-12	0.279024764	166.6653878	1.00E-32	2.16E-30	0.45784296	74.76310817	9.54E-16	2.88E-13	0.364872104	164.0929252	2.59E-32	4.76E-30	0.604974223	69.66350695	6.79E-15	1.77E-12
555	0.447144191	153.7060035	1.25E-30	2.67E-28	0.204504566	66.54149145	2.30E-14	6.61E-12	0.403677364	166.6872023	9.92E-33	2.05E-30	0.680732018	70.49549603	4.92E-15	1.40E-12	0.32578286	172.9068066	1.01E-33	2.19E-31	0.707498044	74.8055963	9.38E-16	2.69E-13	0.502067414	151.1602339	3.27E-30	6.91E-28	0.339210208	65.64450485	3.27E-14	9.53E-12	0.374493846	166.6567213	1.00E-32	2.16E-30	0.666135496	74.74449994	9.61E-16	2.89E-13	0.51479614	164.0863782	2.59E-32	4.77E-30	0.646808285	69.65189489	6.82E-15	1.78E-12
556	0.475154667	153.6778808	1.26E-30	2.69E-28	0.570950223	66.51435166	2.32E-14	6.67E-12	0.408159694	166.6413994	1.01E-32	2.09E-30	0.31023062	70.47775665	4.95E-15	1.41E-12	0.248816169	172.8979652	1.02E-33	2.19E-31	0.399825149	74.80461875	9.39E-16	2.69E-13	0.482042493	151.1005981	3.34E-30	7.05E-28	0.473245815	65.63872883	3.28E-14	9.54E-12	0.792532207	166.6293244	1.01E-32	2.18E-30	0.514219538	74.67440044	9.87E-16	2.96E-13	0.385626005	164.031078	2.65E-32	4.86E-30	0.447602096	69.64290371	6.84E-15	1.78E-12
557	0.395470239	153.6719616	1.27E-30	2.69E-28	0.372222052	66.472474	2.36E-14	6.77E-12	0.565104485	166.5736614	1.03E-32	2.13E-30	0.640366881	70.46244835	4.98E-15	1.42E-12	0.762293621	172.8861113	1.02E-33	2.20E-31	0.778592361	74.78880447	9.45E-16	2.70E-13	0.508449461	151.0924313	3.35E-30	7.05E-28	0.338144549	65.63109423	3.29E-14	9.55E-12	0.213697429	166.6147424	1.02E-32	2.19E-30	0.693273874	74.66185104	9.91E-16	2.97E-13	0.701044307	164.0247947	2.65E-32	4.86E-30	0.503131341	69.59606738	6.97E-15	1.81E-12
558	0.578372642	153.6665197	1.27E-30	2.69E-28	0.533334045	66.45394435	2.38E-14	6.81E-12	0.405004604	166.5240299	1.05E-32	2.17E-30	0.363196767	70.4603446	4.98E-15	1.42E-12	0.53251771	172.8608486	1.03E-33	2.21E-31	0.652663814	74.77730026	9.49E-16	2.71E-13	0.59461445	151.0913621	3.35E-30	7.05E-28	0.661821778	65.6240761	3.29E-14	9.55E-12	0.689500045	166.6078132	1.02E-32	2.19E-30	0.626590343	74.65568733	9.94E-16	2.97E-13	0.582912629	163.8801963	2.80E-32	5.12E-30	0.46708502	69.57253961	7.03E-15	1.82E-12
559	0.729390121	153.6536137	1.27E-30	2.70E-28	0.517242089	66.43811229	2.39E-14	6.84E-12	0.387990008	166.5133785	1.06E-32	2.17E-30	0.590099375	70.44818254	5.01E-15	1.42E-12	0.287995431	172.8517267	1.04E-33	2.22E-31	0.29250408	74.76823513	9.52E-16	2.71E-13	0.473933091	151.0830605	3.36E-30	7.06E-28	0.226605192	65.622516	3.30E-14	9.55E-12	0.504634093	166.5750262	1.03E-32	2.21E-30	0.187351829	74.57934553	1.02E-15	3.06E-13	0.322459886	163.7709803	2.91E-32	5.32E-30	0.304861272	69.55803905	7.07E-15	1.83E-12
560	0.343492267	153.5275251	1.34E-30	2.83E-28	0.38954231	66.40675166	2.42E-14	6.91E-12	0.681341661	166.5053854	1.06E-32	2.18E-30	0.519119804	70.43713869	5.03E-15	1.42E-12	0.427622985	172.8323173	1.04E-33	2.22E-31	0.292966099	74.75602016	9.56E-16	2.72E-13	0.569479298	151.0607482	3.39E-30	7.11E-28	0.62741986	65.61779399	3.30E-14	9.55E-12	0.290725737	166.5745282	1.03E-32	2.21E-30	0.75062538	74.57292282	1.03E-15	3.06E-13	0.329516808	163.7544788	2.93E-32	5.34E-30	0.428857772	69.55510901	7.08E-15	1.83E-12
561	0.438257961	153.4154629	1.39E-30	2.94E-28	0.798275902	66.38487295	2.44E-14	6.96E-12	0.564498311	166.465391	1.08E-32	2.21E-30	0.610488752	70.4318597	5.04E-15	1.42E-12	0.663893269	172.8320339	1.04E-33	2.22E-31	0.518280013	74.75055788	9.58E-16	2.72E-13	0.362489347	151.0252384	3.44E-30	7.19E-28	0.434320171	65.6055892	3.32E-14	9.58E-12	0.354530173	166.5722222	1.04E-32	2.21E-30	0.351991978	74.55174343	1.03E-15	3.08E-13	0.6360551	163.7175825	2.97E-32	5.41E-30	0.537638228	69.55359859	7.08E-15	1.83E-12
562	0.590088018	153.4133134	1.40E-30	2.94E-28	0.24576221	66.36520801	2.46E-14	7.00E-12	0.6581259	166.4582839	1.08E-32	2.21E-30	0.4968167	70.41679576	5.07E-15	1.43E-12	0.292040714	172.8298463	1.04E-33	2.22E-31	0.460134236	74.74211792	9.61E-16	2.72E-13	0.416803964	150.9940918	3.48E-30	7.26E-28	0.551250587	65.58857024	3.34E-14	9.63E-12	0.688570376	166.4993073	1.06E-32	2.26E-30	0.504841203	74.52727612	1.04E-15	3.10E-13	0.698046406	163.6816161	3.01E-32	5.47E-30	0.533743285	69.5448811	7.11E-15	1.83E-12
563	0.790679476	153.4022964	1.40E-30	2.95E-28	0.369589783	66.36001433	2.47E-14	7.00E-12	0.368613506	166.4526503	1.08E-32	2.21E-30	0.412051361	70.41644195	5.07E-15	1.43E-12	0.374473309	172.6825491	1.10E-33	2.34E-31	0.301083708	74.73922686	9.63E-16	2.72E-13	0.580929236	150.9429923	3.55E-30	7.39E-28	0.247018429	65.57742783	3.36E-14	9.65E-12	0.696334013	166.3317701	1.13E-32	2.40E-30	0.432951359	74.50443622	1.05E-15	3.12E-13	0.416600435	163.6704624	3.02E-32	5.48E-30	0.43410102	69.51836803	7.18E-15	1.84E-12
564	0.285675724	153.3858188	1.41E-30	2.96E-28	0.300350083	66.34656474	2.48E-14	7.03E-12	0.260635168	166.3943298	1.11E-32	2.25E-30	0.586101974	70.41008307	5.08E-15	1.43E-12	0.269292106	172.6706593	1.11E-33	2.35E-31	0.735971178	74.73362847	9.65E-16	2.72E-13	0.486250699	150.9010095	3.60E-30	7.50E-28	0.297054383	65.56828765	3.37E-14	9.67E-12	0.370885462	166.2910329	1.15E-32	2.44E-30	0.389684314	74.47339155	1.07E-15	3.16E-13	0.400741811	163.5995876	3.11E-32	5.62E-30	0.622462524	69.50060628	7.23E-15	1.85E-12
565	0.478247891	153.3707523	1.42E-30	2.97E-28	0.417626483	66.32012298	2.51E-14	7.09E-12	0.439895684	166.3699353	1.12E-32	2.27E-30	0.4013646	70.40840033	5.08E-15	1.43E-12	0.328467151	172.6622121	1.11E-33	2.35E-31	0.644311735	74.71465311	9.72E-16	2.74E-13	0.36032987	150.8689437	3.65E-30	7.58E-28	0.435783357	65.54830675	3.39E-14	9.73E-12	0.503356838	166.2398328	1.17E-32	2.48E-30	0.261951643	74.44944722	1.08E-15	3.18E-13	0.372918598	163.5896773	3.12E-32	5.63E-30	0.386193743	69.46893189	7.32E-15	1.87E-12
566	0.575537559	153.2765304	1.47E-30	3.07E-28	0.678235864	66.26691405	2.56E-14	7.21E-12	0.509917424	166.3419662	1.13E-32	2.29E-30	0.503815926	70.40155471	5.10E-15	1.43E-12	0.394316536	172.6396263	1.12E-33	2.36E-31	0.412163149	74.68934166	9.81E-16	2.76E-13	0.433986115	150.8551321	3.67E-30	7.60E-28	0.32763853	65.53604201	3.41E-14	9.76E-12	0.430214249	166.2329741	1.17E-32	2.48E-30	0.71384837	74.4417658	1.08E-15	3.18E-13	0.408760214	163.5297258	3.19E-32	5.74E-30	0.668277528	69.46637147	7.33E-15	1.87E-12
567	0.362505318	153.2367576	1.49E-30	3.11E-28	0.609251408	66.26636811	2.56E-14	7.21E-12	0.584213439	166.3347841	1.13E-32	2.29E-30	0.606012602	70.39925212	5.10E-15	1.43E-12	0.355140563	172.6231402	1.13E-33	2.37E-31	0.410986968	74.67694152	9.86E-16	2.77E-13	0.602237727	150.8099877	3.73E-30	7.72E-28	0.45448112	65.52616769	3.42E-14	9.78E-12	0.720637097	166.1881844	1.19E-32	2.52E-30	0.505127295	74.38658307	1.10E-15	3.24E-13	0.564279713	163.5258003	3.19E-32	5.74E-30	0.406712094	69.45779042	7.35E-15	1.88E-12
568	0.51479759	153.1911768	1.52E-30	3.16E-28	0.311374354	66.25960666	2.57E-14	7.21E-12	0.389835438	166.3275397	1.13E-32	2.29E-30	0.404025444	70.39333089	5.11E-15	1.43E-12	0.641699574	172.6206546	1.13E-33	2.37E-31	0.719431911	74.65950451	9.92E-16	2.78E-13	0.474054109	150.7844844	3.76E-30	7.77E-28	0.639110631	65.51378029	3.44E-14	9.80E-12	0.618725728	166.1351242	1.22E-32	2.56E-30	0.306473198	74.38604016	1.10E-15	3.24E-13	0.392024077	163.5223936	3.20E-32	5.74E-30	0.41189532	69.45359395	7.36E-15	1.88E-12
569	0.379664526	153.1823062	1.52E-30	3.16E-28	0.550706825	66.25876234	2.57E-14	7.21E-12	0.65395983	166.3128673	1.14E-32	2.30E-30	0.554623504	70.39232757	5.12E-15	1.43E-12	0.227890287	172.5789701	1.14E-33	2.40E-31	0.644126882	74.63444065	1.00E-15	2.80E-13	0.576197783	150.7841034	3.76E-30	7.77E-28	0.310845372	65.51101049	3.45E-14	9.80E-12	0.356230573	166.1246876	1.22E-32	2.57E-30	0.800619608	74.38011188	1.10E-15	3.24E-13	0.433226535	163.4956965	3.23E-32	5.79E-30	0.755385581	69.44542265	7.39E-15	1.88E-12
570	0.567017204	153.1800723	1.52E-30	3.16E-28	0.364675789	66.25399297	2.57E-14	7.21E-12	0.469671316	166.2486341	1.17E-32	2.35E-30	0.468335925	70.34514162	5.21E-15	1.45E-12	0.357573589	172.5610814	1.15E-33	2.42E-31	0.528103347	74.62759902	1.00E-15	2.81E-13	0.247660326	150.778129	3.77E-30	7.77E-28	0.736507416	65.48896113	3.48E-14	9.87E-12	0.417221192	166.1047819	1.23E-32	2.58E-30	0.209725797	74.36602801	1.11E-15	3.25E-13	0.40105084	163.3444868	3.41E-32	6.10E-30	0.589725513	69.43830172	7.41E-15	1.88E-12
571	0.415441644	153.1313506	1.55E-30	3.22E-28	0.352687686	66.18951337	2.64E-14	7.36E-12	0.465627203	166.0915807	1.24E-32	2.49E-30	0.602316594	70.33065054	5.24E-15	1.46E-12	0.726405603	172.5358407	1.16E-33	2.43E-31	0.229769476	74.59751009	1.02E-15	2.83E-13	0.348868425	150.7690113	3.79E-30	7.79E-28	0.47471248	65.46352271	3.51E-14	9.95E-12	0.130958971	166.0609208	1.25E-32	2.62E-30	0.635103283	74.32557585	1.13E-15	3.30E-13	0.462583258	163.3421747	3.42E-32	6.10E-30	0.649491681	69.43387104	7.42E-15	1.88E-12
572	0.395354934	153.0336193	1.61E-30	3.33E-28	0.519017854	66.18753588	2.64E-14	7.36E-12	0.407899482	166.0704012	1.25E-32	2.50E-30	0.408095895	70.29154205	5.32E-15	1.48E-12	0.42469308	172.5356255	1.16E-33	2.43E-31	0.765771001	74.58322123	1.02E-15	2.84E-13	0.607528553	150.6761183	3.92E-30	8.05E-28	0.320776327	65.44115436	3.54E-14	1.00E-11	0.634076154	166.0443166	1.26E-32	2.63E-30	0.71964484	74.31893584	1.13E-15	3.30E-13	0.641648015	163.3342748	3.43E-32	6.11E-30	0.694309594	69.4305743	7.43E-15	1.88E-12
573	0.463453192	153.0294622	1.61E-30	3.33E-28	0.525913152	66.18671267	2.64E-14	7.36E-12	0.665377194	166.0667655	1.25E-32	2.50E-30	0.516981774	70.2459634	5.42E-15	1.50E-12	0.398795091	172.4219287	1.21E-33	2.53E-31	0.313082633	74.5702071	1.03E-15	2.85E-13	0.427739455	150.6599463	3.95E-30	8.08E-28	0.519793948	65.43538735	3.55E-14	1.00E-11	0.322817053	166.0334721	1.26E-32	2.64E-30	0.693507117	74.31323419	1.13E-15	3.30E-13	0.446953341	163.3148723	3.45E-32	6.15E-30	0.308370521	69.40522218	7.50E-15	1.89E-12
574	0.633065255	153.0161647	1.62E-30	3.34E-28	0.32112835	66.18438429	2.64E-14	7.36E-12	0.283247887	166.0545701	1.25E-32	2.51E-30	0.793955342	70.24499174	5.42E-15	1.50E-12	0.261922171	172.4065761	1.22E-33	2.54E-31	0.698437732	74.56190471	1.03E-15	2.86E-13	0.650078744	150.6470729	3.97E-30	8.11E-28	0.374334257	65.43418833	3.55E-14	1.00E-11	0.733494002	166.0211489	1.27E-32	2.64E-30	0.895898124	74.30984421	1.13E-15	3.30E-13	0.355802543	163.2917948	3.48E-32	6.19E-30	0.399229771	69.39296133	7.54E-15	1.90E-12
575	0.579747712	153.0124404	1.62E-30	3.34E-28	0.29766552	66.14006191	2.69E-14	7.47E-12	0.711687919	166.0302937	1.26E-32	2.53E-30	0.435357883	70.19980578	5.51E-15	1.52E-12	0.376625651	172.395403	1.22E-33	2.54E-31	0.586232425	74.54940697	1.03E-15	2.87E-13	0.284345364	150.624845	4.00E-30	8.16E-28	0.348254406	65.40809755	3.59E-14	1.01E-11	0.286365093	166.01453	1.27E-32	2.65E-30	0.372894338	74.28899292	1.14E-15	3.31E-13	0.651217098	163.2296141	3.56E-32	6.31E-30	0.526944515	69.39239392	7.54E-15	1.90E-12
576	0.259626356	153.0069155	1.63E-30	3.34E-28	0.36445482	66.13181129	2.70E-14	7.49E-12	0.410244112	166.0072634	1.28E-32	2.54E-30	0.742281568	70.18368927	5.55E-15	1.53E-12	0.374421502	172.3478888	1.24E-33	2.58E-31	0.457726693	74.53911837	1.04E-15	2.87E-13	0.353985158	150.6207938	4.00E-30	8.16E-28	0.357051184	65.40199202	3.60E-14	1.01E-11	0.334205475	165.9986077	1.28E-32	2.66E-30	0.715691865	74.28666952	1.14E-15	3.31E-13	0.406696729	163.2291984	3.56E-32	6.31E-30	0.400786389	69.38839725	7.55E-15	1.90E-12
577	0.459969302	152.9858703	1.64E-30	3.36E-28	0.341377379	66.09930632	2.73E-14	7.57E-12	0.342617414	165.931011	1.31E-32	2.61E-30	0.461175091	70.17694659	5.56E-15	1.53E-12	0.388141218	172.295395	1.27E-33	2.63E-31	0.135733284	74.53659044	1.04E-15	2.87E-13	0.576738478	150.5443331	4.12E-30	8.38E-28	0.545475772	65.39895798	3.60E-14	1.01E-11	0.332095118	165.9285084	1.31E-32	2.72E-30	0.325697998	74.28512527	1.14E-15	3.31E-13	0.407255578	163.1739859	3.64E-32	6.43E-30	0.504520327	69.38381649	7.57E-15	1.90E-12
578	0.377891345	152.9857555	1.64E-30	3.36E-28	0.333085828	66.09334395	2.74E-14	7.57E-12	0.423869246	165.9304342	1.31E-32	2.61E-30	0.367607949	70.15085607	5.62E-15	1.54E-12	0.57467541	172.2764321	1.28E-33	2.64E-31	0.670847423	74.50144846	1.05E-15	2.90E-13	0.362023628	150.5411146	4.13E-30	8.38E-28	0.610227486	65.37492965	3.63E-14	1.02E-11	0.401014848	165.9083079	1.32E-32	2.74E-30	0.345838671	74.27481974	1.15E-15	3.32E-13	0.373918864	163.1696079	3.64E-32	6.43E-30	0.611577461	69.37100022	7.60E-15	1.90E-12
579	0.360785566	152.9584824	1.66E-30	3.39E-28	0.362027601	66.0861581	2.75E-14	7.58E-12	0.560104164	165.9211646	1.32E-32	2.61E-30	0.457624537	70.13991565	5.64E-15	1.54E-12	0.303733012	172.2732264	1.28E-33	2.64E-31	0.767642152	74.4924348	1.06E-15	2.91E-13	0.456921078	150.5328494	4.14E-30	8.40E-28	0.296358682	65.37072622	3.64E-14	1.02E-11	0.392689854	165.8389076	1.36E-32	2.80E-30	0.699545064	74.25760759	1.16E-15	3.34E-13	0.455208227	163.152353	3.66E-32	6.46E-30	0.732710592	69.32388953	7.75E-15	1.93E-12
580	0.338033299	152.9266139	1.68E-30	3.42E-28	0.499713327	66.08015563	2.75E-14	7.59E-12	0.312365583	165.9173895	1.32E-32	2.61E-30	0.502962199	70.13906719	5.64E-15	1.54E-12	0.336717292	172.2439559	1.29E-33	2.67E-31	0.385798646	74.48264774	1.06E-15	2.91E-13	0.45714729	150.4516245	4.27E-30	8.64E-28	0.402083107	65.37034178	3.64E-14	1.02E-11	0.415734114	165.8164186	1.37E-32	2.82E-30	0.398340308	74.24929126	1.16E-15	3.34E-13	0.667213732	163.139383	3.68E-32	6.48E-30	0.396687669	69.31053458	7.79E-15	1.94E-12
581	0.604979872	152.8430949	1.73E-30	3.52E-28	0.391724248	66.07623385	2.76E-14	7.59E-12	0.410279839	165.8714051	1.34E-32	2.65E-30	0.66322617	70.13600372	5.65E-15	1.54E-12	0.360504044	172.2397869	1.29E-33	2.67E-31	0.650450716	74.48167844	1.06E-15	2.91E-13	0.353880164	150.3997529	4.35E-30	8.80E-28	0.661525897	65.36824362	3.64E-14	1.02E-11	0.726350313	165.755426	1.40E-32	2.88E-30	0.367234223	74.23763179	1.17E-15	3.35E-13	0.389157512	163.1350399	3.69E-32	6.48E-30	0.402216304	69.29932243	7.82E-15	1.94E-12
582	0.339984968	152.8065852	1.75E-30	3.57E-28	0.299599632	66.06569359	2.77E-14	7.60E-12	0.496588285	165.8709803	1.34E-32	2.65E-30	0.61581325	70.12681686	5.67E-15	1.55E-12	0.304900724	172.1463913	1.34E-33	2.75E-31	0.32602165	74.47710433	1.06E-15	2.91E-13	0.367723745	150.3264079	4.48E-30	9.03E-28	0.317188969	65.34557234	3.68E-14	1.02E-11	0.413135931	165.745989	1.40E-32	2.89E-30	0.51323181	74.22084133	1.17E-15	3.36E-13	0.343971057	163.1283175	3.70E-32	6.48E-30	0.485322916	69.29633017	7.83E-15	1.94E-12
583	0.586139751	152.7318563	1.80E-30	3.66E-28	0.279420762	66.05662168	2.78E-14	7.62E-12	0.462158239	165.7275089	1.41E-32	2.79E-30	0.660739565	70.12107434	5.68E-15	1.55E-12	0.244496096	172.1329825	1.35E-33	2.76E-31	0.406940598	74.47059483	1.07E-15	2.91E-13	0.346011554	150.2425433	4.62E-30	9.31E-28	0.67942793	65.33875267	3.69E-14	1.02E-11	0.827263043	165.6977304	1.43E-32	2.93E-30	0.366037675	74.21964437	1.17E-15	3.36E-13	0.431639314	163.0598318	3.79E-32	6.64E-30	0.375074482	69.29273436	7.84E-15	1.94E-12
584	0.529748126	152.7277743	1.81E-30	3.66E-28	0.524985391	65.99581148	2.85E-14	7.78E-12	0.413457332	165.7136849	1.42E-32	2.80E-30	0.747742942	70.08127952	5.77E-15	1.56E-12	0.606462562	172.1278331	1.35E-33	2.76E-31	0.478472897	74.43372914	1.08E-15	2.95E-13	0.61230881	150.2101403	4.68E-30	9.41E-28	0.321456915	65.29814465	3.75E-14	1.04E-11	0.76972602	165.6592833	1.45E-32	2.97E-30	0.298107919	74.18036242	1.19E-15	3.41E-13	0.417911219	163.0510749	3.81E-32	6.65E-30	0.28913279	69.24868811	7.98E-15	1.97E-12
585	0.409498791	152.6951734	1.83E-30	3.70E-28	0.354604902	65.99312703	2.85E-14	7.78E-12	0.758172528	165.6368517	1.46E-32	2.87E-30	0.448336198	70.08054363	5.77E-15	1.56E-12	0.259313376	172.1205863	1.35E-33	2.76E-31	0.606847083	74.41964562	1.09E-15	2.96E-13	0.342688422	150.1832912	4.73E-30	9.49E-28	0.634459937	65.27029013	3.79E-14	1.05E-11	0.740877324	165.6398898	1.46E-32	2.99E-30	0.656172908	74.17121171	1.20E-15	3.41E-13	0.368321316	163.0225311	3.85E-32	6.71E-30	0.767578604	69.23036594	8.03E-15	1.99E-12
586	0.265095592	152.6510285	1.86E-30	3.76E-28	0.673507219	65.99023589	2.85E-14	7.78E-12	0.581021556	165.621775	1.47E-32	2.88E-30	0.433584822	70.07358221	5.79E-15	1.56E-12	0.395032207	172.0749057	1.37E-33	2.81E-31	0.250665325	74.41264594	1.09E-15	2.96E-13	0.424393086	150.1771411	4.74E-30	9.49E-28	0.608913345	65.26481029	3.80E-14	1.05E-11	0.344855171	165.6308504	1.47E-32	2.99E-30	0.745943676	74.15972374	1.20E-15	3.42E-13	0.521937292	162.9784587	3.91E-32	6.81E-30	0.587635051	69.17398984	8.21E-15	2.03E-12
587	0.241080954	152.6015112	1.89E-30	3.82E-28	0.314232998	65.96728957	2.88E-14	7.84E-12	0.56776431	165.5189182	1.53E-32	2.99E-30	0.464459596	70.07261541	5.79E-15	1.56E-12	0.672756544	172.0109651	1.41E-33	2.87E-31	0.403011434	74.40032499	1.10E-15	2.97E-13	0.520164633	150.0708516	4.93E-30	9.86E-28	0.455427456	65.25543224	3.81E-14	1.05E-11	0.368773174	165.5313124	1.52E-32	3.10E-30	0.767186087	74.13491976	1.21E-15	3.45E-13	0.681346909	162.8984652	4.03E-32	7.00E-30	0.692155198	69.16767468	8.23E-15	2.03E-12
588	0.359977428	152.5969474	1.90E-30	3.82E-28	0.584702357	65.95554296	2.89E-14	7.85E-12	0.634806593	165.4386369	1.57E-32	3.07E-30	0.581643961	70.07164996	5.79E-15	1.56E-12	0.474227741	171.9890216	1.42E-33	2.89E-31	0.466010561	74.40009287	1.10E-15	2.97E-13	0.438369599	150.049926	4.97E-30	9.93E-28	0.606092769	65.25010501	3.82E-14	1.05E-11	0.665357377	165.4669193	1.56E-32	3.17E-30	0.350850031	74.12974948	1.21E-15	3.45E-13	0.554409172	162.8159583	4.15E-32	7.21E-30	0.445244631	69.15793811	8.26E-15	2.03E-12
589	0.665853747	152.5862319	1.91E-30	3.83E-28	0.352097959	65.95350478	2.89E-14	7.85E-12	0.429607215	165.4178791	1.58E-32	3.09E-30	0.333663561	70.03453275	5.88E-15	1.58E-12	0.374027756	171.9206861	1.45E-33	2.95E-31	0.302215014	74.36836954	1.11E-15	3.00E-13	0.36493984	149.9951763	5.08E-30	1.01E-27	0.38686787	65.24141578	3.83E-14	1.05E-11	0.249147412	165.4260154	1.58E-32	3.21E-30	0.606408999	74.12580312	1.22E-15	3.45E-13	0.634254412	162.7200906	4.30E-32	7.45E-30	0.391025874	69.15157448	8.28E-15	2.03E-12
590	0.353042253	152.5473023	1.93E-30	3.87E-28	0.3826572	65.94060864	2.91E-14	7.88E-12	0.647519274	165.4119719	1.59E-32	3.09E-30	0.650237986	70.01688285	5.92E-15	1.59E-12	0.564220041	171.9083896	1.46E-33	2.96E-31	0.317590879	74.36406223	1.11E-15	3.00E-13	0.337982577	149.9559134	5.15E-30	1.03E-27	0.793386388	65.22702521	3.85E-14	1.06E-11	0.40856637	165.4133422	1.59E-32	3.22E-30	0.773019307	74.12404133	1.22E-15	3.45E-13	0.422250561	162.6912433	4.35E-32	7.51E-30	0.640714137	69.11477338	8.40E-15	2.06E-12
591	0.483195332	152.5460903	1.93E-30	3.87E-28	0.354317988	65.91528838	2.94E-14	7.93E-12	0.547598438	165.3561651	1.62E-32	3.15E-30	0.448638438	70.0127315	5.93E-15	1.59E-12	0.366185777	171.9023748	1.46E-33	2.96E-31	0.393682132	74.35861862	1.11E-15	3.00E-13	0.29723135	149.9012819	5.26E-30	1.04E-27	0.35169298	65.2200626	3.86E-14	1.06E-11	0.668597891	165.4075394	1.59E-32	3.22E-30	0.582444273	74.07290994	1.24E-15	3.51E-13	0.332616191	162.6908209	4.35E-32	7.51E-30	0.677009937	69.05530537	8.60E-15	2.10E-12
592	0.834531272	152.5447558	1.94E-30	3.87E-28	0.402544142	65.91520922	2.94E-14	7.93E-12	0.395184708	165.3468908	1.63E-32	3.16E-30	0.382820022	69.9892679	5.98E-15	1.60E-12	0.449774457	171.8774638	1.48E-33	2.98E-31	0.304737036	74.34947845	1.12E-15	3.00E-13	0.610653344	149.8883264	5.29E-30	1.05E-27	0.516199939	65.21422523	3.87E-14	1.06E-11	0.465524567	165.3944261	1.60E-32	3.23E-30	0.720583421	74.06541672	1.24E-15	3.51E-13	0.333377843	162.573414	4.54E-32	7.83E-30	0.641211905	69.0533242	8.60E-15	2.10E-12
593	0.401759895	152.5431177	1.94E-30	3.87E-28	0.359546292	65.90923999	2.95E-14	7.93E-12	0.591642116	165.3272577	1.64E-32	3.17E-30	0.640115589	69.9829411	6.00E-15	1.60E-12	0.38647386	171.8754709	1.48E-33	2.98E-31	0.349443217	74.34779331	1.12E-15	3.00E-13	0.674435677	149.8254378	5.41E-30	1.07E-27	0.482078924	65.1949803	3.90E-14	1.07E-11	0.291904207	165.3869467	1.60E-32	3.23E-30	0.388919058	74.02901969	1.26E-15	3.56E-13	0.540907941	162.2822132	5.06E-32	8.71E-30	0.420261855	69.02328473	8.71E-15	2.12E-12
594	0.364030791	152.5238396	1.95E-30	3.89E-28	0.583406295	65.90269799	2.95E-14	7.93E-12	0.390858868	165.3231134	1.64E-32	3.17E-30	0.485219919	69.97935738	6.00E-15	1.60E-12	0.373889214	171.8345673	1.50E-33	3.02E-31	0.361677734	74.34069141	1.12E-15	3.00E-13	0.66505924	149.7487569	5.57E-30	1.10E-27	0.313473413	65.17998896	3.93E-14	1.07E-11	0.625206882	165.3389234	1.63E-32	3.29E-30	0.16893889	73.98947422	1.28E-15	3.60E-13	0.626450521	162.2154003	5.19E-32	8.91E-30	0.355470068	69.02106487	8.71E-15	2.12E-12
595	0.447484797	152.5113823	1.96E-30	3.90E-28	0.262036812	65.90212755	2.95E-14	7.93E-12	0.300935481	165.3023326	1.65E-32	3.19E-30	0.676265687	69.9699459	6.03E-15	1.61E-12	0.139452519	171.8306401	1.50E-33	3.02E-31	0.320360423	74.32804384	1.13E-15	3.01E-13	0.68009964	149.7397529	5.59E-30	1.10E-27	0.382386517	65.17821991	3.93E-14	1.07E-11	0.621792158	165.2351358	1.70E-32	3.40E-30	0.358926959	73.98496756	1.28E-15	3.60E-13	0.448135905	162.2098879	5.20E-32	8.92E-30	0.716413192	68.98162584	8.85E-15	2.15E-12
596	0.391836088	152.3897226	2.05E-30	4.08E-28	0.484517737	65.86837725	2.99E-14	7.99E-12	0.467849976	165.2990166	1.66E-32	3.19E-30	0.349895642	69.92284452	6.14E-15	1.63E-12	0.324355386	171.8212314	1.51E-33	3.03E-31	0.476079326	74.32281678	1.13E-15	3.01E-13	0.546227613	149.7364812	5.60E-30	1.10E-27	0.627279615	65.17657652	3.93E-14	1.07E-11	0.778746251	165.2348225	1.70E-32	3.40E-30	0.793642402	73.9758541	1.29E-15	3.61E-13	0.347887483	162.1760008	5.26E-32	9.01E-30	0.601332386	68.98051391	8.85E-15	2.15E-12
597	0.391770475	152.3310423	2.10E-30	4.15E-28	0.596938636	65.86763919	2.99E-14	7.99E-12	0.405223631	165.2513013	1.69E-32	3.24E-30	0.335243144	69.91191667	6.16E-15	1.64E-12	0.337962744	171.8095609	1.51E-33	3.04E-31	0.560985683	74.27838959	1.15E-15	3.06E-13	0.443191575	149.6366335	5.81E-30	1.14E-27	0.383038779	65.16451088	3.95E-14	1.07E-11	0.574066234	165.2305852	1.70E-32	3.40E-30	0.756860712	73.96128852	1.30E-15	3.63E-13	0.658574478	162.1340981	5.35E-32	9.14E-30	0.238932578	68.97570355	8.87E-15	2.15E-12
598	0.356578419	152.3310289	2.10E-30	4.15E-28	0.318428675	65.86665066	2.99E-14	7.99E-12	0.641509615	165.2494623	1.69E-32	3.24E-30	0.409669977	69.89699601	6.20E-15	1.64E-12	0.427054239	171.7795756	1.53E-33	3.06E-31	0.306213104	74.27779643	1.15E-15	3.06E-13	0.468612899	149.6002704	5.90E-30	1.16E-27	0.359437755	65.15534443	3.96E-14	1.07E-11	0.747995801	165.0896205	1.79E-32	3.58E-30	0.298567053	73.95366407	1.30E-15	3.63E-13	0.494713988	162.1213972	5.37E-32	9.17E-30	0.555123675	68.97519352	8.87E-15	2.15E-12
599	0.49558828	152.3162936	2.11E-30	4.17E-28	0.432129215	65.86627072	3.00E-14	7.99E-12	0.401928264	165.2392464	1.69E-32	3.25E-30	0.424152793	69.89469639	6.21E-15	1.64E-12	0.632415787	171.7328387	1.56E-33	3.11E-31	0.646977042	74.27289517	1.15E-15	3.06E-13	0.666687711	149.578135	5.94E-30	1.17E-27	0.354811512	65.1292458	4.00E-14	1.08E-11	0.740615185	165.039886	1.82E-32	3.64E-30	0.654690935	73.93778083	1.31E-15	3.65E-13	0.63587548	162.1162402	5.38E-32	9.17E-30	0.479906724	68.95609974	8.94E-15	2.16E-12
600	0.346453916	152.2808168	2.14E-30	4.22E-28	0.338196947	65.86394291	3.00E-14	7.99E-12	0.400842807	165.1678592	1.74E-32	3.33E-30	0.610205002	69.8926206	6.21E-15	1.64E-12	0.378429852	171.7121107	1.57E-33	3.13E-31	0.27254833	74.25895424	1.16E-15	3.07E-13	0.363973552	149.5726359	5.96E-30	1.17E-27	0.342163989	65.08438798	4.08E-14	1.10E-11	0.720891978	165.0183281	1.84E-32	3.66E-30	0.810778284	73.90697501	1.32E-15	3.68E-13	0.481821094	162.0402082	5.54E-32	9.42E-30	0.512375115	68.95321956	8.95E-15	2.16E-12
601	0.326758647	152.2682762	2.15E-30	4.23E-28	0.267546442	65.85205085	3.01E-14	8.01E-12	0.636558964	165.11849	1.77E-32	3.38E-30	0.424832815	69.8779851	6.25E-15	1.65E-12	0.290900703	171.6911114	1.58E-33	3.15E-31	0.37133279	74.23508902	1.17E-15	3.09E-13	0.580704428	149.5474488	6.01E-30	1.17E-27	0.401858813	65.08380033	4.08E-14	1.10E-11	0.377688785	164.8930941	1.92E-32	3.83E-30	0.69623476	73.89457527	1.33E-15	3.69E-13	0.387483909	162.0105602	5.60E-32	9.51E-30	0.439792647	68.94609519	8.97E-15	2.16E-12
602	0.34348706	152.2593238	2.16E-30	4.23E-28	0.362827655	65.82587958	3.04E-14	8.08E-12	0.630860508	165.0837464	1.79E-32	3.42E-30	0.364576006	69.84735589	6.32E-15	1.66E-12	0.371293013	171.6280642	1.62E-33	3.22E-31	0.337700926	74.20523933	1.18E-15	3.12E-13	0.510805056	149.475497	6.18E-30	1.21E-27	0.623317789	65.08070394	4.08E-14	1.10E-11	0.701913778	164.8241452	1.97E-32	3.92E-30	0.758467007	73.89255421	1.33E-15	3.69E-13	0.348017841	161.9834175	5.65E-32	9.59E-30	0.759021328	68.93578845	9.01E-15	2.16E-12
603	0.299734457	152.2584301	2.16E-30	4.23E-28	0.607107681	65.81816219	3.05E-14	8.09E-12	0.390651583	165.0567656	1.81E-32	3.45E-30	0.522662428	69.82649075	6.37E-15	1.68E-12	0.366469835	171.5326757	1.68E-33	3.33E-31	0.594984966	74.20285892	1.18E-15	3.12E-13	0.271133537	149.3998818	6.36E-30	1.24E-27	0.363748324	65.07938015	4.08E-14	1.10E-11	0.486640161	164.817076	1.98E-32	3.93E-30	0.654993923	73.88285593	1.34E-15	3.70E-13	0.544414952	161.9754869	5.67E-32	9.60E-30	0.492352191	68.90026771	9.13E-15	2.19E-12
604	0.332584311	152.2161083	2.19E-30	4.30E-28	0.586783295	65.80536992	3.07E-14	8.11E-12	0.451069223	165.0301073	1.83E-32	3.48E-30	0.56829072	69.81073409	6.41E-15	1.68E-12	0.318904861	171.5166764	1.69E-33	3.34E-31	0.662926462	74.17921952	1.19E-15	3.14E-13	0.623827122	149.3873593	6.39E-30	1.24E-27	0.395253656	65.07183821	4.10E-14	1.10E-11	0.716058513	164.7820777	2.00E-32	3.97E-30	0.713016826	73.86849769	1.34E-15	3.71E-13	0.399989163	161.9342577	5.76E-32	9.73E-30	0.484839695	68.88901852	9.17E-15	2.19E-12
605	0.316487886	152.198045	2.21E-30	4.32E-28	0.450790186	65.80492936	3.07E-14	8.11E-12	0.596912898	165.0219261	1.83E-32	3.48E-30	0.412765847	69.79710715	6.44E-15	1.69E-12	0.283799821	171.4618462	1.72E-33	3.40E-31	0.376313561	74.17387488	1.19E-15	3.14E-13	0.34345227	149.3518192	6.48E-30	1.26E-27	0.827130183	65.06941718	4.10E-14	1.10E-11	0.496595749	164.7715918	2.01E-32	3.98E-30	0.783259034	73.8682136	1.34E-15	3.71E-13	0.784414026	161.8887818	5.86E-32	9.88E-30	0.370157329	68.88658736	9.18E-15	2.19E-12
606	0.177353864	152.173006	2.23E-30	4.35E-28	0.303943048	65.79453951	3.08E-14	8.13E-12	0.470872779	165.012044	1.84E-32	3.49E-30	0.646062855	69.78841434	6.47E-15	1.69E-12	0.289754157	171.4528404	1.73E-33	3.41E-31	0.469030764	74.16987928	1.20E-15	3.14E-13	0.4033012	149.3373987	6.51E-30	1.26E-27	0.492962667	65.04019145	4.15E-14	1.11E-11	0.706847879	164.7553342	2.02E-32	4.00E-30	0.203242881	73.83180799	1.36E-15	3.75E-13	0.412799519	161.8612873	5.92E-32	9.96E-30	0.587366345	68.87488773	9.22E-15	2.20E-12
607	0.430081791	152.1486842	2.25E-30	4.38E-28	0.358425321	65.78406797	3.09E-14	8.15E-12	0.384658916	164.981183	1.86E-32	3.52E-30	0.361190722	69.74851875	6.57E-15	1.72E-12	0.540694085	171.443542	1.73E-33	3.41E-31	0.349356554	74.14711368	1.21E-15	3.17E-13	0.306741801	149.3334983	6.52E-30	1.26E-27	0.376853117	65.03836775	4.15E-14	1.11E-11	0.686998392	164.669946	2.09E-32	4.12E-30	0.701976098	73.82194048	1.37E-15	3.76E-13	0.441508021	161.8589334	5.92E-32	9.96E-30	0.429995853	68.87024283	9.24E-15	2.20E-12
608	0.28066395	152.1465824	2.25E-30	4.38E-28	0.75282486	65.77446516	3.11E-14	8.16E-12	0.430367166	164.9723267	1.87E-32	3.53E-30	0.713673585	69.70818134	6.67E-15	1.74E-12	0.639946824	171.4053558	1.76E-33	3.45E-31	0.317518437	74.10838948	1.22E-15	3.21E-13	0.446156956	149.3062528	6.59E-30	1.27E-27	0.11325808	65.0377147	4.15E-14	1.11E-11	0.520820942	164.6171008	2.13E-32	4.19E-30	0.900775378	73.8201582	1.37E-15	3.76E-13	0.458064413	161.7862383	6.08E-32	1.02E-29	0.31588417	68.8676749	9.25E-15	2.20E-12
609	0.667501444	152.1352005	2.26E-30	4.39E-28	0.386002098	65.75522941	3.13E-14	8.21E-12	0.331640904	164.9520675	1.88E-32	3.55E-30	0.380331108	69.68116624	6.74E-15	1.75E-12	0.665800379	171.3793176	1.77E-33	3.48E-31	0.483724462	74.03677363	1.26E-15	3.29E-13	0.591883965	149.3060354	6.59E-30	1.27E-27	0.660729285	65.02162889	4.18E-14	1.11E-11	0.701593957	164.5577413	2.18E-32	4.28E-30	0.317783854	73.78372437	1.39E-15	3.80E-13	0.440442907	161.7742444	6.11E-32	1.02E-29	0.390212486	68.86466858	9.26E-15	2.20E-12
610	0.450846596	152.1350407	2.26E-30	4.39E-28	0.448967495	65.74650166	3.14E-14	8.21E-12	0.617561411	164.9273733	1.90E-32	3.58E-30	0.376908072	69.68002519	6.74E-15	1.75E-12	0.662930079	171.3547482	1.79E-33	3.51E-31	0.552617687	74.02917309	1.26E-15	3.30E-13	0.362543542	149.3037103	6.60E-30	1.27E-27	0.358291233	65.02053709	4.18E-14	1.11E-11	0.426398086	164.500695	2.22E-32	4.36E-30	0.495039534	73.77088999	1.39E-15	3.82E-13	0.286871065	161.7020636	6.28E-32	1.05E-29	0.424158299	68.83662141	9.36E-15	2.22E-12
611	0.383142346	152.1023018	2.29E-30	4.43E-28	0.451758547	65.74571597	3.14E-14	8.21E-12	0.33307056	164.884749	1.93E-32	3.63E-30	0.399923345	69.6463727	6.83E-15	1.77E-12	0.336861447	171.3412342	1.80E-33	3.52E-31	0.395155029	74.00537973	1.27E-15	3.32E-13	0.657562357	149.2910122	6.63E-30	1.27E-27	0.402588416	65.01863277	4.18E-14	1.11E-11	0.633175019	164.4382368	2.28E-32	4.46E-30	0.757525577	73.75761865	1.40E-15	3.83E-13	0.373267385	161.6448224	6.41E-32	1.07E-29	0.313620269	68.83193487	9.38E-15	2.22E-12
612	0.39080314	152.0914779	2.30E-30	4.44E-28	0.652854947	65.7446005	3.14E-14	8.21E-12	0.401887189	164.869041	1.94E-32	3.64E-30	0.624994409	69.60673228	6.94E-15	1.80E-12	0.302147128	171.2973651	1.83E-33	3.57E-31	0.603561162	73.93071875	1.31E-15	3.41E-13	0.573702524	149.2802666	6.66E-30	1.28E-27	0.325297568	65.016877	4.19E-14	1.11E-11	0.352237992	164.4167922	2.29E-32	4.49E-30	0.491451753	73.75411037	1.40E-15	3.83E-13	0.448008565	161.633232	6.44E-32	1.07E-29	0.408773462	68.80415964	9.48E-15	2.24E-12
613	0.319847914	151.9419334	2.43E-30	4.69E-28	0.355024153	65.72623108	3.17E-14	8.25E-12	0.562743934	164.8152874	1.98E-32	3.71E-30	0.461164218	69.59746833	6.96E-15	1.80E-12	0.597784352	171.2852389	1.83E-33	3.58E-31	0.318457031	73.9281036	1.31E-15	3.41E-13	0.333828385	149.2662568	6.69E-30	1.28E-27	0.717997577	65.015208	4.19E-14	1.11E-11	0.370816048	164.3878991	2.32E-32	4.53E-30	0.77352977	73.74326145	1.41E-15	3.84E-13	0.455348509	161.541686	6.66E-32	1.11E-29	0.263230337	68.80226578	9.49E-15	2.24E-12
614	0.540339211	151.8922651	2.48E-30	4.77E-28	0.526120471	65.71215988	3.18E-14	8.28E-12	0.459420552	164.7571688	2.02E-32	3.79E-30	0.379513565	69.58539588	7.00E-15	1.81E-12	0.431091697	171.2826214	1.84E-33	3.58E-31	0.406232864	73.91172817	1.32E-15	3.42E-13	0.566970466	149.2183874	6.81E-30	1.30E-27	0.388491008	64.98211722	4.24E-14	1.12E-11	0.401684242	164.3276378	2.37E-32	4.62E-30	0.442980162	73.66418322	1.45E-15	3.95E-13	0.710043504	161.5347602	6.68E-32	1.11E-29	0.391617131	68.76796755	9.62E-15	2.26E-12
615	0.325411803	151.8641472	2.50E-30	4.82E-28	0.658895734	65.70637552	3.19E-14	8.29E-12	0.631699504	164.7371811	2.04E-32	3.81E-30	0.692545323	69.56547189	7.05E-15	1.82E-12	0.638234977	171.2726413	1.84E-33	3.59E-31	0.639021274	73.89261305	1.33E-15	3.44E-13	0.466043391	149.2115978	6.83E-30	1.30E-27	0.516304417	64.97955836	4.25E-14	1.12E-11	0.793095824	164.2452993	2.44E-32	4.76E-30	0.257824963	73.65069837	1.46E-15	3.96E-13	0.533154247	161.5214009	6.71E-32	1.11E-29	0.408603639	68.7574937	9.66E-15	2.27E-12
616	0.316519034	151.8392271	2.53E-30	4.86E-28	0.284155323	65.67612446	3.23E-14	8.37E-12	0.741707992	164.7337411	2.04E-32	3.81E-30	0.395645518	69.53990296	7.12E-15	1.83E-12	0.612805953	171.2100948	1.89E-33	3.66E-31	0.31562794	73.88818235	1.33E-15	3.44E-13	0.411417827	149.1787979	6.92E-30	1.32E-27	0.372845759	64.97267495	4.26E-14	1.12E-11	0.357952204	164.2340815	2.46E-32	4.77E-30	0.781047926	73.63755306	1.47E-15	3.98E-13	0.441280844	161.4621767	6.86E-32	1.14E-29	0.229640945	68.7057213	9.85E-15	2.31E-12
617	0.351506258	151.8260571	2.54E-30	4.87E-28	0.545933034	65.65942531	3.25E-14	8.40E-12	0.338018495	164.6882717	2.08E-32	3.86E-30	0.651619586	69.53379143	7.14E-15	1.83E-12	0.294639438	171.1685543	1.91E-33	3.71E-31	0.75024664	73.87415812	1.34E-15	3.46E-13	0.34936516	149.1674129	6.95E-30	1.32E-27	0.613704438	64.95522837	4.29E-14	1.13E-11	0.670233692	164.2036657	2.48E-32	4.81E-30	0.625515828	73.61372972	1.48E-15	4.00E-13	0.67578365	161.4545214	6.88E-32	1.14E-29	0.424977971	68.70179072	9.87E-15	2.31E-12
618	0.366150291	151.8017508	2.56E-30	4.90E-28	0.375498388	65.65661158	3.25E-14	8.40E-12	0.417434218	164.6706257	2.09E-32	3.88E-30	0.577482964	69.5268201	7.16E-15	1.84E-12	0.300676317	171.1619726	1.92E-33	3.72E-31	0.358539882	73.86706227	1.34E-15	3.46E-13	0.675033383	149.1418304	7.01E-30	1.33E-27	0.347188727	64.93450009	4.32E-14	1.13E-11	0.629307005	164.1429927	2.54E-32	4.92E-30	0.63091084	73.61107261	1.48E-15	4.00E-13	0.195149209	161.3573892	7.14E-32	1.18E-29	0.677987183	68.67723665	9.96E-15	2.32E-12
619	0.397714951	151.7973472	2.57E-30	4.90E-28	0.623678136	65.6525248	3.26E-14	8.40E-12	0.400248401	164.630773	2.12E-32	3.93E-30	0.604243827	69.52310204	7.17E-15	1.84E-12	0.323328467	171.1169589	1.95E-33	3.77E-31	0.261211013	73.86607223	1.34E-15	3.46E-13	0.407771421	149.11483	7.09E-30	1.34E-27	0.609114595	64.93365047	4.33E-14	1.13E-11	0.405229965	164.0796763	2.60E-32	5.02E-30	0.606977144	73.59092628	1.49E-15	4.03E-13	0.306556267	161.3453644	7.17E-32	1.18E-29	0.403640699	68.67418519	9.97E-15	2.32E-12
620	0.393575927	151.7968569	2.57E-30	4.90E-28	0.339199085	65.64411101	3.27E-14	8.40E-12	0.468821958	164.6285808	2.12E-32	3.93E-30	0.306149222	69.49456305	7.25E-15	1.85E-12	0.390584841	171.1000893	1.96E-33	3.79E-31	0.260508049	73.85190454	1.35E-15	3.47E-13	0.54542929	149.1027173	7.12E-30	1.35E-27	0.599484288	64.9009948	4.38E-14	1.14E-11	0.754379007	164.062033	2.62E-32	5.05E-30	0.829602773	73.55979442	1.51E-15	4.07E-13	0.297267085	161.3207513	7.23E-32	1.19E-29	0.452370597	68.67408308	9.97E-15	2.32E-12
621	0.35026884	151.7827531	2.58E-30	4.92E-28	0.429345929	65.64018496	3.27E-14	8.40E-12	0.535961409	164.6212274	2.13E-32	3.94E-30	0.410763789	69.47892235	7.29E-15	1.86E-12	0.276497702	171.0645024	1.99E-33	3.83E-31	0.239211399	73.83924731	1.36E-15	3.47E-13	0.484691299	149.0911559	7.15E-30	1.35E-27	0.369837142	64.89713365	4.39E-14	1.14E-11	0.341913045	164.0534449	2.62E-32	5.06E-30	0.689517998	73.54835939	1.52E-15	4.08E-13	0.632107505	161.2734539	7.36E-32	1.21E-29	0.190547258	68.67246374	9.98E-15	2.32E-12
622	0.354111243	151.756633	2.61E-30	4.96E-28	0.473214011	65.63992119	3.27E-14	8.40E-12	0.458645831	164.6083199	2.14E-32	3.95E-30	0.553417747	69.46553158	7.33E-15	1.87E-12	0.252246077	171.0459995	2.00E-33	3.85E-31	0.47419859	73.83786011	1.36E-15	3.47E-13	0.407769763	148.9277594	7.61E-30	1.44E-27	0.310305954	64.89555731	4.39E-14	1.14E-11	0.363843969	164.0490964	2.63E-32	5.06E-30	0.36040705	73.5475048	1.52E-15	4.08E-13	0.461727328	161.2576599	7.41E-32	1.21E-29	0.730278316	68.64832064	1.01E-14	2.34E-12
623	0.434633928	151.7464705	2.62E-30	4.97E-28	0.405638874	65.63687047	3.28E-14	8.40E-12	0.773785822	164.5843911	2.16E-32	3.98E-30	0.506701901	69.45195474	7.37E-15	1.88E-12	0.384266697	171.0383133	2.01E-33	3.86E-31	0.676428132	73.83645246	1.36E-15	3.47E-13	0.336299931	148.8826602	7.74E-30	1.46E-27	0.618643154	64.88976259	4.40E-14	1.14E-11	0.771616541	164.0263826	2.65E-32	5.09E-30	0.744705858	73.50415388	1.54E-15	4.14E-13	0.264378718	161.2332306	7.47E-32	1.22E-29	0.389805412	68.64613196	1.01E-14	2.34E-12
624	0.589005745	151.6858325	2.68E-30	5.08E-28	0.628752658	65.6368264	3.28E-14	8.40E-12	0.617273192	164.5666823	2.17E-32	3.99E-30	0.318089792	69.44246606	7.40E-15	1.88E-12	0.644489897	171.0285591	2.01E-33	3.86E-31	0.535718958	73.82381404	1.37E-15	3.47E-13	0.696812407	148.8539745	7.82E-30	1.47E-27	0.635701489	64.88538833	4.41E-14	1.14E-11	0.692202666	163.9964654	2.68E-32	5.14E-30	0.606526483	73.4948383	1.55E-15	4.14E-13	0.318006933	161.191198	7.59E-32	1.24E-29	0.224528299	68.59726761	1.03E-14	2.38E-12
625	0.45431346	151.6830914	2.68E-30	5.08E-28	0.33812868	65.6300746	3.29E-14	8.41E-12	0.430937922	164.5634728	2.17E-32	3.99E-30	0.68593784	69.43695038	7.41E-15	1.88E-12	0.366672167	170.9331705	2.09E-33	3.99E-31	0.678429925	73.82301859	1.37E-15	3.47E-13	0.5348882	148.8456199	7.85E-30	1.47E-27	0.620421396	64.88355406	4.41E-14	1.14E-11	0.409597594	163.9702212	2.71E-32	5.18E-30	0.648442464	73.49310736	1.55E-15	4.14E-13	0.768673072	161.1692144	7.65E-32	1.25E-29	0.425914875	68.58442919	1.03E-14	2.39E-12
626	0.353663228	151.6424066	2.72E-30	5.15E-28	0.380608814	65.6214047	3.30E-14	8.42E-12	0.393793467	164.5281086	2.20E-32	4.04E-30	0.822173292	69.41964006	7.46E-15	1.89E-12	0.648361063	170.9118067	2.10E-33	4.02E-31	0.582855675	73.82110328	1.37E-15	3.47E-13	0.65390915	148.8441588	7.85E-30	1.47E-27	0.362070359	64.88084027	4.42E-14	1.14E-11	0.739930552	163.9540029	2.72E-32	5.20E-30	0.397236117	73.40096656	1.61E-15	4.28E-13	0.533026985	161.1339393	7.75E-32	1.26E-29	0.398723834	68.57727144	1.04E-14	2.39E-12
627	0.381633592	151.6199861	2.74E-30	5.18E-28	0.627356205	65.61480067	3.31E-14	8.43E-12	0.355387695	164.4574848	2.26E-32	4.14E-30	0.587883799	69.38268053	7.57E-15	1.91E-12	0.40573807	170.9032146	2.11E-33	4.03E-31	0.451964727	73.81859271	1.37E-15	3.47E-13	0.334212316	148.830451	7.89E-30	1.48E-27	0.239041031	64.87432434	4.43E-14	1.14E-11	0.507500704	163.9355989	2.74E-32	5.23E-30	0.784171754	73.37507764	1.62E-15	4.32E-13	0.389945003	161.1242776	7.78E-32	1.27E-29	0.389568103	68.56621103	1.04E-14	2.40E-12
628	0.462852824	151.5575161	2.81E-30	5.30E-28	0.43429174	65.60367986	3.32E-14	8.45E-12	0.38652411	164.4291432	2.28E-32	4.18E-30	0.731201635	69.34738109	7.67E-15	1.94E-12	0.338660514	170.8989926	2.11E-33	4.03E-31	0.296952262	73.78799918	1.38E-15	3.51E-13	0.494940481	148.8075373	7.96E-30	1.49E-27	0.433694107	64.86831092	4.44E-14	1.14E-11	0.472678655	163.8444809	2.84E-32	5.40E-30	0.816053207	73.37061046	1.62E-15	4.32E-13	0.338675485	161.1091336	7.83E-32	1.27E-29	0.546145643	68.56131255	1.04E-14	2.40E-12
629	0.586612642	151.4908568	2.88E-30	5.41E-28	0.196901635	65.60152468	3.32E-14	8.45E-12	0.398338045	164.419708	2.29E-32	4.19E-30	0.561287315	69.34167988	7.69E-15	1.94E-12	0.680710399	170.8721073	2.13E-33	4.06E-31	0.287039155	73.77064885	1.39E-15	3.53E-13	0.240842407	148.7973176	7.99E-30	1.49E-27	0.482571961	64.86352987	4.45E-14	1.14E-11	0.403430134	163.7936753	2.89E-32	5.49E-30	0.67297091	73.36956969	1.62E-15	4.32E-13	0.642445862	161.0871717	7.89E-32	1.28E-29	0.335540882	68.56044376	1.04E-14	2.40E-12
630	0.356949611	151.4894623	2.88E-30	5.41E-28	0.247009303	65.57648349	3.36E-14	8.52E-12	0.700037963	164.402682	2.31E-32	4.21E-30	0.407773091	69.3255129	7.74E-15	1.95E-12	0.660291205	170.8187332	2.18E-33	4.13E-31	0.363009757	73.75561247	1.40E-15	3.54E-13	0.570154221	148.7844379	8.03E-30	1.50E-27	0.300075899	64.85763193	4.46E-14	1.14E-11	0.313636955	163.790913	2.89E-32	5.49E-30	0.66132637	73.3637032	1.63E-15	4.32E-13	0.389246156	161.0790469	7.91E-32	1.28E-29	0.329492932	68.55248062	1.05E-14	2.40E-12
631	0.401615183	151.4875095	2.89E-30	5.41E-28	0.527854715	65.57222319	3.36E-14	8.52E-12	0.466928019	164.3921424	2.32E-32	4.21E-30	0.608820712	69.3155453	7.77E-15	1.95E-12	0.818301262	170.8030828	2.19E-33	4.15E-31	0.390359418	73.75444852	1.40E-15	3.54E-13	0.578137693	148.781038	8.04E-30	1.50E-27	0.323393401	64.85760093	4.46E-14	1.14E-11	0.761654638	163.7355664	2.95E-32	5.60E-30	0.602886384	73.325827	1.65E-15	4.37E-13	0.350176182	161.0252439	8.07E-32	1.31E-29	0.392423534	68.52348981	1.06E-14	2.42E-12
632	0.377230246	151.4871716	2.89E-30	5.41E-28	0.297044853	65.56780496	3.37E-14	8.52E-12	0.720815631	164.3838847	2.32E-32	4.21E-30	0.467106849	69.31538168	7.77E-15	1.95E-12	0.264564667	170.7709819	2.21E-33	4.19E-31	0.602832274	73.72926898	1.42E-15	3.57E-13	0.557899562	148.7680623	8.08E-30	1.50E-27	0.597195623	64.85153327	4.47E-14	1.14E-11	0.371454835	163.6812089	3.01E-32	5.69E-30	0.691489396	73.31141971	1.66E-15	4.39E-13	0.494628237	161.0126773	8.11E-32	1.31E-29	0.661193481	68.50876853	1.06E-14	2.43E-12
633	0.321828927	151.4824134	2.89E-30	5.41E-28	0.550048173	65.55116359	3.39E-14	8.56E-12	0.431891793	164.3834341	2.32E-32	4.21E-30	0.403342923	69.3131159	7.78E-15	1.95E-12	0.522326894	170.7242492	2.25E-33	4.26E-31	0.769231055	73.68997011	1.44E-15	3.61E-13	0.467024087	148.7600902	8.11E-30	1.50E-27	0.729575555	64.78885983	4.58E-14	1.17E-11	0.397751203	163.6800996	3.01E-32	5.69E-30	0.65845569	73.2939371	1.67E-15	4.41E-13	0.343346933	161.0121201	8.11E-32	1.31E-29	0.490987108	68.50263088	1.07E-14	2.44E-12
634	0.434014414	151.4647955	2.91E-30	5.43E-28	0.3276136	65.53511711	3.41E-14	8.60E-12	0.419674665	164.3826982	2.32E-32	4.21E-30	0.669069574	69.31063227	7.79E-15	1.95E-12	0.37159475	170.7187044	2.26E-33	4.26E-31	0.649758747	73.68979668	1.44E-15	3.61E-13	0.328760176	148.6818773	8.35E-30	1.55E-27	0.553615216	64.75311163	4.65E-14	1.19E-11	0.185311272	163.6795609	3.01E-32	5.69E-30	0.638315072	73.27320749	1.69E-15	4.44E-13	0.407306759	160.9226726	8.39E-32	1.35E-29	0.453717366	68.49809118	1.07E-14	2.44E-12
635	0.431262602	151.4550094	2.92E-30	5.45E-28	0.436391833	65.53276895	3.42E-14	8.60E-12	0.513148971	164.3816039	2.32E-32	4.21E-30	0.38907287	69.29309387	7.84E-15	1.96E-12	0.256294198	170.698895	2.27E-33	4.28E-31	0.220517145	73.68516569	1.44E-15	3.61E-13	0.638927385	148.5618835	8.74E-30	1.62E-27	0.383753182	64.74125784	4.67E-14	1.19E-11	0.488794796	163.6467865	3.05E-32	5.75E-30	0.571236265	73.26208709	1.69E-15	4.45E-13	0.350489543	160.8454353	8.63E-32	1.39E-29	0.358718324	68.48150157	1.08E-14	2.45E-12
636	0.458472922	151.4367699	2.94E-30	5.48E-28	0.454438006	65.52625664	3.42E-14	8.60E-12	0.396755372	164.3354322	2.36E-32	4.27E-30	0.427807787	69.2705111	7.91E-15	1.97E-12	0.397085576	170.6867627	2.28E-33	4.30E-31	0.572317215	73.65792881	1.46E-15	3.64E-13	0.343745131	148.5478396	8.79E-30	1.62E-27	0.297580294	64.72709658	4.69E-14	1.19E-11	0.366578594	163.6335359	3.07E-32	5.77E-30	0.747718827	73.26115452	1.69E-15	4.45E-13	0.453067225	160.8385618	8.65E-32	1.39E-29	0.324698705	68.47860588	1.08E-14	2.45E-12
637	0.596238222	151.4274879	2.95E-30	5.49E-28	0.384753197	65.5214888	3.43E-14	8.61E-12	0.667363691	164.2817859	2.41E-32	4.35E-30	0.400688946	69.27027974	7.91E-15	1.97E-12	0.335318232	170.6819152	2.29E-33	4.30E-31	0.362634832	73.63775589	1.47E-15	3.66E-13	0.588918023	148.546723	8.79E-30	1.62E-27	0.331343518	64.6907873	4.76E-14	1.21E-11	0.653581577	163.6130063	3.09E-32	5.80E-30	0.625550474	73.25355364	1.70E-15	4.45E-13	0.627677283	160.8061861	8.76E-32	1.40E-29	0.582433688	68.47393318	1.08E-14	2.45E-12
638	0.364740174	151.3866422	3.00E-30	5.56E-28	0.639072405	65.51383582	3.44E-14	8.61E-12	0.683017085	164.2435946	2.45E-32	4.40E-30	0.44865012	69.26762295	7.92E-15	1.97E-12	0.627342028	170.6745621	2.29E-33	4.30E-31	0.299227885	73.63750587	1.47E-15	3.66E-13	0.329904173	148.4896083	8.99E-30	1.65E-27	0.584894851	64.67930681	4.78E-14	1.21E-11	0.421977352	163.5909371	3.12E-32	5.84E-30	0.542273274	73.2433604	1.71E-15	4.47E-13	0.650795046	160.6832896	9.17E-32	1.47E-29	0.598175932	68.45812862	1.09E-14	2.46E-12
639	0.297810187	151.3683366	3.02E-30	5.59E-28	0.310825299	65.51210131	3.44E-14	8.61E-12	0.355478103	164.1648572	2.52E-32	4.53E-30	0.450841499	69.25568416	7.95E-15	1.97E-12	0.359623959	170.6624133	2.30E-33	4.31E-31	0.72506374	73.61018539	1.48E-15	3.69E-13	0.45204293	148.4882914	8.99E-30	1.65E-27	0.343888916	64.67553514	4.79E-14	1.21E-11	0.760683048	163.5809944	3.13E-32	5.85E-30	0.393246563	73.23777408	1.71E-15	4.47E-13	0.764633717	160.6796928	9.18E-32	1.47E-29	0.592069861	68.41825684	1.10E-14	2.49E-12
640	0.502540878	151.3169583	3.08E-30	5.69E-28	0.736432582	65.49561484	3.47E-14	8.65E-12	0.39325409	164.1355171	2.55E-32	4.57E-30	0.503848479	69.22438734	8.05E-15	1.99E-12	0.763207943	170.6369443	2.33E-33	4.35E-31	0.403865896	73.58540706	1.50E-15	3.72E-13	0.679658266	148.4819355	9.01E-30	1.65E-27	0.351872295	64.66781785	4.81E-14	1.21E-11	0.535957327	163.5658773	3.14E-32	5.88E-30	0.738070893	73.2302945	1.71E-15	4.47E-13	0.491983653	160.6734516	9.20E-32	1.47E-29	0.591748658	68.41213438	1.10E-14	2.50E-12
641	0.361441368	151.2830794	3.12E-30	5.76E-28	0.514716124	65.49247954	3.47E-14	8.65E-12	0.697198565	164.0316823	2.65E-32	4.74E-30	0.436553408	69.1911742	8.16E-15	2.01E-12	0.288781515	170.6320466	2.33E-33	4.35E-31	0.512965747	73.56110895	1.51E-15	3.75E-13	0.473804908	148.4391741	9.16E-30	1.68E-27	0.660011946	64.66653448	4.81E-14	1.21E-11	0.732816328	163.5214042	3.20E-32	5.97E-30	0.119343496	73.20077133	1.73E-15	4.51E-13	0.756125607	160.6513187	9.28E-32	1.48E-29	0.73855992	68.40882244	1.11E-14	2.50E-12
642	0.358138343	151.2607131	3.14E-30	5.80E-28	0.355513263	65.4869324	3.48E-14	8.66E-12	0.335632564	164.027652	2.65E-32	4.74E-30	0.684096899	69.19090249	8.16E-15	2.01E-12	0.503728851	170.5926516	2.36E-33	4.41E-31	0.637988753	73.55441745	1.51E-15	3.75E-13	0.410248703	148.3677096	9.41E-30	1.72E-27	0.316402497	64.66146859	4.82E-14	1.21E-11	0.143252315	163.5109454	3.21E-32	5.98E-30	0.833175019	73.19938441	1.73E-15	4.51E-13	0.427004472	160.6388393	9.32E-32	1.48E-29	0.381588502	68.378565	1.12E-14	2.52E-12
643	0.344394844	151.2572742	3.15E-30	5.80E-28	0.320762026	65.44070634	3.54E-14	8.79E-12	0.328386674	164.0143979	2.66E-32	4.76E-30	0.539253339	69.18676953	8.17E-15	2.01E-12	0.327661784	170.5697038	2.38E-33	4.44E-31	0.347594636	73.53125415	1.53E-15	3.78E-13	0.693019144	148.326125	9.56E-30	1.75E-27	0.313203771	64.65874655	4.82E-14	1.21E-11	0.647811969	163.4871625	3.24E-32	6.02E-30	0.83621873	73.19531033	1.74E-15	4.51E-13	0.430015606	160.623089	9.38E-32	1.49E-29	0.23936784	68.35008751	1.13E-14	2.55E-12
644	0.382837056	151.2330427	3.18E-30	5.84E-28	0.519775548	65.43644953	3.55E-14	8.79E-12	0.326043353	163.9652296	2.71E-32	4.84E-30	0.718289648	69.179833	8.19E-15	2.02E-12	0.46071286	170.5435344	2.41E-33	4.47E-31	0.848957054	73.49779233	1.55E-15	3.82E-13	0.5876054	148.2842523	9.71E-30	1.77E-27	0.541688682	64.65455733	4.83E-14	1.21E-11	0.528137828	163.4270773	3.31E-32	6.15E-30	0.746504032	73.18130854	1.75E-15	4.53E-13	0.463917467	160.573078	9.55E-32	1.51E-29	0.34662213	68.33831056	1.14E-14	2.55E-12
645	0.453987972	151.1974113	3.22E-30	5.91E-28	0.438616949	65.43610109	3.55E-14	8.79E-12	0.430734192	163.9589701	2.72E-32	4.84E-30	0.388698003	69.16140012	8.25E-15	2.03E-12	0.367580978	170.5290317	2.42E-33	4.49E-31	0.293118859	73.48928021	1.55E-15	3.83E-13	0.499895158	148.2667558	9.78E-30	1.78E-27	0.376856557	64.64739798	4.84E-14	1.22E-11	0.352259176	163.4131779	3.33E-32	6.17E-30	0.485763432	73.16623399	1.76E-15	4.55E-13	0.526364637	160.529368	9.71E-32	1.54E-29	0.271904172	68.32105892	1.14E-14	2.57E-12
646	0.381118273	151.177524	3.24E-30	5.95E-28	0.468170505	65.4229314	3.57E-14	8.82E-12	0.660873365	163.9447362	2.73E-32	4.86E-30	0.470881574	69.14160593	8.31E-15	2.04E-12	0.686550858	170.515156	2.43E-33	4.50E-31	0.351778493	73.48492431	1.55E-15	3.83E-13	0.44452687	148.2556463	9.82E-30	1.78E-27	0.492815556	64.63995307	4.86E-14	1.22E-11	0.300882699	163.4038524	3.34E-32	6.18E-30	0.352575555	73.14912855	1.77E-15	4.57E-13	0.414717407	160.4002612	1.02E-31	1.61E-29	0.373517251	68.28740547	1.16E-14	2.60E-12
647	0.502029438	151.1673816	3.26E-30	5.96E-28	0.348213717	65.40486265	3.59E-14	8.87E-12	0.405916728	163.9376357	2.74E-32	4.86E-30	0.238742612	69.13092429	8.35E-15	2.05E-12	0.369941238	170.5020751	2.44E-33	4.52E-31	0.342924151	73.47968341	1.56E-15	3.83E-13	0.476635355	148.2528917	9.83E-30	1.78E-27	0.592704937	64.63865769	4.86E-14	1.22E-11	0.148896438	163.4029352	3.34E-32	6.18E-30	0.621873454	73.13290539	1.78E-15	4.59E-13	0.55163727	160.3855842	1.02E-31	1.62E-29	0.605921065	68.26945031	1.17E-14	2.61E-12
648	0.416985347	151.1419123	3.29E-30	6.01E-28	0.35703687	65.40101489	3.60E-14	8.87E-12	0.650414929	163.9198695	2.76E-32	4.89E-30	0.515175767	69.1150736	8.40E-15	2.06E-12	0.363726978	170.4892947	2.45E-33	4.53E-31	0.419577226	73.47577164	1.56E-15	3.83E-13	0.392101981	148.1549762	1.02E-29	1.85E-27	0.329012778	64.62563983	4.89E-14	1.22E-11	0.381098209	163.3626544	3.39E-32	6.26E-30	0.758823246	73.11517698	1.79E-15	4.62E-13	0.402084711	160.3427252	1.04E-31	1.64E-29	0.405891825	68.25604989	1.17E-14	2.62E-12
649	0.644415596	151.1295977	3.30E-30	6.03E-28	0.610181835	65.37741413	3.63E-14	8.94E-12	0.4001526	163.9055811	2.77E-32	4.91E-30	0.51340888	69.09697733	8.46E-15	2.07E-12	0.411584592	170.4685133	2.47E-33	4.56E-31	0.414023417	73.44652168	1.58E-15	3.87E-13	0.313544912	148.1345381	1.03E-29	1.86E-27	0.596925295	64.58642418	4.96E-14	1.24E-11	0.708152418	163.2901518	3.48E-32	6.42E-30	0.29148299	73.10921186	1.80E-15	4.62E-13	0.492939015	160.3318945	1.05E-31	1.64E-29	0.462413331	68.25555951	1.17E-14	2.62E-12
650	0.448711524	151.1231252	3.31E-30	6.03E-28	0.40207186	65.37096089	3.64E-14	8.94E-12	0.461884912	163.8499871	2.83E-32	5.00E-30	0.402371187	69.09361325	8.47E-15	2.07E-12	0.297514263	170.4668048	2.48E-33	4.56E-31	0.358699715	73.4333057	1.59E-15	3.88E-13	0.307012603	148.0694252	1.05E-29	1.90E-27	0.397762886	64.57306069	4.99E-14	1.24E-11	0.319495946	163.2875444	3.49E-32	6.42E-30	0.173942953	73.10210443	1.80E-15	4.63E-13	0.461059507	160.3107394	1.05E-31	1.65E-29	0.759474165	68.25167229	1.18E-14	2.62E-12
651	0.477952403	151.1194434	3.32E-30	6.03E-28	0.296338787	65.37072342	3.64E-14	8.94E-12	0.674543272	163.7961494	2.89E-32	5.09E-30	0.457773448	69.08703366	8.49E-15	2.07E-12	0.193399658	170.4301821	2.51E-33	4.61E-31	0.210672419	73.4310015	1.59E-15	3.88E-13	0.318872159	148.068458	1.05E-29	1.90E-27	0.314942504	64.53901608	5.06E-14	1.26E-11	0.564634868	163.2784602	3.50E-32	6.43E-30	0.605355339	73.03118161	1.85E-15	4.74E-13	0.511749511	160.2371284	1.08E-31	1.70E-29	0.450946371	68.23791854	1.18E-14	2.63E-12
652	0.50839215	151.0980945	3.34E-30	6.07E-28	0.450979123	65.36563198	3.65E-14	8.94E-12	0.385346009	163.7450062	2.94E-32	5.18E-30	0.397305336	69.08533773	8.50E-15	2.07E-12	0.78020298	170.4214827	2.52E-33	4.62E-31	0.366575292	73.4023154	1.60E-15	3.92E-13	0.39238643	148.0248328	1.07E-29	1.93E-27	0.287753173	64.53828159	5.06E-14	1.26E-11	0.580039591	163.2237285	3.57E-32	6.55E-30	0.279212026	73.02948353	1.85E-15	4.74E-13	0.658532885	160.2308661	1.09E-31	1.70E-29	0.323938007	68.21867612	1.19E-14	2.64E-12
653	0.569458654	151.0629662	3.39E-30	6.14E-28	0.359780425	65.35766602	3.66E-14	8.94E-12	0.321764703	163.7033063	2.99E-32	5.26E-30	0.607905664	69.06854269	8.55E-15	2.08E-12	0.773232121	170.4158307	2.52E-33	4.62E-31	0.405764718	73.3756526	1.62E-15	3.95E-13	0.33840732	147.9710684	1.09E-29	1.97E-27	0.298091918	64.52123437	5.09E-14	1.26E-11	0.366038567	163.2166293	3.58E-32	6.56E-30	0.611784151	72.98666565	1.88E-15	4.81E-13	0.457149579	160.1212094	1.13E-31	1.77E-29	0.442145558	68.21156526	1.19E-14	2.65E-12
654	0.691795372	151.0427273	3.41E-30	6.18E-28	0.661459311	65.35720414	3.66E-14	8.94E-12	0.582804867	163.6862616	3.01E-32	5.28E-30	0.421841042	69.06463576	8.57E-15	2.08E-12	0.416031218	170.4041591	2.53E-33	4.63E-31	0.425246248	73.35927628	1.63E-15	3.97E-13	0.253136158	147.9522545	1.10E-29	1.98E-27	0.485353372	64.52066077	5.09E-14	1.26E-11	0.629150846	163.188471	3.62E-32	6.61E-30	0.701874439	72.97774403	1.89E-15	4.82E-13	0.330101024	160.0993526	1.14E-31	1.78E-29	0.400569332	68.18771544	1.21E-14	2.67E-12
655	0.362469427	151.0317264	3.43E-30	6.20E-28	0.317162585	65.34160846	3.68E-14	8.99E-12	0.40018058	163.683438	3.01E-32	5.28E-30	0.649355298	69.04593885	8.63E-15	2.09E-12	0.434294375	170.3041515	2.63E-33	4.80E-31	0.382237241	73.35875435	1.63E-15	3.97E-13	0.315988962	147.9390475	1.11E-29	1.99E-27	0.59069893	64.50689264	5.12E-14	1.27E-11	0.291300121	163.1205045	3.71E-32	6.77E-30	0.689398988	72.95272418	1.91E-15	4.86E-13	0.446851176	160.0804312	1.15E-31	1.79E-29	0.347047361	68.18008238	1.21E-14	2.67E-12
656	0.416778225	150.999616	3.47E-30	6.26E-28	0.32374516	65.33187494	3.70E-14	9.01E-12	0.392748033	163.5851205	3.12E-32	5.46E-30	0.430326385	69.04179471	8.64E-15	2.09E-12	0.333966002	170.2314408	2.70E-33	4.92E-31	0.384728335	73.35319457	1.64E-15	3.97E-13	0.303271428	147.9233489	1.11E-29	1.99E-27	0.485519196	64.49703815	5.14E-14	1.27E-11	0.327212511	163.1123705	3.72E-32	6.78E-30	0.394796428	72.93014867	1.92E-15	4.90E-13	0.404101185	160.0518708	1.16E-31	1.80E-29	0.643922641	68.17377434	1.21E-14	2.67E-12
657	0.580892759	150.9496243	3.54E-30	6.37E-28	0.321436419	65.3004204	3.74E-14	9.11E-12	0.714388818	163.5827198	3.12E-32	5.46E-30	0.35871623	69.03389997	8.67E-15	2.09E-12	0.313932154	170.1997883	2.73E-33	4.97E-31	0.528409109	73.3517798	1.64E-15	3.97E-13	0.422362313	147.8972318	1.13E-29	2.01E-27	0.400597776	64.49308795	5.15E-14	1.27E-11	0.433417893	163.0651357	3.79E-32	6.89E-30	0.692850826	72.91563671	1.93E-15	4.92E-13	0.374245133	159.9869931	1.19E-31	1.85E-29	0.574196262	68.15117486	1.22E-14	2.69E-12
658	0.379712676	150.941868	3.55E-30	6.38E-28	0.608884383	65.26730047	3.79E-14	9.21E-12	0.429345485	163.5518385	3.16E-32	5.52E-30	0.320283699	69.02346052	8.71E-15	2.10E-12	0.450153042	170.1848608	2.74E-33	4.99E-31	0.581788592	73.33041958	1.65E-15	3.99E-13	0.290434896	147.8815513	1.13E-29	2.02E-27	0.380900772	64.48430279	5.17E-14	1.27E-11	0.670517048	163.0629407	3.79E-32	6.89E-30	0.584735474	72.8883981	1.95E-15	4.95E-13	0.688556271	159.969366	1.20E-31	1.86E-29	0.360050819	68.11514891	1.24E-14	2.73E-12
659	0.806080001	150.9328908	3.56E-30	6.39E-28	0.733625946	65.26000506	3.80E-14	9.22E-12	0.306546218	163.5337843	3.18E-32	5.54E-30	0.589066435	68.98823227	8.83E-15	2.12E-12	0.217138269	170.129994	2.80E-33	5.08E-31	0.450253621	73.32290384	1.65E-15	4.00E-13	0.488840073	147.831892	1.15E-29	2.06E-27	0.911191775	64.46179468	5.21E-14	1.28E-11	0.377687915	162.9907699	3.89E-32	7.06E-30	0.758553141	72.88768907	1.95E-15	4.95E-13	0.480272058	159.9407161	1.21E-31	1.87E-29	0.361029705	68.0768489	1.26E-14	2.76E-12
660	0.486235856	150.8998377	3.60E-30	6.46E-28	0.455398488	65.25667749	3.81E-14	9.22E-12	0.400484542	163.5324772	3.18E-32	5.54E-30	0.421805425	68.98057374	8.85E-15	2.12E-12	0.316012097	170.1145712	2.82E-33	5.11E-31	0.692485301	73.31615967	1.66E-15	4.00E-13	0.343992182	147.6910177	1.22E-29	2.17E-27	0.32798238	64.45782291	5.22E-14	1.28E-11	0.330032432	162.9559816	3.94E-32	7.14E-30	0.450706101	72.88600049	1.96E-15	4.95E-13	0.624297305	159.8825924	1.24E-31	1.91E-29	0.389946741	68.07028111	1.26E-14	2.77E-12
661	0.360309357	150.8687263	3.65E-30	6.53E-28	0.606069477	65.24978672	3.82E-14	9.23E-12	0.411105599	163.5284665	3.19E-32	5.54E-30	0.457047467	68.97672241	8.87E-15	2.12E-12	0.377072511	169.9610245	2.98E-33	5.39E-31	0.358386108	73.2880501	1.68E-15	4.04E-13	0.373424623	147.6663375	1.23E-29	2.18E-27	0.561317264	64.44341477	5.25E-14	1.29E-11	0.729580658	162.9374982	3.97E-32	7.18E-30	0.647465255	72.88000216	1.96E-15	4.95E-13	0.532697451	159.8497939	1.25E-31	1.93E-29	0.451697325	68.04953301	1.27E-14	2.78E-12
662	0.341622305	150.8612998	3.66E-30	6.54E-28	0.772339666	65.24040459	3.83E-14	9.24E-12	0.442931276	163.5130731	3.21E-32	5.56E-30	0.262159549	68.97592616	8.87E-15	2.12E-12	0.4115999	169.9071204	3.04E-33	5.49E-31	0.279236145	73.27939523	1.68E-15	4.05E-13	0.272706216	147.6280335	1.25E-29	2.21E-27	0.377453924	64.42831392	5.28E-14	1.29E-11	0.59516694	162.902413	4.02E-32	7.27E-30	0.773598922	72.87516368	1.96E-15	4.96E-13	0.391227146	159.7660686	1.29E-31	1.99E-29	0.299441491	68.02176967	1.29E-14	2.81E-12
663	0.602203153	150.8095344	3.73E-30	6.66E-28	0.38684439	65.23953177	3.83E-14	9.24E-12	0.3953489	163.5041814	3.22E-32	5.57E-30	0.444869791	68.97009286	8.89E-15	2.13E-12	0.618814429	169.8855006	3.06E-33	5.53E-31	0.38693333	73.26392587	1.69E-15	4.06E-13	0.345791811	147.6209936	1.25E-29	2.21E-27	0.615008403	64.39869306	5.35E-14	1.31E-11	0.341941995	162.8874095	4.04E-32	7.30E-30	0.784750673	72.86525976	1.97E-15	4.97E-13	0.527703349	159.7550385	1.30E-31	1.99E-29	0.652522285	68.01223245	1.29E-14	2.82E-12
664	0.576152613	150.7850131	3.76E-30	6.70E-28	0.720684452	65.22233418	3.86E-14	9.28E-12	0.272266793	163.4863988	3.24E-32	5.60E-30	0.760290096	68.96182512	8.92E-15	2.13E-12	0.354301084	169.8073246	3.15E-33	5.68E-31	0.67671263	73.26276733	1.69E-15	4.06E-13	0.574130258	147.6179772	1.25E-29	2.21E-27	0.380470153	64.37130438	5.40E-14	1.32E-11	0.30720438	162.8497278	4.10E-32	7.39E-30	0.760068433	72.85607009	1.98E-15	4.97E-13	0.703354166	159.7329864	1.31E-31	2.01E-29	0.352646658	67.99355724	1.30E-14	2.83E-12
665	0.474015902	150.7833694	3.77E-30	6.70E-28	0.351673621	65.22163619	3.86E-14	9.28E-12	0.332661186	163.4322038	3.30E-32	5.71E-30	0.756586278	68.95694935	8.93E-15	2.13E-12	0.475560272	169.7994389	3.16E-33	5.69E-31	0.739437013	73.26148747	1.69E-15	4.06E-13	0.309684195	147.6141158	1.25E-29	2.21E-27	0.270062143	64.35641523	5.44E-14	1.32E-11	0.639297089	162.8392015	4.12E-32	7.40E-30	0.359315253	72.85378961	1.98E-15	4.97E-13	0.360789178	159.6255975	1.36E-31	2.09E-29	0.600928041	67.98222082	1.31E-14	2.84E-12
666	0.43835581	150.7713444	3.78E-30	6.72E-28	0.412576833	65.21368285	3.87E-14	9.30E-12	0.454429258	163.4109273	3.33E-32	5.74E-30	0.286837625	68.95626107	8.94E-15	2.13E-12	0.282415407	169.7906653	3.17E-33	5.70E-31	0.402608773	73.25310393	1.70E-15	4.06E-13	0.273422699	147.5890663	1.27E-29	2.23E-27	0.292888116	64.34220198	5.47E-14	1.33E-11	0.267294871	162.8375321	4.12E-32	7.40E-30	0.335119303	72.81672171	2.01E-15	5.04E-13	0.408497237	159.6133442	1.37E-31	2.09E-29	0.628995128	67.95565393	1.32E-14	2.86E-12
667	0.348829107	150.7693687	3.79E-30	6.72E-28	0.210821962	65.18611743	3.92E-14	9.38E-12	0.494538827	163.4059397	3.34E-32	5.75E-30	0.557163801	68.90744169	9.11E-15	2.17E-12	0.462184008	169.7497506	3.22E-33	5.77E-31	0.579379105	73.22925546	1.71E-15	4.09E-13	0.260542598	147.5882467	1.27E-29	2.23E-27	0.440663962	64.33039773	5.49E-14	1.33E-11	0.310819219	162.8112622	4.16E-32	7.46E-30	0.547900097	72.79673001	2.02E-15	5.07E-13	0.738452847	159.53355	1.41E-31	2.15E-29	0.440405787	67.95369387	1.32E-14	2.86E-12
668	0.414451504	150.7539517	3.81E-30	6.75E-28	0.382366457	65.17876255	3.93E-14	9.38E-12	0.445972829	163.3736118	3.38E-32	5.81E-30	0.640703987	68.90076935	9.13E-15	2.17E-12	0.39947497	169.6906787	3.29E-33	5.89E-31	0.335434323	73.19893832	1.73E-15	4.14E-13	0.289367285	147.5830482	1.27E-29	2.23E-27	0.390991646	64.30607579	5.54E-14	1.34E-11	0.158985397	162.7739681	4.22E-32	7.55E-30	0.401028422	72.78982594	2.03E-15	5.07E-13	0.336092856	159.4735247	1.44E-31	2.20E-29	0.38863292	67.9434417	1.33E-14	2.87E-12
669	0.477178751	150.7414498	3.83E-30	6.77E-28	0.313461795	65.17852955	3.93E-14	9.38E-12	0.56188986	163.3526181	3.40E-32	5.84E-30	0.679659041	68.89958595	9.14E-15	2.17E-12	0.638963542	169.678719	3.30E-33	5.91E-31	0.401630516	73.18848856	1.74E-15	4.15E-13	0.342820289	147.5694222	1.27E-29	2.24E-27	0.624040324	64.30294543	5.55E-14	1.34E-11	0.628390766	162.7305488	4.29E-32	7.66E-30	0.721328223	72.78928522	2.03E-15	5.07E-13	0.689366491	159.456425	1.45E-31	2.21E-29	0.484123302	67.93736315	1.33E-14	2.87E-12
670	0.607501239	150.6770807	3.92E-30	6.93E-28	0.627238131	65.17529849	3.93E-14	9.38E-12	0.40819454	163.325531	3.44E-32	5.89E-30	0.394409462	68.89350943	9.16E-15	2.17E-12	0.288253227	169.6534485	3.33E-33	5.96E-31	0.653481767	73.17277836	1.75E-15	4.16E-13	0.412870807	147.5677045	1.28E-29	2.24E-27	0.277928238	64.30218227	5.55E-14	1.34E-11	0.418391166	162.709086	4.32E-32	7.71E-30	0.618866295	72.74418485	2.07E-15	5.15E-13	0.39460518	159.4289564	1.46E-31	2.23E-29	0.395133126	67.90640524	1.35E-14	2.90E-12
671	0.427700011	150.6619352	3.94E-30	6.96E-28	0.383016655	65.16580357	3.95E-14	9.40E-12	0.388642163	163.1539824	3.66E-32	6.27E-30	0.532945534	68.89015559	9.17E-15	2.17E-12	0.207753137	169.6327948	3.36E-33	5.98E-31	0.425389367	73.16489376	1.76E-15	4.17E-13	0.567901553	147.5526045	1.28E-29	2.24E-27	0.347552677	64.28099435	5.60E-14	1.35E-11	0.547003571	162.6542315	4.41E-32	7.86E-30	0.860433335	72.73915651	2.07E-15	5.15E-13	0.37731612	159.4077346	1.47E-31	2.24E-29	0.590446573	67.89049686	1.35E-14	2.92E-12
672	0.486267382	150.6549587	3.95E-30	6.97E-28	0.78336775	65.16049697	3.96E-14	9.41E-12	0.468904044	163.1399272	3.68E-32	6.29E-30	0.39441643	68.84684126	9.33E-15	2.20E-12	0.587341637	169.6326492	3.36E-33	5.98E-31	0.624061042	73.1600031	1.76E-15	4.17E-13	0.529957508	147.5518598	1.28E-29	2.24E-27	0.553419378	64.26973993	5.63E-14	1.36E-11	0.349543073	162.6123926	4.48E-32	7.97E-30	0.736050934	72.71789527	2.09E-15	5.19E-13	0.335939227	159.3896712	1.48E-31	2.25E-29	0.648243811	67.8392911	1.38E-14	2.97E-12
673	0.650011149	150.6468907	3.97E-30	6.98E-28	0.359419554	65.1542054	3.97E-14	9.42E-12	0.64065557	163.1146267	3.72E-32	6.34E-30	0.390608588	68.79932446	9.50E-15	2.24E-12	0.211271376	169.5999555	3.40E-33	6.05E-31	0.381773883	73.15861819	1.76E-15	4.17E-13	0.405797721	147.5498961	1.28E-29	2.24E-27	0.751559175	64.25977981	5.65E-14	1.36E-11	0.672716305	162.5823705	4.53E-32	8.05E-30	0.636501021	72.71343282	2.09E-15	5.19E-13	0.345310421	159.3437104	1.51E-31	2.29E-29	0.412678777	67.83650027	1.38E-14	2.97E-12
674	0.353967442	150.629357	3.99E-30	7.01E-28	0.354785697	65.12943791	4.00E-14	9.48E-12	0.34410144	163.0639512	3.79E-32	6.45E-30	0.392848885	68.78668073	9.55E-15	2.25E-12	0.62351281	169.5893814	3.41E-33	6.06E-31	0.706136151	73.15531581	1.76E-15	4.17E-13	0.55280314	147.5481381	1.29E-29	2.24E-27	0.572246701	64.24271421	5.69E-14	1.37E-11	0.380431386	162.5754962	4.54E-32	8.06E-30	0.780615474	72.68139737	2.12E-15	5.24E-13	0.400795135	159.3043951	1.53E-31	2.32E-29	0.644914306	67.82048632	1.39E-14	2.99E-12
675	0.284332319	150.6246846	4.00E-30	7.01E-28	0.350055949	65.12922714	4.00E-14	9.48E-12	0.37348256	163.0605161	3.79E-32	6.45E-30	0.373441508	68.77939711	9.57E-15	2.25E-12	0.375238265	169.5617659	3.45E-33	6.11E-31	0.666992582	73.1440669	1.77E-15	4.18E-13	0.270086626	147.519819	1.30E-29	2.26E-27	0.32999264	64.22430059	5.73E-14	1.37E-11	0.7341468	162.5327736	4.61E-32	8.17E-30	0.720960818	72.67884095	2.12E-15	5.24E-13	0.42161791	159.2963685	1.54E-31	2.32E-29	0.582883674	67.80811404	1.40E-14	2.99E-12
676	0.550628028	150.5639725	4.09E-30	7.17E-28	0.582038763	65.11590745	4.03E-14	9.52E-12	0.433123938	163.0403019	3.82E-32	6.49E-30	0.363492651	68.7596844	9.65E-15	2.26E-12	0.748462203	169.5379414	3.48E-33	6.16E-31	0.35567388	73.14238974	1.77E-15	4.18E-13	0.360748129	147.419202	1.35E-29	2.34E-27	0.271371945	64.22372279	5.73E-14	1.37E-11	0.384019258	162.521003	4.63E-32	8.20E-30	0.350455813	72.66310469	2.13E-15	5.27E-13	0.627895352	159.2423172	1.57E-31	2.37E-29	0.352173192	67.80195399	1.40E-14	2.99E-12
677	0.456896586	150.5414958	4.13E-30	7.21E-28	0.383761985	65.08941988	4.07E-14	9.57E-12	0.371710053	163.0390231	3.82E-32	6.49E-30	0.663426659	68.75504221	9.66E-15	2.26E-12	0.233392382	169.4844397	3.55E-33	6.27E-31	0.628023893	73.13874442	1.78E-15	4.18E-13	0.453540761	147.3144914	1.40E-29	2.44E-27	0.325530047	64.21459226	5.75E-14	1.37E-11	0.292589502	162.4717774	4.72E-32	8.34E-30	0.691778865	72.64823787	2.14E-15	5.29E-13	0.429379869	159.2406992	1.57E-31	2.37E-29	0.418320005	67.8018389	1.40E-14	2.99E-12
678	0.576675771	150.5392687	4.13E-30	7.21E-28	0.382519121	65.08806188	4.07E-14	9.57E-12	0.625898611	163.0328613	3.83E-32	6.49E-30	0.413153268	68.74670913	9.70E-15	2.27E-12	0.433393811	169.47616	3.56E-33	6.28E-31	0.314270596	73.10693231	1.80E-15	4.22E-13	0.552822802	147.2850859	1.42E-29	2.46E-27	0.265701893	64.19400851	5.80E-14	1.38E-11	0.332087055	162.4440593	4.77E-32	8.41E-30	0.568175543	72.59958252	2.18E-15	5.38E-13	0.446820025	159.214402	1.59E-31	2.38E-29	0.369991422	67.80146244	1.40E-14	2.99E-12
679	0.3936545	150.4504663	4.27E-30	7.45E-28	0.401812431	65.08705442	4.07E-14	9.57E-12	0.402916214	163.0181536	3.85E-32	6.52E-30	0.439338232	68.74170866	9.71E-15	2.27E-12	0.379295036	169.3463601	3.73E-33	6.58E-31	0.366752014	73.06992444	1.82E-15	4.27E-13	0.363779083	147.1716734	1.48E-29	2.56E-27	0.53596779	64.15190999	5.89E-14	1.41E-11	0.514576747	162.3844746	4.87E-32	8.59E-30	0.702834381	72.58748109	2.19E-15	5.40E-13	0.309370939	159.212089	1.59E-31	2.38E-29	0.42613915	67.78389871	1.41E-14	3.01E-12
680	0.403519643	150.4154398	4.33E-30	7.54E-28	0.62328611	65.08032157	4.08E-14	9.57E-12	0.364203474	162.9803289	3.91E-32	6.60E-30	0.393805013	68.73745923	9.73E-15	2.27E-12	0.233920603	169.3320036	3.75E-33	6.60E-31	0.6847622	73.0684081	1.82E-15	4.27E-13	0.355336081	147.1223998	1.51E-29	2.61E-27	0.392756712	64.14557131	5.91E-14	1.41E-11	0.401713065	162.3234305	4.98E-32	8.77E-30	0.633223169	72.57636463	2.20E-15	5.41E-13	0.303336098	159.1982889	1.59E-31	2.39E-29	0.44054993	67.76707358	1.42E-14	3.02E-12
681	0.353861268	150.4029962	4.35E-30	7.56E-28	0.381215128	65.08002469	4.08E-14	9.57E-12	0.634588045	162.9266875	3.98E-32	6.72E-30	0.273301859	68.71230957	9.83E-15	2.29E-12	0.300539097	169.3298755	3.75E-33	6.60E-31	0.57221049	73.06510243	1.83E-15	4.27E-13	0.58624066	147.0940654	1.53E-29	2.63E-27	0.522309138	64.11985693	5.97E-14	1.42E-11	0.786770748	162.1883734	5.24E-32	9.21E-30	0.418939813	72.57086831	2.21E-15	5.42E-13	0.570162708	159.175977	1.61E-31	2.41E-29	0.43974883	67.76359119	1.42E-14	3.02E-12
682	0.437416862	150.3686916	4.41E-30	7.65E-28	0.363728026	65.07861576	4.09E-14	9.57E-12	0.315826557	162.8953248	4.03E-32	6.78E-30	0.424754932	68.67980777	9.95E-15	2.31E-12	0.418504643	169.3156114	3.77E-33	6.62E-31	0.275448446	73.05029264	1.84E-15	4.29E-13	0.707054619	147.0032475	1.58E-29	2.72E-27	0.45434348	64.11528306	5.98E-14	1.42E-11	0.295082826	162.1847046	5.25E-32	9.21E-30	0.730236429	72.54710133	2.23E-15	5.46E-13	0.428604978	159.1673789	1.61E-31	2.41E-29	0.395802839	67.75684094	1.43E-14	3.03E-12
683	0.346000074	150.2431347	4.62E-30	8.01E-28	0.395216234	65.06985172	4.10E-14	9.59E-12	0.520336425	162.8949939	4.03E-32	6.78E-30	0.444287739	68.668214	1.00E-14	2.32E-12	0.295210536	169.2868095	3.81E-33	6.68E-31	0.319105858	73.02643475	1.85E-15	4.32E-13	0.356341354	146.983978	1.59E-29	2.74E-27	0.292202516	64.09237989	6.03E-14	1.43E-11	0.366169251	162.1583669	5.30E-32	9.28E-30	0.718382007	72.53844804	2.24E-15	5.47E-13	0.359854745	159.1382506	1.63E-31	2.44E-29	0.661071837	67.72463299	1.44E-14	3.06E-12
684	0.620539496	150.1958882	4.70E-30	8.14E-28	0.492942013	65.04053717	4.15E-14	9.69E-12	0.453267423	162.8382762	4.12E-32	6.91E-30	0.408705345	68.66263943	1.00E-14	2.32E-12	0.297790331	169.2470347	3.87E-33	6.77E-31	0.774494935	73.02291325	1.86E-15	4.32E-13	0.30494399	146.9517064	1.61E-29	2.77E-27	0.665829586	64.07576009	6.07E-14	1.44E-11	0.756394402	162.1297273	5.36E-32	9.36E-30	0.195947501	72.53242014	2.24E-15	5.47E-13	0.371766047	159.1149619	1.65E-31	2.45E-29	0.621475825	67.71125763	1.45E-14	3.07E-12
685	0.612258199	150.1928533	4.71E-30	8.14E-28	0.358262907	65.02101283	4.18E-14	9.74E-12	0.525122796	162.8235316	4.14E-32	6.94E-30	0.643927906	68.65378666	1.01E-14	2.33E-12	0.49876095	169.2437651	3.88E-33	6.77E-31	0.75689883	73.02184215	1.86E-15	4.32E-13	0.353383169	146.9417695	1.62E-29	2.77E-27	0.300021119	64.0626221	6.11E-14	1.44E-11	0.399954391	162.1261461	5.36E-32	9.36E-30	0.334616599	72.52432776	2.25E-15	5.48E-13	0.286557479	159.0962881	1.66E-31	2.47E-29	0.652767832	67.70252347	1.46E-14	3.08E-12
686	0.424374299	150.177598	4.74E-30	8.17E-28	0.325270365	65.01932688	4.18E-14	9.74E-12	0.471870772	162.8003246	4.18E-32	6.99E-30	0.768719551	68.61971404	1.02E-14	2.36E-12	0.303328358	169.1370479	4.03E-33	7.03E-31	0.652979314	73.00084604	1.87E-15	4.34E-13	0.307866799	146.9371178	1.62E-29	2.78E-27	0.2506409	64.0294537	6.19E-14	1.46E-11	0.682935983	162.1232457	5.37E-32	9.36E-30	0.716205513	72.5174778	2.25E-15	5.49E-13	0.383022895	158.9430551	1.75E-31	2.61E-29	0.43328957	67.6900937	1.46E-14	3.09E-12
687	0.472155117	150.1719408	4.75E-30	8.18E-28	0.660684004	65.01530346	4.19E-14	9.74E-12	0.667811884	162.7451551	4.26E-32	7.12E-30	0.495689465	68.60188907	1.03E-14	2.37E-12	0.392249051	169.1150871	4.06E-33	7.08E-31	0.282853132	72.98804435	1.88E-15	4.36E-13	0.379010078	146.9199079	1.63E-29	2.79E-27	0.351266295	64.02371392	6.20E-14	1.46E-11	0.315077395	162.1000667	5.42E-32	9.43E-30	0.442149386	72.51385144	2.26E-15	5.49E-13	0.34230681	158.9330838	1.76E-31	2.62E-29	0.691129193	67.67340262	1.47E-14	3.10E-12
688	0.325652971	150.1408944	4.80E-30	8.26E-28	0.508568538	64.99378693	4.22E-14	9.81E-12	0.680220788	162.7426993	4.27E-32	7.12E-30	0.455984142	68.59963016	1.03E-14	2.37E-12	0.335993422	169.0656693	4.14E-33	7.20E-31	0.170479003	72.96940757	1.89E-15	4.38E-13	0.261110816	146.8695477	1.66E-29	2.84E-27	0.485958773	64.01735962	6.22E-14	1.46E-11	0.710825939	162.0591065	5.50E-32	9.56E-30	0.826855412	72.49875289	2.27E-15	5.50E-13	0.324015052	158.9095698	1.78E-31	2.63E-29	0.457582642	67.65490889	1.48E-14	3.12E-12
689	0.469690489	150.1380857	4.81E-30	8.26E-28	0.388460918	64.98475437	4.24E-14	9.83E-12	0.440622407	162.7182335	4.30E-32	7.18E-30	0.696694902	68.58149109	1.03E-14	2.38E-12	0.422390243	169.0475898	4.16E-33	7.23E-31	0.346695659	72.96710995	1.90E-15	4.38E-13	0.688443818	146.8438362	1.68E-29	2.86E-27	0.307405674	64.00919013	6.24E-14	1.46E-11	0.723569599	162.0556477	5.51E-32	9.56E-30	0.528635525	72.49822033	2.27E-15	5.50E-13	0.311383432	158.8904262	1.79E-31	2.65E-29	0.41652355	67.61725423	1.51E-14	3.16E-12
690	0.404363606	150.1360672	4.81E-30	8.26E-28	0.516246755	64.98057117	4.25E-14	9.84E-12	0.458653956	162.6706262	4.38E-32	7.29E-30	0.605832614	68.57513325	1.04E-14	2.38E-12	0.605564414	169.0364056	4.18E-33	7.25E-31	0.302029437	72.9626688	1.90E-15	4.38E-13	0.301934397	146.7584845	1.74E-29	2.95E-27	0.604052892	64.00804567	6.24E-14	1.46E-11	0.648831701	162.0467943	5.52E-32	9.58E-30	0.53419526	72.47990961	2.29E-15	5.53E-13	0.53508849	158.8799711	1.80E-31	2.66E-29	0.47255533	67.6135269	1.51E-14	3.16E-12
691	0.527644775	150.1317909	4.82E-30	8.26E-28	0.372819787	64.97382716	4.26E-14	9.85E-12	0.432301021	162.6549878	4.41E-32	7.33E-30	0.401400226	68.57060959	1.04E-14	2.38E-12	0.508221876	169.0189774	4.21E-33	7.29E-31	0.753798055	72.93940444	1.92E-15	4.42E-13	0.337318844	146.7460153	1.74E-29	2.96E-27	0.295378892	64.00025488	6.26E-14	1.47E-11	0.43382651	161.9744333	5.67E-32	9.82E-30	0.668844234	72.4750153	2.29E-15	5.53E-13	0.70604661	158.8366891	1.83E-31	2.70E-29	0.391795505	67.61078437	1.51E-14	3.16E-12
692	0.55610477	150.1206415	4.84E-30	8.28E-28	0.613672815	64.95464384	4.29E-14	9.91E-12	0.544181262	162.6364173	4.44E-32	7.37E-30	0.239906319	68.53296314	1.05E-14	2.42E-12	0.454663811	168.9850694	4.26E-33	7.37E-31	0.509681385	72.91138893	1.94E-15	4.46E-13	0.377682594	146.7440322	1.75E-29	2.96E-27	0.671315965	63.97983088	6.31E-14	1.48E-11	0.631418961	161.9612398	5.70E-32	9.86E-30	0.775260454	72.47349363	2.29E-15	5.53E-13	0.657935316	158.7788957	1.86E-31	2.75E-29	0.463348725	67.61069802	1.51E-14	3.16E-12
693	0.375705915	150.0705559	4.93E-30	8.43E-28	0.347176831	64.93374826	4.33E-14	9.98E-12	0.347484328	162.54257	4.59E-32	7.62E-30	0.427761934	68.50926776	1.06E-14	2.43E-12	0.317914943	168.9782347	4.27E-33	7.38E-31	0.619204375	72.87452482	1.96E-15	4.51E-13	0.401770439	146.7174995	1.76E-29	2.99E-27	0.303999067	63.97289423	6.33E-14	1.48E-11	0.36158152	161.9176606	5.79E-32	1.00E-29	0.799629576	72.47040288	2.29E-15	5.53E-13	0.661652916	158.7710356	1.87E-31	2.75E-29	0.408735758	67.60334382	1.52E-14	3.16E-12
694	0.43834869	150.0471555	4.98E-30	8.49E-28	0.609061937	64.92744123	4.34E-14	9.99E-12	0.447128516	162.5251811	4.62E-32	7.65E-30	0.314605268	68.50470512	1.07E-14	2.43E-12	0.289362553	168.9456163	4.32E-33	7.45E-31	0.453489488	72.85989318	1.98E-15	4.53E-13	0.545484291	146.7011395	1.77E-29	3.00E-27	0.348384748	63.965829	6.34E-14	1.48E-11	0.434845863	161.847453	5.95E-32	1.02E-29	0.360785567	72.46131853	2.30E-15	5.54E-13	0.381780483	158.744477	1.89E-31	2.78E-29	0.429958157	67.60034909	1.52E-14	3.16E-12
695	0.557771391	150.0193931	5.03E-30	8.57E-28	0.285452492	64.92093965	4.35E-14	1.00E-11	0.52852276	162.4971644	4.67E-32	7.72E-30	0.592006835	68.50320403	1.07E-14	2.43E-12	0.324981512	168.9363701	4.34E-33	7.47E-31	0.351185602	72.85945449	1.98E-15	4.53E-13	0.306501164	146.6953769	1.78E-29	3.00E-27	0.441430788	63.94971254	6.39E-14	1.49E-11	0.33366059	161.8461776	5.95E-32	1.02E-29	0.707917908	72.45024914	2.31E-15	5.56E-13	0.205982543	158.7394035	1.89E-31	2.78E-29	0.492962278	67.59739475	1.52E-14	3.16E-12
696	0.364921468	149.9965294	5.07E-30	8.63E-28	0.599461487	64.90157131	4.38E-14	1.01E-11	0.510772672	162.4876101	4.69E-32	7.74E-30	0.330398462	68.49585966	1.07E-14	2.44E-12	0.2735665	168.9059464	4.39E-33	7.54E-31	0.613435802	72.83878895	1.99E-15	4.56E-13	0.616626415	146.6939965	1.78E-29	3.00E-27	0.901750737	63.91610827	6.47E-14	1.50E-11	0.550723386	161.7959714	6.06E-32	1.04E-29	0.354177154	72.42184035	2.34E-15	5.60E-13	0.47852226	158.718998	1.91E-31	2.80E-29	0.647448743	67.59614695	1.52E-14	3.16E-12
697	0.337967082	149.9560238	5.15E-30	8.75E-28	0.310293109	64.89578124	4.39E-14	1.01E-11	0.554342434	162.4765892	4.71E-32	7.75E-30	0.326961427	68.48511124	1.07E-14	2.44E-12	0.506589576	168.8626455	4.46E-33	7.64E-31	0.323436035	72.80744496	2.02E-15	4.61E-13	0.321862364	146.6596985	1.80E-29	3.04E-27	0.42759122	63.91501087	6.47E-14	1.50E-11	0.360354374	161.7902134	6.08E-32	1.04E-29	0.675281686	72.42139649	2.34E-15	5.60E-13	0.613360442	158.671073	1.94E-31	2.84E-29	0.740762376	67.5630907	1.54E-14	3.19E-12
698	0.29721372	149.8992168	5.26E-30	8.92E-28	0.369819166	64.89535689	4.39E-14	1.01E-11	0.29379382	162.4757536	4.71E-32	7.75E-30	0.41534649	68.48076537	1.08E-14	2.44E-12	0.348122259	168.8614579	4.46E-33	7.64E-31	0.6353833	72.80067635	2.02E-15	4.61E-13	0.26996225	146.6240825	1.83E-29	3.07E-27	0.300537433	63.89333378	6.53E-14	1.51E-11	0.704990241	161.7781202	6.10E-32	1.05E-29	0.886905533	72.40962712	2.35E-15	5.62E-13	0.480058821	158.652111	1.96E-31	2.86E-29	0.704882332	67.5488248	1.55E-14	3.21E-12
699	0.610613798	149.8980499	5.27E-30	8.92E-28	0.635669445	64.88908832	4.40E-14	1.01E-11	0.421156527	162.4664732	4.73E-32	7.77E-30	0.405026165	68.46934185	1.08E-14	2.45E-12	0.642235308	168.8370427	4.50E-33	7.70E-31	0.413871196	72.79737104	2.02E-15	4.61E-13	0.278839704	146.6211492	1.83E-29	3.07E-27	0.47518325	63.89263178	6.53E-14	1.51E-11	0.739646794	161.7702961	6.12E-32	1.05E-29	0.645400064	72.38516184	2.37E-15	5.67E-13	0.377029065	158.6510069	1.96E-31	2.86E-29	0.695605452	67.5449335	1.55E-14	3.21E-12
700	0.674391113	149.8355883	5.39E-30	9.12E-28	0.620380173	64.8844782	4.41E-14	1.01E-11	0.657079081	162.4555872	4.75E-32	7.79E-30	0.472799655	68.44715293	1.09E-14	2.47E-12	0.309789677	168.8269921	4.52E-33	7.72E-31	0.468065252	72.78335616	2.03E-15	4.63E-13	0.384973122	146.4576436	1.95E-29	3.27E-27	0.382622458	63.88589836	6.55E-14	1.51E-11	0.641527619	161.7322215	6.21E-32	1.06E-29	0.777039754	72.35698487	2.40E-15	5.71E-13	0.677380163	158.6335976	1.97E-31	2.87E-29	0.475759931	67.52181839	1.56E-14	3.23E-12
701	0.519755847	149.8266197	5.41E-30	9.14E-28	0.362041341	64.87994346	4.42E-14	1.01E-11	0.650237829	162.4355286	4.78E-32	7.83E-30	0.350761509	68.4267475	1.10E-14	2.48E-12	0.229339961	168.8126032	4.54E-33	7.75E-31	0.347927691	72.7686798	2.05E-15	4.64E-13	0.603121467	146.4468944	1.96E-29	3.27E-27	0.334142229	63.88512481	6.55E-14	1.51E-11	0.789524433	161.6323884	6.44E-32	1.10E-29	0.7760914	72.35405718	2.40E-15	5.71E-13	0.345225394	158.5793654	2.01E-31	2.92E-29	0.774656152	67.51507355	1.57E-14	3.24E-12
702	0.374206561	149.8106542	5.44E-30	9.18E-28	0.239032853	64.87277498	4.43E-14	1.01E-11	0.486287741	162.4175764	4.81E-32	7.88E-30	0.458504455	68.40471449	1.11E-14	2.50E-12	0.350517482	168.7786662	4.60E-33	7.84E-31	0.3708853	72.76681055	2.05E-15	4.64E-13	0.433613589	146.4306704	1.97E-29	3.29E-27	0.409149458	63.86487668	6.60E-14	1.52E-11	0.62980244	161.6247395	6.46E-32	1.10E-29	0.725126548	72.35167242	2.40E-15	5.71E-13	0.750299477	158.5269351	2.05E-31	2.98E-29	0.433744661	67.49967377	1.58E-14	3.25E-12
703	0.68001058	149.7488605	5.57E-30	9.38E-28	0.433670944	64.86751885	4.44E-14	1.01E-11	0.400215512	162.3602945	4.92E-32	8.03E-30	0.409433294	68.39315554	1.11E-14	2.51E-12	0.315083647	168.7709483	4.61E-33	7.85E-31	0.338900833	72.76089073	2.05E-15	4.65E-13	0.366412078	146.4216928	1.97E-29	3.30E-27	0.352282902	63.84959488	6.64E-14	1.53E-11	0.39464544	161.5977354	6.53E-32	1.11E-29	0.668848811	72.348827	2.40E-15	5.71E-13	0.501627911	158.4965987	2.07E-31	3.01E-29	0.256988731	67.49022583	1.58E-14	3.26E-12
704	0.546207877	149.7385878	5.59E-30	9.41E-28	0.482535641	64.86098229	4.45E-14	1.01E-11	0.532551454	162.3556012	4.92E-32	8.04E-30	0.590068257	68.38426574	1.12E-14	2.52E-12	0.294491441	168.7658066	4.62E-33	7.85E-31	0.448963146	72.74557277	2.06E-15	4.65E-13	0.369108094	146.4182849	1.98E-29	3.30E-27	0.366969301	63.84541913	6.66E-14	1.53E-11	0.389661904	161.5672554	6.60E-32	1.12E-29	0.727213577	72.34372955	2.41E-15	5.72E-13	0.742143948	158.470036	2.09E-31	3.03E-29	0.471391866	67.48255111	1.59E-14	3.26E-12
705	0.370788001	149.5846027	5.93E-30	9.95E-28	0.323376176	64.85766815	4.46E-14	1.01E-11	0.412174988	162.3442664	4.95E-32	8.06E-30	0.687584763	68.37649137	1.12E-14	2.52E-12	0.500412937	168.6836276	4.76E-33	8.08E-31	0.150607738	72.74395573	2.07E-15	4.65E-13	0.339239642	146.3833452	2.00E-29	3.34E-27	0.648627816	63.82678711	6.70E-14	1.54E-11	0.851190814	161.549036	6.65E-32	1.13E-29	0.708243421	72.33893679	2.41E-15	5.72E-13	0.391944235	158.4602686	2.10E-31	3.04E-29	0.465975788	67.45422613	1.61E-14	3.29E-12
706	0.363942669	149.5830718	5.93E-30	9.95E-28	0.300057129	64.85731202	4.46E-14	1.01E-11	0.333456949	162.3348317	4.96E-32	8.08E-30	0.661637026	68.37153392	1.12E-14	2.52E-12	0.644370404	168.6095008	4.89E-33	8.29E-31	0.25131006	72.74374238	2.07E-15	4.65E-13	0.245855792	146.3340802	2.04E-29	3.39E-27	0.376952107	63.81713442	6.73E-14	1.54E-11	0.534973994	161.5444917	6.66E-32	1.13E-29	0.475038697	72.32126761	2.43E-15	5.75E-13	0.380460126	158.4557814	2.10E-31	3.04E-29	0.659684104	67.45014391	1.61E-14	3.30E-12
707	0.580679914	149.5483705	6.01E-30	1.01E-27	0.59716055	64.85211791	4.47E-14	1.01E-11	0.296944367	162.3218598	4.99E-32	8.10E-30	0.39516596	68.36956597	1.12E-14	2.52E-12	0.667339175	168.6038027	4.90E-33	8.30E-31	0.88483847	72.74357121	2.07E-15	4.65E-13	0.363796611	146.3281715	2.05E-29	3.40E-27	0.588818713	63.79350068	6.79E-14	1.56E-11	0.294697617	161.5388893	6.67E-32	1.13E-29	0.765700255	72.31483991	2.44E-15	5.76E-13	0.441479494	158.3985559	2.15E-31	3.10E-29	0.631196793	67.44103108	1.61E-14	3.30E-12
708	0.390499933	149.519081	6.08E-30	1.02E-27	0.365811128	64.82605612	4.51E-14	1.02E-11	0.41555312	162.2110737	5.20E-32	8.43E-30	0.603076167	68.36052607	1.13E-14	2.52E-12	0.279527089	168.5518507	5.00E-33	8.44E-31	0.314500558	72.73683135	2.07E-15	4.66E-13	0.525931395	146.3257462	2.05E-29	3.40E-27	0.37681812	63.78408331	6.82E-14	1.56E-11	0.438418259	161.4321677	6.94E-32	1.17E-29	0.397014198	72.29735357	2.45E-15	5.79E-13	0.536006679	158.3941738	2.15E-31	3.10E-29	0.398757207	67.43675053	1.62E-14	3.30E-12
709	0.49505317	149.4972178	6.13E-30	1.02E-27	0.518763143	64.78907099	4.58E-14	1.03E-11	0.636653602	162.1755985	5.27E-32	8.53E-30	0.475572593	68.34465751	1.13E-14	2.54E-12	0.451653494	168.5483663	5.00E-33	8.44E-31	0.412237909	72.73367594	2.07E-15	4.66E-13	0.645569996	146.299541	2.07E-29	3.42E-27	0.59764399	63.77678218	6.84E-14	1.56E-11	0.299686921	161.4004642	7.02E-32	1.18E-29	0.675691261	72.28944727	2.46E-15	5.80E-13	0.67826075	158.3527733	2.19E-31	3.15E-29	0.261796662	67.43345501	1.62E-14	3.30E-12
710	0.500277272	149.4887682	6.15E-30	1.03E-27	0.729527021	64.78188282	4.59E-14	1.03E-11	0.346626919	162.066205	5.48E-32	8.87E-30	0.548883195	68.32899271	1.14E-14	2.54E-12	0.413409476	168.5431069	5.01E-33	8.44E-31	0.787432919	72.72258474	2.08E-15	4.67E-13	0.537556987	146.2929099	2.07E-29	3.43E-27	0.2449012	63.76630098	6.87E-14	1.56E-11	0.709341388	161.3713761	7.10E-32	1.20E-29	0.578804709	72.27805064	2.47E-15	5.81E-13	0.661193873	158.3317888	2.20E-31	3.17E-29	0.689471227	67.38461773	1.65E-14	3.36E-12
711	0.510782695	149.4812706	6.17E-30	1.03E-27	0.553587047	64.75034804	4.65E-14	1.05E-11	0.28709236	162.0086707	5.60E-32	9.05E-30	0.453309251	68.32733523	1.14E-14	2.54E-12	0.379543663	168.5419104	5.01E-33	8.44E-31	0.370883387	72.69437634	2.11E-15	4.72E-13	0.298366752	146.2752504	2.09E-29	3.45E-27	0.241899279	63.76425792	6.87E-14	1.56E-11	0.387316346	161.3663163	7.11E-32	1.20E-29	0.420264699	72.25658209	2.49E-15	5.85E-13	0.689599296	158.3175754	2.22E-31	3.18E-29	0.400390041	67.36890892	1.66E-14	3.38E-12
712	0.455174579	149.474171	6.18E-30	1.03E-27	0.386416223	64.74311891	4.66E-14	1.05E-11	0.450895041	161.993706	5.63E-32	9.08E-30	0.592016389	68.32658488	1.14E-14	2.54E-12	0.635149558	168.5012738	5.09E-33	8.55E-31	0.644275468	72.68843158	2.11E-15	4.72E-13	0.63105531	146.2671189	2.09E-29	3.45E-27	0.409691022	63.75392091	6.90E-14	1.57E-11	0.397355339	161.354235	7.14E-32	1.20E-29	0.14678408	72.2475766	2.50E-15	5.87E-13	0.615518476	158.2617187	2.26E-31	3.24E-29	0.665136787	67.3194889	1.69E-14	3.44E-12
713	0.271122249	149.4024451	6.35E-30	1.06E-27	0.383715413	64.7383809	4.67E-14	1.05E-11	0.406169068	161.9927269	5.64E-32	9.08E-30	0.732405877	68.32547491	1.14E-14	2.54E-12	0.645183764	168.4651884	5.16E-33	8.66E-31	0.354795305	72.67500324	2.12E-15	4.74E-13	0.282875093	146.2359934	2.12E-29	3.48E-27	0.183928809	63.75349568	6.90E-14	1.57E-11	0.280060021	161.3505997	7.15E-32	1.20E-29	0.773088445	72.2411373	2.51E-15	5.87E-13	0.352050822	158.249224	2.27E-31	3.25E-29	0.363330297	67.31853711	1.69E-14	3.44E-12
714	0.62378347	149.3911861	6.38E-30	1.06E-27	0.297565311	64.72735608	4.69E-14	1.05E-11	0.405694177	161.960495	5.70E-32	9.18E-30	0.189362551	68.32115393	1.14E-14	2.54E-12	0.436382508	168.458561	5.17E-33	8.67E-31	0.540452687	72.60236189	2.18E-15	4.86E-13	0.585421522	146.2352437	2.12E-29	3.48E-27	0.454528026	63.75216261	6.91E-14	1.57E-11	0.36022246	161.2567091	7.41E-32	1.24E-29	0.471219867	72.2221916	2.52E-15	5.91E-13	0.421734704	158.2421081	2.28E-31	3.26E-29	0.767844196	67.31286734	1.70E-14	3.44E-12
715	0.4434368	149.3848829	6.40E-30	1.06E-27	0.260665321	64.72711594	4.69E-14	1.05E-11	0.768142028	161.9447847	5.74E-32	9.22E-30	0.391544919	68.30981113	1.15E-14	2.55E-12	0.429672512	168.4190282	5.25E-33	8.76E-31	0.38388807	72.5939198	2.19E-15	4.87E-13	0.562513993	146.1821263	2.16E-29	3.55E-27	0.592968833	63.74447717	6.93E-14	1.57E-11	0.441628223	161.2050234	7.55E-32	1.26E-29	0.37293444	72.20683372	2.54E-15	5.93E-13	0.721659115	158.2377133	2.28E-31	3.26E-29	0.759281548	67.29021313	1.71E-14	3.46E-12
716	0.485396991	149.3797521	6.41E-30	1.06E-27	0.292771761	64.70178643	4.74E-14	1.06E-11	0.454351279	161.938156	5.75E-32	9.23E-30	0.340455566	68.29916047	1.15E-14	2.56E-12	0.307960204	168.4185909	5.25E-33	8.76E-31	0.626504625	72.59004279	2.19E-15	4.87E-13	0.34532425	146.1818521	2.16E-29	3.55E-27	0.223212672	63.74397879	6.93E-14	1.57E-11	0.3794667	161.1580911	7.68E-32	1.28E-29	0.78087539	72.20320628	2.54E-15	5.93E-13	0.730244133	158.2150168	2.30E-31	3.28E-29	0.62309454	67.28343896	1.72E-14	3.47E-12
717	0.456412751	149.3756731	6.42E-30	1.06E-27	0.406969365	64.69770344	4.75E-14	1.06E-11	0.482168436	161.8617926	5.92E-32	9.48E-30	0.493669918	68.29104374	1.16E-14	2.56E-12	0.419824442	168.4174295	5.25E-33	8.76E-31	0.697132864	72.58028539	2.20E-15	4.89E-13	0.508515152	146.0867944	2.24E-29	3.67E-27	0.322823795	63.72590173	6.98E-14	1.58E-11	0.390146392	161.1423659	7.73E-32	1.29E-29	0.742605334	72.19536972	2.55E-15	5.94E-13	0.734044238	158.1840528	2.33E-31	3.31E-29	0.620847872	67.28103505	1.72E-14	3.47E-12
718	0.343429134	149.3518256	6.48E-30	1.07E-27	0.419322215	64.69242004	4.76E-14	1.06E-11	0.388750449	161.8402455	5.96E-32	9.54E-30	0.226835953	68.25883541	1.17E-14	2.59E-12	0.368118632	168.3202502	5.44E-33	9.07E-31	0.787069709	72.57643372	2.20E-15	4.89E-13	0.609553255	146.055454	2.27E-29	3.71E-27	0.301917487	63.71279257	7.01E-14	1.58E-11	0.402681657	161.0519199	7.99E-32	1.33E-29	0.860975754	72.1887475	2.56E-15	5.94E-13	0.599780943	158.1449533	2.36E-31	3.36E-29	0.645405064	67.20112874	1.77E-14	3.57E-12
719	0.403275383	149.3424751	6.50E-30	1.07E-27	0.331329042	64.68925575	4.77E-14	1.06E-11	0.460936959	161.8130995	6.02E-32	9.62E-30	0.680816397	68.25690371	1.17E-14	2.59E-12	0.355068443	168.3158266	5.45E-33	9.07E-31	0.357801664	72.56719783	2.21E-15	4.90E-13	0.348248777	146.0439888	2.28E-29	3.72E-27	0.554788909	63.70788611	7.03E-14	1.58E-11	0.446748815	161.0463369	8.01E-32	1.33E-29	0.322834818	72.1876083	2.56E-15	5.94E-13	0.742955718	158.0818616	2.42E-31	3.43E-29	0.610014431	67.19976846	1.77E-14	3.57E-12
720	0.306725906	149.3323924	6.53E-30	1.07E-27	0.58483754	64.68087728	4.78E-14	1.06E-11	0.540318729	161.7577309	6.15E-32	9.81E-30	0.335618328	68.25079935	1.18E-14	2.59E-12	0.32540786	168.2851779	5.51E-33	9.16E-31	0.459416865	72.55898009	2.22E-15	4.90E-13	0.448936371	146.0301048	2.29E-29	3.74E-27	0.351829655	63.69588778	7.06E-14	1.59E-11	0.325107179	161.0201596	8.09E-32	1.34E-29	0.146246467	72.16489673	2.58E-15	5.99E-13	0.39136535	158.0610794	2.44E-31	3.46E-29	0.331261304	67.18762755	1.78E-14	3.58E-12
721	0.438441191	149.319492	6.56E-30	1.08E-27	0.343864134	64.67804287	4.79E-14	1.06E-11	0.332594655	161.7437587	6.18E-32	9.85E-30	0.601419726	68.21665544	1.19E-14	2.62E-12	0.346335503	168.2476537	5.59E-33	9.27E-31	0.368453079	72.55576636	2.22E-15	4.90E-13	0.368903943	146.021508	2.30E-29	3.74E-27	0.671209064	63.6917813	7.07E-14	1.59E-11	0.43472105	160.9521465	8.30E-32	1.38E-29	0.376782186	72.15726166	2.59E-15	6.00E-13	0.671814873	158.0567642	2.44E-31	3.46E-29	0.363477282	67.17923139	1.79E-14	3.59E-12
722	0.533317338	149.3180335	6.56E-30	1.08E-27	0.351852609	64.66836967	4.80E-14	1.06E-11	0.493474081	161.7402927	6.19E-32	9.85E-30	0.570944467	68.21203335	1.19E-14	2.62E-12	0.141645368	168.1453664	5.80E-33	9.61E-31	0.426633242	72.53975324	2.23E-15	4.93E-13	0.384698561	146.0012936	2.32E-29	3.77E-27	0.295430306	63.68998533	7.08E-14	1.59E-11	0.696630033	160.9013667	8.45E-32	1.40E-29	0.299202059	72.13963447	2.61E-15	6.03E-13	0.336470479	158.0517876	2.45E-31	3.46E-29	0.330707433	67.17389932	1.79E-14	3.59E-12
723	0.446123011	149.312517	6.57E-30	1.08E-27	0.31319437	64.65835308	4.82E-14	1.07E-11	0.306369697	161.7220561	6.23E-32	9.90E-30	0.484167355	68.20911812	1.20E-14	2.62E-12	0.415715123	168.1423459	5.81E-33	9.61E-31	0.622882016	72.52335502	2.25E-15	4.95E-13	0.354884043	145.9589108	2.35E-29	3.82E-27	0.536297345	63.66678533	7.14E-14	1.60E-11	0.351376535	160.8706976	8.55E-32	1.42E-29	0.253469996	72.11882441	2.63E-15	6.07E-13	0.289629443	158.0494614	2.45E-31	3.46E-29	0.380869805	67.14320676	1.81E-14	3.63E-12
724	0.5918514	149.3020908	6.60E-30	1.08E-27	0.376840119	64.64696973	4.85E-14	1.07E-11	0.449654165	161.7164899	6.24E-32	9.91E-30	0.418218288	68.19840483	1.20E-14	2.63E-12	0.785617461	168.0890446	5.92E-33	9.79E-31	0.252522901	72.5069923	2.26E-15	4.98E-13	0.366133526	145.9472131	2.37E-29	3.83E-27	0.274654016	63.65928533	7.16E-14	1.60E-11	0.272611343	160.7823616	8.84E-32	1.46E-29	0.373496574	72.07635466	2.67E-15	6.16E-13	0.642060376	158.0311495	2.47E-31	3.48E-29	0.653776904	67.13908388	1.82E-14	3.63E-12
725	0.657509317	149.2817051	6.65E-30	1.09E-27	0.5926701	64.64089588	4.86E-14	1.07E-11	0.78383457	161.6901867	6.31E-32	9.99E-30	0.348443374	68.17259973	1.21E-14	2.65E-12	0.255471293	168.0528575	6.00E-33	9.91E-31	0.297348351	72.4863543	2.28E-15	5.01E-13	0.31862651	145.9468247	2.37E-29	3.83E-27	0.344910876	63.65290885	7.18E-14	1.60E-11	0.445276881	160.7641825	8.90E-32	1.47E-29	0.759517065	72.03670967	2.71E-15	6.25E-13	0.352486963	158.0228985	2.47E-31	3.48E-29	0.450467544	67.13345899	1.82E-14	3.63E-12
726	0.573680376	149.2778032	6.66E-30	1.09E-27	0.328994661	64.62553699	4.89E-14	1.08E-11	0.426317342	161.6868326	6.31E-32	9.99E-30	0.582284122	68.1670413	1.22E-14	2.65E-12	0.478397796	168.0369885	6.04E-33	9.95E-31	0.403735172	72.48429955	2.28E-15	5.01E-13	0.326782553	145.8951837	2.41E-29	3.90E-27	0.35134408	63.60921844	7.31E-14	1.63E-11	0.345894477	160.7360301	8.99E-32	1.48E-29	0.741991481	72.01678854	2.73E-15	6.29E-13	0.35291271	157.9513727	2.54E-31	3.57E-29	0.468918122	67.13235122	1.82E-14	3.63E-12
727	0.333814387	149.267494	6.69E-30	1.09E-27	0.796238511	64.60304097	4.93E-14	1.08E-11	0.452123303	161.5358444	6.68E-32	1.06E-29	0.595054097	68.16502102	1.22E-14	2.65E-12	0.164200985	167.9768725	6.17E-33	1.02E-30	0.348767533	72.46997646	2.30E-15	5.02E-13	0.326976908	145.8575048	2.45E-29	3.95E-27	0.343459218	63.60129416	7.33E-14	1.63E-11	0.688388393	160.6915918	9.14E-32	1.50E-29	0.435560571	72.00177651	2.75E-15	6.31E-13	0.743344598	157.9053665	2.58E-31	3.63E-29	0.544116648	67.10021719	1.84E-14	3.67E-12
728	0.59425697	149.2593147	6.71E-30	1.09E-27	0.5968687	64.58202354	4.97E-14	1.09E-11	0.41686065	161.527861	6.70E-32	1.06E-29	0.484630279	68.14723201	1.22E-14	2.67E-12	0.749964842	167.954568	6.22E-33	1.02E-30	0.598295706	72.46326089	2.30E-15	5.02E-13	0.358394044	145.842936	2.46E-29	3.97E-27	0.559456108	63.57703228	7.40E-14	1.65E-11	0.321465554	160.6377887	9.33E-32	1.53E-29	0.630937505	71.98846803	2.76E-15	6.33E-13	0.455066961	157.8989835	2.59E-31	3.63E-29	0.732966642	67.0959561	1.85E-14	3.67E-12
729	0.566923397	149.2311759	6.78E-30	1.10E-27	0.397739529	64.57418732	4.99E-14	1.09E-11	0.480362944	161.4879217	6.80E-32	1.07E-29	0.478675816	68.14225156	1.23E-14	2.67E-12	0.367706529	167.9475045	6.24E-33	1.02E-30	0.340709466	72.46262467	2.30E-15	5.02E-13	0.528922672	145.8026618	2.50E-29	4.03E-27	0.295448703	63.55668599	7.46E-14	1.66E-11	0.564754256	160.6336008	9.34E-32	1.53E-29	0.175903761	71.98827474	2.76E-15	6.33E-13	0.39847904	157.8856441	2.60E-31	3.64E-29	0.479989554	67.09423021	1.85E-14	3.67E-12
730	0.466009298	149.2156384	6.82E-30	1.11E-27	0.314928492	64.53920984	5.06E-14	1.11E-11	0.616771587	161.4722744	6.84E-32	1.08E-29	0.646194591	68.12183544	1.24E-14	2.69E-12	0.318603405	167.9279526	6.28E-33	1.03E-30	0.307223674	72.46190904	2.30E-15	5.02E-13	0.572932488	145.798261	2.50E-29	4.03E-27	0.31627566	63.54755936	7.49E-14	1.66E-11	0.422676866	160.623817	9.37E-32	1.54E-29	0.786746971	71.97158733	2.78E-15	6.36E-13	0.374688846	157.8826189	2.61E-31	3.64E-29	0.353933133	67.08926941	1.85E-14	3.67E-12
731	0.411404613	149.1791931	6.92E-30	1.12E-27	0.287740446	64.53711405	5.06E-14	1.11E-11	0.318754469	161.4056931	7.01E-32	1.10E-29	0.381160495	68.11941284	1.24E-14	2.69E-12	0.252825884	167.8961486	6.36E-33	1.04E-30	0.672025087	72.45582017	2.31E-15	5.02E-13	0.399593206	145.7820923	2.52E-29	4.05E-27	0.567870208	63.53978254	7.51E-14	1.66E-11	0.383082667	160.5918182	9.49E-32	1.55E-29	0.814297467	71.95460125	2.80E-15	6.40E-13	0.416494781	157.8720013	2.62E-31	3.65E-29	0.314880392	67.0855527	1.86E-14	3.67E-12
732	0.67499863	149.1408207	7.02E-30	1.13E-27	0.475803475	64.53237922	5.07E-14	1.11E-11	0.68257998	161.4048433	7.01E-32	1.10E-29	0.328674617	68.10324235	1.25E-14	2.70E-12	0.328427285	167.8901493	6.37E-33	1.04E-30	0.3791412	72.4537148	2.31E-15	5.02E-13	0.299296425	145.7557193	2.54E-29	4.08E-27	0.896406782	63.53439208	7.53E-14	1.67E-11	0.484997638	160.5826861	9.52E-32	1.56E-29	0.835516179	71.93884228	2.82E-15	6.43E-13	0.687241761	157.866076	2.62E-31	3.66E-29	0.672251192	67.0839244	1.86E-14	3.67E-12
733	0.407743811	149.1200623	7.07E-30	1.14E-27	0.706461755	64.52132934	5.09E-14	1.11E-11	0.676678138	161.3929053	7.04E-32	1.10E-29	0.740311509	68.09994375	1.25E-14	2.70E-12	0.306651095	167.8840928	6.39E-33	1.04E-30	0.301257162	72.4372245	2.32E-15	5.05E-13	0.293994068	145.7337031	2.57E-29	4.11E-27	0.349958522	63.52062983	7.57E-14	1.67E-11	0.395127706	160.5633969	9.59E-32	1.56E-29	0.325668563	71.90878966	2.85E-15	6.49E-13	0.387842543	157.8444428	2.64E-31	3.68E-29	0.332634802	67.07977596	1.86E-14	3.67E-12
734	0.41038096	149.1030886	7.12E-30	1.15E-27	0.298078153	64.52119474	5.09E-14	1.11E-11	0.440272428	161.3907671	7.05E-32	1.10E-29	0.401727797	68.09396452	1.25E-14	2.70E-12	0.752943467	167.8768568	6.40E-33	1.04E-30	0.653004449	72.42742541	2.33E-15	5.06E-13	0.311442491	145.7135354	2.59E-29	4.14E-27	0.383143216	63.51858622	7.58E-14	1.67E-11	0.819453607	160.5465001	9.65E-32	1.57E-29	0.158534154	71.90589836	2.85E-15	6.49E-13	0.381520756	157.836113	2.65E-31	3.69E-29	0.547246787	67.07772856	1.86E-14	3.67E-12
735	0.552703305	149.0890389	7.16E-30	1.15E-27	0.485323048	64.51849644	5.10E-14	1.11E-11	0.627423714	161.3055764	7.27E-32	1.14E-29	0.76117728	68.0873443	1.25E-14	2.71E-12	0.300601612	167.8587232	6.45E-33	1.05E-30	0.298641715	72.41811435	2.34E-15	5.07E-13	0.331809544	145.7053406	2.59E-29	4.14E-27	0.685055156	63.50019679	7.63E-14	1.68E-11	0.533009453	160.5399044	9.67E-32	1.57E-29	0.705986781	71.87210183	2.89E-15	6.57E-13	0.379356705	157.8269314	2.66E-31	3.70E-29	0.67371509	67.0642291	1.87E-14	3.68E-12
736	0.405138151	149.068907	7.21E-30	1.16E-27	0.590632691	64.50494414	5.13E-14	1.11E-11	0.709324338	161.3009193	7.29E-32	1.14E-29	0.374174903	68.08178332	1.26E-14	2.71E-12	0.295969499	167.8490187	6.47E-33	1.05E-30	0.391474266	72.37233174	2.38E-15	5.16E-13	0.538641693	145.6821148	2.62E-29	4.17E-27	0.461389313	63.49826048	7.64E-14	1.68E-11	0.324180829	160.5044507	9.80E-32	1.59E-29	0.353089703	71.85700775	2.91E-15	6.60E-13	0.506913601	157.7617478	2.73E-31	3.78E-29	0.342460472	67.03992521	1.89E-14	3.71E-12
737	0.350548451	149.0519121	7.26E-30	1.17E-27	0.485482297	64.49587924	5.14E-14	1.12E-11	0.642860591	161.2795241	7.35E-32	1.14E-29	0.443600754	68.06489014	1.26E-14	2.72E-12	0.687440858	167.8355891	6.50E-33	1.06E-30	0.636450387	72.36229665	2.39E-15	5.17E-13	0.559011835	145.6774987	2.62E-29	4.18E-27	0.450578863	63.42609541	7.86E-14	1.73E-11	0.393355739	160.487521	9.86E-32	1.60E-29	0.763072604	71.84132828	2.92E-15	6.60E-13	0.551548368	157.7048642	2.79E-31	3.86E-29	0.734746893	67.02437634	1.90E-14	3.73E-12
738	0.3007288	148.997577	7.41E-30	1.19E-27	0.400579771	64.49228687	5.15E-14	1.12E-11	0.367608482	161.2720731	7.37E-32	1.15E-29	0.524409608	68.0398252	1.28E-14	2.74E-12	0.401211805	167.8292957	6.52E-33	1.06E-30	0.313793769	72.3522905	2.40E-15	5.18E-13	0.557457337	145.6602407	2.64E-29	4.20E-27	0.319396333	63.42005164	7.88E-14	1.73E-11	0.843453717	160.4589287	9.97E-32	1.62E-29	0.646175023	71.84075668	2.92E-15	6.60E-13	0.43542998	157.6663693	2.83E-31	3.91E-29	0.735454096	66.99672223	1.92E-14	3.76E-12
739	0.371852174	148.9925818	7.42E-30	1.19E-27	0.380878117	64.48281646	5.17E-14	1.12E-11	0.446704667	161.2247833	7.50E-32	1.17E-29	0.64164898	68.03222587	1.28E-14	2.75E-12	0.336494036	167.7894546	6.61E-33	1.07E-30	0.310392901	72.34185221	2.41E-15	5.19E-13	0.321238962	145.5711583	2.73E-29	4.34E-27	0.288788953	63.41780002	7.89E-14	1.73E-11	0.389907321	160.4515771	1.00E-31	1.62E-29	0.429884058	71.83967642	2.93E-15	6.60E-13	0.735155865	157.6565989	2.84E-31	3.92E-29	0.538103187	66.99654246	1.92E-14	3.76E-12
740	0.441336328	148.9377184	7.58E-30	1.21E-27	0.336855578	64.47534686	5.19E-14	1.12E-11	0.446049599	161.2154404	7.52E-32	1.17E-29	0.403386918	68.02218745	1.29E-14	2.76E-12	0.441111123	167.7524779	6.70E-33	1.08E-30	0.525013819	72.33547889	2.42E-15	5.20E-13	0.300829723	145.534554	2.77E-29	4.39E-27	0.393572796	63.40791199	7.92E-14	1.73E-11	0.615482446	160.3930069	1.02E-31	1.65E-29	0.75515008	71.83946556	2.93E-15	6.60E-13	0.395216696	157.6487381	2.85E-31	3.92E-29	0.64845775	66.98648048	1.93E-14	3.77E-12
741	0.436308476	148.9337508	7.59E-30	1.21E-27	0.411885802	64.47248885	5.19E-14	1.12E-11	0.342200755	161.2154256	7.52E-32	1.17E-29	0.229981134	68.00548111	1.29E-14	2.77E-12	0.268110757	167.7405819	6.73E-33	1.09E-30	0.651589202	72.33041999	2.42E-15	5.20E-13	0.403013558	145.5254992	2.78E-29	4.40E-27	0.372236747	63.40588627	7.92E-14	1.73E-11	0.324551273	160.3883852	1.02E-31	1.65E-29	0.850234721	71.80763076	2.96E-15	6.67E-13	0.514716735	157.6333582	2.86E-31	3.94E-29	0.666000223	66.97370735	1.94E-14	3.78E-12
742	0.467462083	148.884239	7.74E-30	1.23E-27	0.327970529	64.45751959	5.22E-14	1.12E-11	0.446561334	161.1970642	7.57E-32	1.17E-29	0.420761629	67.92864475	1.33E-14	2.85E-12	0.439554416	167.731677	6.75E-33	1.09E-30	0.732953808	72.32732837	2.42E-15	5.20E-13	0.351821354	145.3736206	2.94E-29	4.66E-27	0.588191836	63.35897579	8.07E-14	1.76E-11	0.718238656	160.3754552	1.03E-31	1.66E-29	0.656654259	71.80391992	2.97E-15	6.67E-13	0.426616972	157.6150973	2.88E-31	3.96E-29	0.366789875	66.94300838	1.96E-14	3.82E-12
743	0.336287442	148.8809931	7.74E-30	1.23E-27	0.561299207	64.44369612	5.25E-14	1.13E-11	0.401504222	161.193312	7.58E-32	1.17E-29	0.654675897	67.90020106	1.35E-14	2.88E-12	0.4230718	167.7214946	6.78E-33	1.09E-30	0.357391691	72.3183895	2.43E-15	5.21E-13	0.436712975	145.3694901	2.95E-29	4.66E-27	0.293420474	63.33722493	8.14E-14	1.77E-11	0.667181057	160.3719476	1.03E-31	1.66E-29	0.733272653	71.80354227	2.97E-15	6.67E-13	0.362480892	157.5399456	2.96E-31	4.07E-29	0.373159972	66.93132259	1.97E-14	3.84E-12
744	0.696765701	148.8721994	7.77E-30	1.24E-27	0.377433043	64.428624	5.28E-14	1.13E-11	0.550904479	161.154924	7.69E-32	1.19E-29	0.3896534	67.8883919	1.36E-14	2.89E-12	0.679095384	167.6978648	6.84E-33	1.10E-30	0.691453196	72.31369414	2.44E-15	5.22E-13	0.478631914	145.3224449	3.00E-29	4.74E-27	0.454310767	63.33084015	8.16E-14	1.78E-11	0.647219463	160.3353909	1.04E-31	1.68E-29	0.555001985	71.75848897	3.02E-15	6.78E-13	0.487316661	157.5365086	2.97E-31	4.07E-29	0.650860627	66.87283234	2.02E-14	3.92E-12
745	0.534870994	148.844475	7.85E-30	1.25E-27	0.434085002	64.40219663	5.34E-14	1.15E-11	0.531742359	161.150654	7.71E-32	1.19E-29	0.654195964	67.8846113	1.36E-14	2.89E-12	0.74305989	167.6039123	7.08E-33	1.14E-30	0.397287998	72.31019204	2.44E-15	5.22E-13	0.676369646	145.3008836	3.03E-29	4.77E-27	0.334046367	63.3114527	8.23E-14	1.79E-11	0.295709465	160.2731655	1.07E-31	1.72E-29	0.711499204	71.73975675	3.04E-15	6.81E-13	0.686935705	157.5345675	2.97E-31	4.07E-29	0.275491528	66.85825366	2.03E-14	3.94E-12
746	0.653878299	148.8418537	7.86E-30	1.25E-27	0.651255869	64.39853648	5.35E-14	1.15E-11	0.399198576	161.1415711	7.73E-32	1.19E-29	0.297356708	67.87995493	1.36E-14	2.89E-12	0.316601342	167.5741926	7.16E-33	1.15E-30	0.719095844	72.29361805	2.46E-15	5.24E-13	0.287094095	145.296124	3.03E-29	4.77E-27	0.407132435	63.31082532	8.23E-14	1.79E-11	0.384906403	160.2463291	1.08E-31	1.73E-29	0.560434741	71.7372238	3.04E-15	6.81E-13	0.32905429	157.5292983	2.98E-31	4.07E-29	0.408667596	66.82964763	2.05E-14	3.98E-12
747	0.334195493	148.832103	7.89E-30	1.25E-27	0.614930134	64.39500005	5.35E-14	1.15E-11	0.264284416	161.1267695	7.77E-32	1.20E-29	0.409036143	67.87447111	1.36E-14	2.89E-12	0.640908418	167.5581841	7.20E-33	1.15E-30	0.25964894	72.29254354	2.46E-15	5.24E-13	0.491244229	145.2444242	3.09E-29	4.86E-27	0.305588475	63.29867104	8.27E-14	1.79E-11	0.377659826	160.2098834	1.09E-31	1.75E-29	0.671969761	71.73263989	3.05E-15	6.82E-13	0.739452002	157.5010797	3.01E-31	4.11E-29	0.386559873	66.81523369	2.06E-14	3.99E-12
748	0.617738495	148.8294691	7.90E-30	1.25E-27	0.442272675	64.35934227	5.43E-14	1.16E-11	0.473298966	161.0759258	7.92E-32	1.21E-29	0.454966312	67.87397183	1.36E-14	2.89E-12	0.401118604	167.5468989	7.23E-33	1.16E-30	0.213838609	72.28223134	2.47E-15	5.25E-13	0.469808706	145.2221231	3.12E-29	4.90E-27	0.598642945	63.29846957	8.27E-14	1.79E-11	0.402930996	160.1942656	1.10E-31	1.76E-29	0.2953944	71.6953619	3.09E-15	6.91E-13	0.407337996	157.470071	3.04E-31	4.15E-29	0.258944095	66.78267541	2.09E-14	4.04E-12
749	0.24083213	148.7973277	7.99E-30	1.26E-27	0.270050873	64.35514551	5.44E-14	1.16E-11	0.338425872	161.0748815	7.93E-32	1.21E-29	0.35261035	67.87195553	1.36E-14	2.89E-12	0.323265836	167.5292864	7.28E-33	1.16E-30	0.751733446	72.2645734	2.48E-15	5.28E-13	0.496253883	145.2013805	3.14E-29	4.93E-27	0.543538166	63.2831868	8.32E-14	1.80E-11	0.797418724	160.173047	1.11E-31	1.77E-29	0.534683343	71.68875208	3.10E-15	6.91E-13	0.337744686	157.4603244	3.05E-31	4.16E-29	0.335535373	66.77527111	2.10E-14	4.05E-12
750	0.578112751	148.7893771	8.02E-30	1.27E-27	0.292878857	64.34119602	5.47E-14	1.17E-11	0.388805744	161.0735075	7.93E-32	1.21E-29	0.417668097	67.82784649	1.39E-14	2.93E-12	0.369281159	167.5183358	7.31E-33	1.17E-30	0.688608737	72.25524942	2.49E-15	5.29E-13	0.539036382	145.1718592	3.18E-29	4.98E-27	0.314152434	63.28128193	8.33E-14	1.80E-11	0.269986433	160.1704206	1.11E-31	1.77E-29	0.40980228	71.6786268	3.11E-15	6.93E-13	0.322664788	157.4257488	3.09E-31	4.21E-29	0.397401983	66.72157393	2.14E-14	4.12E-12
751	0.557875962	148.7731388	8.07E-30	1.27E-27	0.623997166	64.30940775	5.54E-14	1.18E-11	0.650104439	161.0551978	7.98E-32	1.22E-29	0.702844281	67.82605947	1.39E-14	2.93E-12	0.43032903	167.4642699	7.45E-33	1.19E-30	0.326610248	72.23590192	2.51E-15	5.32E-13	0.393418823	145.1560028	3.20E-29	5.00E-27	0.428551084	63.27526054	8.35E-14	1.80E-11	0.832805409	160.1128142	1.13E-31	1.81E-29	0.508123086	71.66738177	3.13E-15	6.95E-13	0.616746783	157.4221004	3.10E-31	4.21E-29	0.442852895	66.71764685	2.14E-14	4.12E-12
752	0.466997678	148.7726798	8.07E-30	1.27E-27	0.390956363	64.30890196	5.54E-14	1.18E-11	0.440668314	161.036133	8.04E-32	1.23E-29	0.585060213	67.82112965	1.39E-14	2.93E-12	0.557095377	167.433757	7.54E-33	1.20E-30	0.367495698	72.19377577	2.55E-15	5.40E-13	0.362459765	145.1157969	3.25E-29	5.07E-27	0.590079049	63.24817968	8.44E-14	1.82E-11	0.329501261	160.1099378	1.14E-31	1.81E-29	0.514206599	71.64669505	3.15E-15	7.00E-13	0.309182142	157.4135181	3.11E-31	4.22E-29	0.700299328	66.71750815	2.14E-14	4.12E-12
753	0.598643743	148.7562616	8.12E-30	1.28E-27	0.393717142	64.30245895	5.55E-14	1.18E-11	0.631213687	161.0120179	8.11E-32	1.24E-29	0.460592898	67.81989833	1.39E-14	2.93E-12	0.328097517	167.4275588	7.55E-33	1.20E-30	0.306015935	72.17980612	2.57E-15	5.43E-13	0.335672766	145.0895032	3.28E-29	5.12E-27	0.563343569	63.24589209	8.44E-14	1.82E-11	0.253500805	160.0219473	1.17E-31	1.86E-29	0.616867271	71.61615742	3.19E-15	7.07E-13	0.361519062	157.3953052	3.13E-31	4.24E-29	0.430876618	66.71020467	2.15E-14	4.13E-12
754	0.480527623	148.7423465	8.16E-30	1.28E-27	0.277915656	64.30187761	5.55E-14	1.18E-11	0.428930231	160.9186791	8.40E-32	1.28E-29	0.628575047	67.80967656	1.40E-14	2.94E-12	0.323393582	167.4001569	7.63E-33	1.21E-30	0.322081261	72.16905945	2.58E-15	5.44E-13	0.567824329	145.0757198	3.30E-29	5.14E-27	0.369045729	63.2306976	8.49E-14	1.82E-11	0.24685984	160.0219432	1.17E-31	1.86E-29	0.764715874	71.60535663	3.20E-15	7.09E-13	0.638239325	157.373959	3.15E-31	4.27E-29	0.391278214	66.6939195	2.16E-14	4.15E-12
755	0.413782112	148.6979246	8.30E-30	1.30E-27	0.353690314	64.29013509	5.58E-14	1.18E-11	0.764319556	160.9158188	8.41E-32	1.28E-29	0.366959963	67.78337749	1.41E-14	2.97E-12	0.484594298	167.3992211	7.63E-33	1.21E-30	0.250050148	72.16090829	2.58E-15	5.45E-13	0.316027097	145.058082	3.32E-29	5.17E-27	0.541055655	63.21322207	8.55E-14	1.83E-11	0.462546589	160.015271	1.18E-31	1.86E-29	0.789172929	71.57609457	3.24E-15	7.16E-13	0.237108132	157.3528908	3.18E-31	4.30E-29	0.682911385	66.65974031	2.19E-14	4.20E-12
756	0.328732923	148.6928183	8.32E-30	1.30E-27	0.347539614	64.28077505	5.60E-14	1.18E-11	0.539696548	160.8456267	8.63E-32	1.31E-29	0.378487083	67.76668432	1.42E-14	2.98E-12	0.65598958	167.3792705	7.69E-33	1.22E-30	0.257187676	72.14384014	2.60E-15	5.48E-13	0.388540059	145.0411959	3.34E-29	5.19E-27	0.618274458	63.20820714	8.57E-14	1.83E-11	0.334451645	160.0063107	1.18E-31	1.87E-29	0.522694036	71.56717794	3.25E-15	7.18E-13	0.678688701	157.301064	3.24E-31	4.37E-29	0.405062594	66.65819078	2.19E-14	4.20E-12
757	0.356223205	148.6510242	8.45E-30	1.32E-27	0.49289809	64.25451488	5.66E-14	1.19E-11	0.386683059	160.7659638	8.89E-32	1.35E-29	0.363198807	67.76439779	1.42E-14	2.98E-12	0.321572505	167.3417565	7.80E-33	1.23E-30	0.768270295	72.13441833	2.61E-15	5.49E-13	0.383119583	145.0265614	3.36E-29	5.21E-27	0.306307685	63.20773191	8.57E-14	1.83E-11	0.273399347	159.9813717	1.19E-31	1.88E-29	0.167737584	71.53532665	3.29E-15	7.25E-13	0.365471556	157.285518	3.26E-31	4.39E-29	0.2726701	66.6426177	2.21E-14	4.22E-12
758	0.588866862	148.5679052	8.72E-30	1.36E-27	0.572162533	64.23400035	5.71E-14	1.20E-11	0.349995444	160.7622718	8.90E-32	1.35E-29	0.624301965	67.75001814	1.43E-14	2.99E-12	0.381209702	167.3325321	7.82E-33	1.24E-30	0.387551644	72.12242738	2.62E-15	5.51E-13	0.585372432	145.0089941	3.38E-29	5.24E-27	0.324022895	63.203832	8.59E-14	1.83E-11	0.80624392	159.9600269	1.20E-31	1.89E-29	0.451703369	71.53415487	3.29E-15	7.25E-13	0.316493277	157.2799717	3.27E-31	4.40E-29	0.731310053	66.62926583	2.22E-14	4.23E-12
759	0.6388555	148.5560569	8.76E-30	1.37E-27	0.3786898	64.22237133	5.73E-14	1.21E-11	0.403260736	160.7458301	8.96E-32	1.36E-29	0.361451499	67.70818519	1.45E-14	3.04E-12	0.412197208	167.3216713	7.86E-33	1.24E-30	0.467247216	72.10044583	2.65E-15	5.55E-13	0.348695914	144.9838804	3.42E-29	5.29E-27	0.58066836	63.2029574	8.59E-14	1.83E-11	0.324669849	159.9587173	1.20E-31	1.89E-29	0.798128526	71.5289897	3.30E-15	7.26E-13	0.359566031	157.2472193	3.31E-31	4.45E-29	0.771216322	66.6187844	2.23E-14	4.25E-12
760	0.343728544	148.5487041	8.79E-30	1.37E-27	0.325516582	64.21477075	5.75E-14	1.21E-11	0.702852615	160.7289325	9.02E-32	1.36E-29	0.441513676	67.70621093	1.46E-14	3.04E-12	0.393960124	167.3062449	7.90E-33	1.24E-30	0.326176346	72.09012932	2.66E-15	5.57E-13	0.328840806	144.8852091	3.55E-29	5.48E-27	0.341822266	63.20010181	8.60E-14	1.83E-11	0.454661239	159.9112023	1.22E-31	1.92E-29	0.383973075	71.52559758	3.30E-15	7.26E-13	0.431027741	157.223756	3.34E-31	4.48E-29	0.452318808	66.60701988	2.24E-14	4.26E-12
761	0.444985575	148.5260811	8.86E-30	1.38E-27	0.265690763	64.19412662	5.80E-14	1.22E-11	0.372586569	160.7190254	9.05E-32	1.37E-29	0.649097719	67.68721376	1.47E-14	3.06E-12	0.356809995	167.2980487	7.92E-33	1.25E-30	0.334713061	72.05256705	2.70E-15	5.63E-13	0.370547277	144.8746478	3.56E-29	5.50E-27	0.36796308	63.16287493	8.73E-14	1.85E-11	0.462980005	159.8840872	1.23E-31	1.94E-29	0.3671648	71.51845325	3.31E-15	7.27E-13	0.709081545	157.1878371	3.38E-31	4.53E-29	0.840025361	66.60639137	2.24E-14	4.26E-12
762	0.329887701	148.4955247	8.97E-30	1.39E-27	0.623180142	64.15975374	5.88E-14	1.23E-11	0.531776282	160.6768674	9.19E-32	1.39E-29	0.502443336	67.68166865	1.47E-14	3.06E-12	0.355298612	167.2918262	7.94E-33	1.25E-30	0.670227559	72.05124289	2.70E-15	5.63E-13	0.409241205	144.8155672	3.64E-29	5.61E-27	0.281171887	63.16281136	8.73E-14	1.85E-11	0.850868232	159.874111	1.24E-31	1.95E-29	0.862928534	71.49880292	3.34E-15	7.31E-13	0.481355156	157.127896	3.46E-31	4.63E-29	0.4314112	66.59751635	2.25E-14	4.26E-12
763	0.679604424	148.4822094	9.01E-30	1.40E-27	0.535924143	64.1515446	5.89E-14	1.23E-11	0.510278993	160.598093	9.46E-32	1.42E-29	0.462153154	67.66770414	1.48E-14	3.07E-12	0.224279383	167.2518495	8.06E-33	1.26E-30	0.589683232	72.04921452	2.70E-15	5.63E-13	0.557630363	144.7880771	3.68E-29	5.66E-27	0.617483781	63.15666077	8.75E-14	1.85E-11	0.318777049	159.8609968	1.25E-31	1.95E-29	0.589876194	71.48909145	3.35E-15	7.33E-13	0.426274548	157.1050553	3.49E-31	4.66E-29	0.593271609	66.56638081	2.27E-14	4.31E-12
764	0.473787073	148.4406208	9.15E-30	1.42E-27	0.392737363	64.14488268	5.91E-14	1.24E-11	0.479634759	160.5572617	9.61E-32	1.44E-29	0.446161138	67.665696	1.48E-14	3.07E-12	0.3390267	167.218368	8.16E-33	1.28E-30	0.211360862	72.04725978	2.70E-15	5.63E-13	0.421780746	144.7858105	3.69E-29	5.66E-27	0.540725266	63.15250218	8.76E-14	1.85E-11	0.51522243	159.8534887	1.25E-31	1.96E-29	0.741666287	71.48413643	3.36E-15	7.34E-13	0.414023385	157.0528174	3.56E-31	4.75E-29	0.755200606	66.55748446	2.28E-14	4.32E-12
765	0.410229907	148.3721359	9.40E-30	1.45E-27	0.655044824	64.12625102	5.95E-14	1.24E-11	0.406259357	160.5321147	9.70E-32	1.46E-29	0.693432052	67.65483715	1.48E-14	3.08E-12	0.297244895	167.1854453	8.26E-33	1.29E-30	0.315196664	72.03969519	2.71E-15	5.64E-13	0.40305556	144.7856282	3.69E-29	5.66E-27	0.699771172	63.15212373	8.76E-14	1.85E-11	0.413344509	159.7933275	1.28E-31	2.00E-29	0.798669401	71.47961876	3.36E-15	7.34E-13	0.238580955	157.0386207	3.57E-31	4.77E-29	0.459545898	66.52731168	2.31E-14	4.37E-12
766	0.379778004	148.3676202	9.41E-30	1.45E-27	0.522287191	64.11946439	5.97E-14	1.25E-11	0.687552711	160.4560587	9.98E-32	1.50E-29	0.426338439	67.6520406	1.49E-14	3.08E-12	0.206454173	167.1705073	8.30E-33	1.30E-30	0.29234493	72.02541942	2.72E-15	5.66E-13	0.576748657	144.6465812	3.89E-29	5.96E-27	0.346073116	63.14481823	8.79E-14	1.86E-11	0.729678984	159.7797658	1.28E-31	2.01E-29	0.695474038	71.47316283	3.37E-15	7.35E-13	0.792088382	156.9855387	3.65E-31	4.86E-29	0.376384347	66.51612967	2.32E-14	4.37E-12
767	0.350562972	148.3541994	9.46E-30	1.46E-27	0.454314004	64.11608805	5.98E-14	1.25E-11	0.347691294	160.3608564	1.03E-31	1.55E-29	0.43715085	67.64959332	1.49E-14	3.08E-12	0.444228301	167.1522151	8.36E-33	1.30E-30	0.585568809	72.01946747	2.73E-15	5.67E-13	0.408536229	144.5891574	3.97E-29	6.08E-27	0.316336288	63.1423586	8.80E-14	1.86E-11	0.731193635	159.721671	1.31E-31	2.04E-29	0.401200922	71.46647235	3.38E-15	7.36E-13	0.696742408	156.9795294	3.65E-31	4.86E-29	0.361221439	66.51042551	2.33E-14	4.37E-12
768	0.692977369	148.3273114	9.56E-30	1.47E-27	0.670889812	64.09173849	6.04E-14	1.25E-11	0.373123255	160.3364366	1.04E-31	1.56E-29	0.666033518	67.64723814	1.49E-14	3.08E-12	0.432559588	167.1446227	8.38E-33	1.31E-30	0.338655218	71.9999762	2.75E-15	5.70E-13	0.393510008	144.5747838	4.00E-29	6.11E-27	0.271858594	63.13969452	8.81E-14	1.86E-11	0.768944264	159.7197103	1.31E-31	2.04E-29	0.143729789	71.45387954	3.39E-15	7.38E-13	0.326417792	156.9601196	3.68E-31	4.89E-29	0.337326208	66.51001146	2.33E-14	4.37E-12
769	0.363890021	148.2639091	9.79E-30	1.51E-27	0.29218332	64.09054024	6.04E-14	1.25E-11	0.390615675	160.3075906	1.05E-31	1.58E-29	0.347503687	67.6266371	1.50E-14	3.10E-12	0.378055886	167.1427869	8.39E-33	1.31E-30	0.465319532	71.9788548	2.77E-15	5.74E-13	0.303836473	144.5433049	4.04E-29	6.17E-27	0.415350038	63.12200711	8.87E-14	1.87E-11	0.642103502	159.7194275	1.31E-31	2.04E-29	0.273851188	71.43340334	3.42E-15	7.43E-13	0.362536948	156.9597614	3.68E-31	4.89E-29	0.337061969	66.50912278	2.33E-14	4.37E-12
770	0.392068998	148.1701729	1.01E-29	1.56E-27	0.665794282	64.07643786	6.07E-14	1.26E-11	0.456647825	160.2665176	1.07E-31	1.60E-29	0.365504833	67.62384613	1.50E-14	3.10E-12	0.32618386	167.1287358	8.43E-33	1.31E-30	0.600946835	71.95647864	2.80E-15	5.78E-13	0.330519033	144.5287273	4.07E-29	6.20E-27	0.593779821	63.10913894	8.91E-14	1.87E-11	0.390954371	159.6584289	1.34E-31	2.09E-29	0.598872541	71.4235363	3.43E-15	7.45E-13	0.704483247	156.9511097	3.69E-31	4.89E-29	0.638916239	66.45335087	2.38E-14	4.46E-12
771	0.313527845	148.1348786	1.03E-29	1.58E-27	0.300001022	64.06141532	6.11E-14	1.27E-11	0.657149827	160.2488884	1.08E-31	1.61E-29	0.412864359	67.58786864	1.52E-14	3.14E-12	0.537609283	167.1183146	8.47E-33	1.31E-30	0.774159465	71.94534152	2.81E-15	5.80E-13	0.266640202	144.5194373	4.08E-29	6.21E-27	0.35074094	63.10067096	8.94E-14	1.88E-11	0.696291786	159.6358992	1.35E-31	2.10E-29	0.350058163	71.41938635	3.44E-15	7.45E-13	0.395329906	156.949391	3.70E-31	4.89E-29	0.73730402	66.45164364	2.38E-14	4.46E-12
772	0.376382178	148.1284927	1.03E-29	1.58E-27	0.351243252	64.02230203	6.20E-14	1.28E-11	0.755437304	160.2162506	1.09E-31	1.62E-29	0.396572234	67.58332964	1.53E-14	3.14E-12	0.483904336	167.0911859	8.55E-33	1.33E-30	0.699371354	71.94247335	2.81E-15	5.80E-13	0.437151928	144.4260141	4.23E-29	6.43E-27	0.407495797	63.09718298	8.96E-14	1.88E-11	0.317362416	159.6243235	1.36E-31	2.11E-29	0.70601596	71.38514608	3.49E-15	7.54E-13	0.550327642	156.8720926	3.80E-31	5.03E-29	0.362393579	66.44856868	2.38E-14	4.46E-12
773	0.318855762	148.0716628	1.05E-29	1.61E-27	0.485937204	64.02027043	6.21E-14	1.28E-11	0.514763227	160.1739768	1.11E-31	1.65E-29	0.391915964	67.56898248	1.54E-14	3.15E-12	0.122753279	167.0690048	8.62E-33	1.33E-30	0.188170759	71.91904511	2.84E-15	5.84E-13	0.377758775	144.4020597	4.27E-29	6.48E-27	0.796671621	63.09572449	8.96E-14	1.88E-11	0.629255651	159.5983005	1.37E-31	2.13E-29	0.487559656	71.33428144	3.55E-15	7.68E-13	0.466067448	156.8397406	3.85E-31	5.08E-29	0.338448726	66.44734988	2.38E-14	4.46E-12
774	0.406076335	148.0424759	1.07E-29	1.63E-27	0.307392479	64.00872513	6.24E-14	1.29E-11	0.194841875	160.1258884	1.13E-31	1.67E-29	0.370284069	67.5600121	1.54E-14	3.16E-12	0.325349386	167.060769	8.65E-33	1.34E-30	0.301620091	71.91476784	2.84E-15	5.85E-13	0.61935841	144.3893038	4.29E-29	6.51E-27	0.416088585	63.0877345	8.99E-14	1.88E-11	0.747507253	159.5850806	1.38E-31	2.13E-29	0.72289243	71.31538917	3.58E-15	7.73E-13	0.389469588	156.7785045	3.94E-31	5.20E-29	0.458452318	66.42039297	2.41E-14	4.50E-12
775	0.392351213	148.031761	1.07E-29	1.63E-27	0.60400601	64.00689325	6.24E-14	1.29E-11	0.403404442	160.1094165	1.14E-31	1.68E-29	0.410600822	67.54464654	1.55E-14	3.17E-12	0.344714317	167.060277	8.65E-33	1.34E-30	0.770059242	71.91109771	2.85E-15	5.85E-13	0.658639945	144.3581027	4.34E-29	6.58E-27	0.378600774	63.07889299	9.02E-14	1.88E-11	0.49849309	159.5809293	1.38E-31	2.13E-29	0.560082821	71.30032812	3.60E-15	7.76E-13	0.566528012	156.7346469	4.01E-31	5.27E-29	0.408289098	66.40599114	2.42E-14	4.51E-12
776	0.338380498	147.9725365	1.09E-29	1.67E-27	0.295360204	63.9986888	6.26E-14	1.29E-11	0.32985431	160.1045227	1.14E-31	1.68E-29	0.471168884	67.52307613	1.56E-14	3.19E-12	0.544698867	167.0334635	8.73E-33	1.35E-30	0.392290583	71.90357516	2.85E-15	5.86E-13	0.502880324	144.3333029	4.38E-29	6.63E-27	0.320187641	63.07712511	9.03E-14	1.88E-11	0.641316057	159.5790009	1.38E-31	2.13E-29	0.66872042	71.26915943	3.65E-15	7.84E-13	0.334743462	156.7003042	4.06E-31	5.34E-29	0.571685553	66.40577553	2.42E-14	4.51E-12
777	0.253115889	147.963665	1.10E-29	1.67E-27	0.391455714	63.98423784	6.30E-14	1.30E-11	0.433436619	160.0936251	1.14E-31	1.69E-29	0.255595631	67.51269157	1.57E-14	3.20E-12	0.346720331	167.0002702	8.84E-33	1.36E-30	0.769416855	71.88792249	2.87E-15	5.88E-13	0.46628778	144.3163682	4.41E-29	6.66E-27	0.343673602	63.07531697	9.04E-14	1.88E-11	0.335245289	159.5106675	1.42E-31	2.19E-29	0.702759445	71.26473929	3.65E-15	7.84E-13	0.389419348	156.664468	4.11E-31	5.40E-29	0.571677005	66.38193852	2.45E-14	4.55E-12
778	0.30325992	147.9225384	1.11E-29	1.70E-27	0.671283792	63.98030029	6.31E-14	1.30E-11	0.360149734	160.0782178	1.15E-31	1.70E-29	0.466557421	67.50659243	1.57E-14	3.21E-12	0.281686364	166.9938893	8.86E-33	1.36E-30	0.433158144	71.86564966	2.90E-15	5.92E-13	0.64557581	144.2749919	4.48E-29	6.76E-27	0.262443653	63.05413566	9.11E-14	1.90E-11	0.453381196	159.4814355	1.43E-31	2.21E-29	0.502327025	71.26383377	3.65E-15	7.84E-13	0.430456094	156.6146592	4.19E-31	5.50E-29	0.437730124	66.38021897	2.45E-14	4.55E-12
779	0.422332754	147.9004735	1.12E-29	1.71E-27	0.497204066	63.97869551	6.31E-14	1.30E-11	0.540133954	160.0321183	1.17E-31	1.72E-29	0.467781774	67.50508959	1.57E-14	3.21E-12	0.277050284	166.9503946	9.01E-33	1.38E-30	0.361591508	71.86476673	2.90E-15	5.92E-13	0.313070898	144.2710967	4.49E-29	6.76E-27	0.339715449	63.04906758	9.13E-14	1.90E-11	0.464004023	159.4756633	1.44E-31	2.21E-29	0.298261447	71.25766372	3.66E-15	7.85E-13	0.651326517	156.5849453	4.24E-31	5.55E-29	0.62427626	66.36824437	2.46E-14	4.56E-12
780	0.290417962	147.887674	1.13E-29	1.71E-27	0.303981797	63.97537931	6.32E-14	1.30E-11	0.493111628	159.9718492	1.20E-31	1.76E-29	0.660408475	67.49137677	1.58E-14	3.22E-12	0.607980597	166.9325567	9.07E-33	1.39E-30	0.320762245	71.8602962	2.90E-15	5.92E-13	0.595556008	144.2096642	4.59E-29	6.92E-27	0.318526469	63.02460785	9.22E-14	1.91E-11	0.446135984	159.4521615	1.45E-31	2.22E-29	0.28872412	71.24973003	3.67E-15	7.87E-13	0.368920306	156.5736923	4.26E-31	5.57E-29	0.543316466	66.36808433	2.46E-14	4.56E-12
781	0.437010473	147.8559835	1.14E-29	1.73E-27	0.348368243	63.965778	6.34E-14	1.30E-11	0.428656981	159.9167087	1.22E-31	1.79E-29	0.742166778	67.43876104	1.62E-14	3.28E-12	0.353388697	166.9296412	9.08E-33	1.39E-30	0.509656418	71.85837531	2.90E-15	5.92E-13	0.515748852	144.1739678	4.66E-29	7.00E-27	0.299823411	63.01104919	9.27E-14	1.92E-11	0.619604404	159.4413247	1.46E-31	2.23E-29	0.688787259	71.22864534	3.70E-15	7.92E-13	0.421693298	156.5549043	4.29E-31	5.60E-29	0.654297123	66.36093914	2.47E-14	4.57E-12
[truncated: 49,219 more rows]
