# Supplementary material for: GMQN: A Reference-Based Method for Correcting Batch Effects and Probe Bias in HumanMethylation BeadChip
Source: Front Genet. 2022 Jan 7;12:810985. doi: 10.3389/fgene.2021.810985 (PMC8777061; doi:10.3389/fgene.2021.810985)
Supplement: Supplementary file 4 [file DataSheet2.CSV]

beta.raw_discovery_intercept	beta.raw_discovery_f	beta.raw_discovery_pval	beta.raw_discovery_qval	beta.raw_validation_intercept	beta.raw_validation_f	beta.raw_validation_pval	beta.raw_validation_qval	beta.swan_discovery_intercept	beta.swan_discovery_f	beta.swan_discovery_pval	beta.swan_discovery_qval	beta.swan_validation_intercept	beta.swan_validation_f	beta.swan_validation_pval	beta.swan_validation_qval	beta.BMIQ_discovery_intercept	beta.BMIQ_discovery_f	beta.BMIQ_discovery_pval	beta.BMIQ_discovery_qval	beta.BMIQ_validation_intercept	beta.BMIQ_validation_f	beta.BMIQ_validation_pval	beta.BMIQ_validation_qval	beta.GMQN_discovery_intercept	beta.GMQN_discovery_f	beta.GMQN_discovery_pval	beta.GMQN_discovery_qval	beta.GMQN_validation_intercept	beta.GMQN_validation_f	beta.GMQN_validation_pval	beta.GMQN_validation_qval	beta.GMQN.BMIQ_discovery_intercept	beta.GMQN.BMIQ_discovery_f	beta.GMQN.BMIQ_discovery_pval	beta.GMQN.BMIQ_discovery_qval	beta.GMQN.BMIQ_validation_intercept	beta.GMQN.BMIQ_validation_f	beta.GMQN.BMIQ_validation_pval	beta.GMQN.BMIQ_validation_qval	beta.GMQN.SWAN_discovery_intercept	beta.GMQN.SWAN_discovery_f	beta.GMQN.SWAN_discovery_pval	beta.GMQN.SWAN_discovery_qval	beta.GMQN.SWAN_validation_intercept	beta.GMQN.SWAN_validation_f	beta.GMQN.SWAN_validation_pval	beta.GMQN.SWAN_validation_qval
1	0.482690201	38.00136419	1.94E-09	0.000422006	0.882872088	33.24254113	5.29E-13	2.09E-07	0.52604807	40.33844535	6.60E-10	0.000126944	0.916163214	44.00269682	2.86E-16	1.17E-10	0.514722492	38.09044197	1.86E-09	0.000274074	0.971794926	61.56318509	4.50E-21	1.86E-15	0.325285503	34.78611599	8.64E-09	0.001312184	0.00838261	36.74956	4.25E-14	1.31E-08	0.801970981	37.80850154	2.12E-09	0.000394769	0.987111387	65.57301952	4.32E-22	1.39E-16	0.396162397	37.39142083	2.57E-09	0.000279271	0.915870169	43.90330454	3.06E-16	9.86E-11
2	0.50302846	37.87856264	2.05E-09	0.000422006	0.021293372	30.99811597	2.76E-12	5.46E-07	0.542129646	40.20782466	7.01E-10	0.000126944	0.02489268	30.62761895	3.63E-12	7.42E-07	0.790148402	38.07639237	1.87E-09	0.000274074	0.044116096	38.10240635	1.64E-14	3.38E-09	0.359414994	34.37369385	1.05E-08	0.001312184	0.883055165	33.25164275	5.25E-13	8.09E-08	0.362405652	36.62911462	3.66E-09	0.000394769	0.004863976	44.89110722	1.58E-16	2.54E-11	0.356908826	37.3623847	2.60E-09	0.000279271	0.024783923	30.54570404	3.86E-12	6.22E-07
3	0.473889776	36.83394226	3.33E-09	0.000426911	0.022184918	27.30768999	4.46E-11	5.21E-06	0.517184763	39.18864663	1.12E-09	0.000126944	0.042348815	29.28584083	9.92E-12	1.35E-06	0.540649607	37.92457135	2.01E-09	0.000274074	0.014644899	34.73647722	1.79E-13	2.47E-08	0.408631468	34.09129025	1.20E-08	0.001312184	0.016114412	29.35678244	9.41E-12	8.63E-07	0.314036698	36.3746987	4.12E-09	0.000394769	0.986769079	43.73773583	3.42E-16	3.67E-11	0.763364821	37.25834887	2.73E-09	0.000279271	0.042264479	29.42955002	8.91E-12	9.57E-07
4	0.410772859	36.05415503	4.78E-09	0.000426911	0.025278574	27.03799279	5.49E-11	5.21E-06	0.45383108	38.78162403	1.35E-09	0.000126944	0.083171904	28.78443432	1.45E-11	1.48E-06	0.503677738	36.50258767	3.88E-09	0.000378302	0.048276797	32.4742179	9.27E-13	9.58E-08	0.430478195	33.27330877	1.75E-08	0.001406458	0.015073026	29.0602431	1.18E-11	8.63E-07	0.318525869	35.29949238	6.80E-09	0.000394769	0.009042486	38.41566415	1.31E-14	1.06E-09	0.398838856	36.79201375	3.39E-09	0.000279271	0.082795703	28.93501561	1.29E-11	1.04E-06
5	0.434333732	35.73745127	5.54E-09	0.000426911	0.092551638	26.62562534	7.54E-11	5.21E-06	0.411328214	37.99574725	1.94E-09	0.000126944	0.054568729	27.94934291	2.73E-11	2.23E-06	0.42391143	36.01212638	4.88E-09	0.000378302	0.023067269	31.66806741	1.68E-12	1.39E-07	0.321869512	32.85534609	2.14E-08	0.001406458	0.017169988	28.67119494	1.58E-11	8.63E-07	0.236270389	35.21485754	7.07E-09	0.000394769	0.00838261	36.74956	4.25E-14	2.73E-09	0.359382986	36.07798295	4.73E-09	0.000311367	0.054525515	27.92601074	2.78E-11	1.79E-06
6	0.325254815	34.78591833	8.64E-09	0.000426911	0.032971364	26.52731464	8.13E-11	5.21E-06	0.393793408	37.63167046	2.30E-09	0.000126944	0.025743667	26.8542765	6.32E-11	3.80E-06	0.434333732	35.73745127	5.54E-09	0.000378302	0.081745771	31.41430472	2.02E-12	1.40E-07	0.390316166	32.06175048	3.10E-08	0.001440327	0.033507126	28.5895221	1.68E-11	8.63E-07	0.425902528	35.05519848	7.62E-09	0.000394769	0.028535589	36.32235203	5.75E-14	3.08E-09	0.456396349	35.29955724	6.80E-09	0.000336601	0.089803664	26.89913975	6.10E-11	2.83E-06
7	0.434782658	34.68547163	9.05E-09	0.000426911	0.028986431	26.19700775	1.05E-10	5.21E-06	0.35444863	37.45525207	2.49E-09	0.000126944	0.090100598	26.81680283	6.50E-11	3.80E-06	0.358922727	34.82151496	8.50E-09	0.000415462	0.021293372	30.99811597	2.76E-12	1.63E-07	0.702326308	32.0368806	3.14E-08	0.001440327	0.009897814	28.34151536	2.03E-11	8.93E-07	0.454022193	34.13378226	1.17E-08	0.000473937	0.03279325	35.10702186	1.37E-13	6.30E-09	0.482394034	35.188884	7.16E-09	0.000336601	0.025639552	26.89171649	6.14E-11	2.83E-06
8	0.359392126	34.37279731	1.05E-08	0.000426911	0.039236194	26.19436455	1.05E-10	5.21E-06	0.761027811	37.24582722	2.75E-09	0.000126944	0.029996056	26.55427147	7.96E-11	4.07E-06	0.335671024	34.79424991	8.60E-09	0.000415462	0.971419637	29.9297811	6.12E-12	3.16E-07	0.431302637	31.80754426	3.50E-08	0.001440327	0.987582225	27.59599794	3.58E-11	1.38E-06	0.331104233	34.04941829	1.22E-08	0.000473937	0.013447169	34.65894692	1.89E-13	7.61E-09	0.292784023	34.47505952	9.99E-09	0.000390765	0.030057597	26.47721177	8.45E-11	3.40E-06
9	0.387484264	34.10242698	1.19E-08	0.000426911	0.090991316	25.31773936	2.08E-10	9.14E-06	0.497954505	37.22485053	2.78E-09	0.000126944	0.045103857	25.48932785	1.82E-10	8.25E-06	0.473920228	34.1593859	1.16E-08	0.000415462	0.044877635	29.62402344	7.70E-12	3.53E-07	0.328176683	31.36780859	4.31E-08	0.001446933	0.010831299	27.06749138	5.36E-11	1.84E-06	0.261236935	33.11252451	1.89E-08	0.000586726	0.008222066	32.77000277	7.46E-13	2.67E-08	0.435241049	34.33202153	1.07E-08	0.000390765	0.045117112	25.56664001	1.71E-10	6.12E-06
10	0.408557592	34.0907533	1.20E-08	0.000426911	0.025148868	24.88181086	2.92E-10	1.07E-05	0.400857039	36.8255381	3.34E-09	0.000137505	0.037816872	25.25951979	2.17E-10	8.88E-06	0.39399387	34.079489	1.20E-08	0.000415462	0.021862148	28.87881334	1.35E-11	5.58E-07	0.335202197	31.23479348	4.59E-08	0.001446933	0.035243884	26.91414932	6.03E-11	1.86E-06	0.126454068	32.92964748	2.06E-08	0.000586726	0.003552495	31.07298121	2.61E-12	8.39E-08	0.371148259	33.63982461	1.48E-08	0.00048645	0.037842341	25.29846512	2.11E-10	6.79E-06
11	0.341106125	34.0903373	1.20E-08	0.000426911	0.0179574	24.86094753	2.97E-10	1.07E-05	0.362538859	36.12951133	4.62E-09	0.000148381	0.09133153	24.62709421	3.56E-10	1.32E-05	0.311205635	34.01278813	1.24E-08	0.000415462	0.98874703	28.20882935	2.24E-11	8.43E-07	0.348321819	30.99091528	5.15E-08	0.001446933	0.092561854	26.62451158	7.54E-11	2.11E-06	0.776040894	32.83440364	2.16E-08	0.000586726	0.014246695	30.45788409	4.12E-12	1.13E-07	0.312871585	32.78052574	2.21E-08	0.000630036	0.090948416	25.06196675	2.54E-10	7.43E-06
12	0.450644664	33.85142439	1.34E-08	0.000426911	0.015971443	24.69056135	3.39E-10	1.10E-05	0.470189272	36.10349667	4.67E-09	0.000148381	0.020660074	23.81777135	6.74E-10	2.15E-05	0.421036089	33.76264674	1.39E-08	0.000415462	0.973002476	27.77748911	3.11E-11	1.07E-06	0.486021092	30.94034871	5.27E-08	0.001446933	0.007147805	26.28099272	9.83E-11	2.53E-06	0.402066869	32.73131573	2.26E-08	0.000586726	0.987809701	30.42357046	4.23E-12	1.13E-07	0.543342157	32.6937161	2.30E-08	0.000630036	0.020581333	23.78687079	6.90E-10	1.70E-05
13	0.322557773	33.83497262	1.35E-08	0.000426911	0.0520349	24.60787583	3.62E-10	1.10E-05	0.356569864	36.09734578	4.69E-09	0.000148381	0.042505777	23.77504836	6.97E-10	2.15E-05	0.315987339	33.71177368	1.43E-08	0.000415462	0.016227945	27.61654025	3.52E-11	1.12E-06	0.261642093	30.65205857	6.05E-08	0.00153111	0.013765656	25.90134887	1.32E-10	3.13E-06	0.356730879	32.25025392	2.84E-08	0.000590571	0.016114412	29.35678244	9.41E-12	2.09E-07	0.505207985	32.42619364	2.61E-08	0.000630036	0.042733291	23.73394644	7.20E-10	1.70E-05
14	0.430395724	33.27900382	1.75E-08	0.000487383	0.029367164	24.34174281	4.46E-10	1.26E-05	0.496162345	35.68649158	5.67E-09	0.000163372	0.029085059	23.70624034	7.36E-10	2.15E-05	0.454139011	33.69608523	1.44E-08	0.000415462	0.022184918	27.30768999	4.46E-11	1.32E-06	0.280769714	30.24629932	7.33E-08	0.001665117	0.09099746	25.31746073	2.08E-10	4.50E-06	0.194696986	32.236985	2.86E-08	0.000590571	0.028370267	29.30981702	9.75E-12	2.09E-07	0.739340367	32.37412137	2.68E-08	0.000630036	0.029009131	23.69859023	7.40E-10	1.70E-05
15	0.456859965	33.24780945	1.78E-08	0.000487383	0.018718932	24.01725068	5.76E-10	1.52E-05	0.453000091	35.58348059	5.95E-09	0.000163372	0.047072234	22.71317447	1.62E-09	4.41E-05	0.312361134	33.54511459	1.54E-08	0.000415462	0.980026147	27.10025259	5.23E-11	1.42E-06	0.229561005	30.17358919	7.59E-08	0.001665117	0.008578433	25.25019752	2.19E-10	4.50E-06	0.321696202	32.19479882	2.92E-08	0.000590571	0.008469653	29.30783468	9.76E-12	2.09E-07	0.34727871	32.19486117	2.92E-08	0.000631891	0.12674686	23.01135429	1.28E-09	2.74E-05
16	0.321849086	32.85514747	2.14E-08	0.000525534	0.132065852	23.46446774	8.91E-10	2.21E-05	0.479021436	34.99716728	7.83E-09	0.000201355	0.127847466	22.59539963	1.78E-09	4.42E-05	0.76533077	33.43997703	1.62E-08	0.000415462	0.025278574	27.03799279	5.49E-11	1.42E-06	0.277219445	29.70245463	9.49E-08	0.001952789	0.005266552	25.05791267	2.54E-10	4.68E-06	0.303237797	32.10683133	3.04E-08	0.000590571	0.024546247	29.0767393	1.16E-11	2.23E-07	0.392731743	32.08464256	3.07E-08	0.000631891	0.047267307	22.51313878	1.90E-09	3.51E-05
17	0.395530679	32.82128194	2.17E-08	0.000525534	0.972672805	23.23935551	1.07E-09	2.48E-05	0.345857464	34.84277812	8.41E-09	0.000203685	0.034248957	22.48782964	1.94E-09	4.42E-05	0.482175644	33.01963041	1.98E-08	0.000466775	0.022218151	26.56893697	7.87E-11	1.87E-06	0.37814348	29.31785468	1.14E-07	0.001966032	0.058368055	25.03830828	2.58E-10	4.68E-06	0.431302637	31.80754426	3.50E-08	0.000640143	0.015073026	29.0602431	1.18E-11	2.23E-07	0.361717605	31.89047458	3.37E-08	0.000651779	0.03415076	22.49068161	1.93E-09	3.51E-05
18	0.390259621	32.06726719	3.10E-08	0.000680149	0.048555222	22.87387105	1.42E-09	3.14E-05	0.290629747	34.3017124	1.08E-08	0.000247765	0.943858782	22.47605632	1.96E-09	4.42E-05	0.448638834	32.94147887	2.05E-08	0.000466775	0.032971364	26.52731464	8.13E-11	1.87E-06	0.309301655	29.23972197	1.18E-07	0.001966032	0.052041202	24.60643356	3.62E-10	6.20E-06	0.484885846	31.50891179	4.03E-08	0.00066412	0.017169988	28.67119494	1.58E-11	2.77E-07	0.4432081	31.0241572	5.07E-08	0.000752372	0.053330167	22.45557157	1.99E-09	3.51E-05
19	0.702214119	32.0377692	3.14E-08	0.000680149	0.020905848	22.63806021	1.72E-09	3.53E-05	0.431929794	34.10456772	1.19E-08	0.000257427	0.053363115	22.41557994	2.05E-09	4.42E-05	0.395530679	32.82128194	2.17E-08	0.000467931	0.028986431	26.19700775	1.05E-10	2.17E-06	0.176216151	29.23335748	1.19E-07	0.001966032	0.016300077	24.036441	5.67E-10	9.08E-06	0.525581156	31.49424414	4.06E-08	0.00066412	0.033507126	28.5895221	1.68E-11	2.77E-07	0.257783452	31.01463951	5.09E-08	0.000752372	0.943784415	22.40415868	2.07E-09	3.51E-05
20	0.328127542	31.36641837	4.31E-08	0.000887222	0.042735521	22.59167981	1.78E-09	3.53E-05	0.366398533	33.87752814	1.32E-08	0.00027201	0.018392606	22.10268868	2.64E-09	5.39E-05	0.479322997	32.03574415	3.14E-08	0.000616461	0.039236194	26.19436455	1.05E-10	2.17E-06	0.271666843	29.14311218	1.24E-07	0.001966032	0.011920654	23.98775198	5.89E-10	9.08E-06	0.549887344	31.07268512	4.95E-08	0.000766723	0.00480489	28.55786269	1.72E-11	2.77E-07	0.343933538	30.95317101	5.24E-08	0.000752372	0.018321446	22.12013131	2.60E-09	4.19E-05
21	0.33516661	31.23458446	4.59E-08	0.000890726	0.062944846	22.33261758	2.19E-09	4.12E-05	0.36812898	33.70247005	1.43E-08	0.000275714	0.021537493	21.58020809	4.01E-09	7.82E-05	0.327947587	32.02370336	3.16E-08	0.000616461	0.061088006	25.7475229	1.49E-10	2.92E-06	0.313782477	29.08500017	1.27E-07	0.001966032	0.035180911	23.85465824	6.54E-10	9.61E-06	0.265605619	30.97899151	5.18E-08	0.000766723	0.997276439	28.48359061	1.82E-11	2.79E-07	0.399325007	30.95257967	5.24E-08	0.000752372	0.021451048	21.6647431	3.75E-09	5.75E-05
22	0.496579313	31.15659241	4.76E-08	0.000890726	0.047897461	22.27969944	2.29E-09	4.12E-05	0.596011979	33.64546914	1.47E-08	0.000275714	0.03409562	21.50815566	4.25E-09	7.91E-05	0.235010964	31.90613048	3.34E-08	0.000622008	0.040355566	25.69148506	1.55E-10	2.92E-06	0.359713163	29.01956244	1.31E-07	0.001966032	0.021358511	23.70583627	7.36E-10	1.02E-05	0.348281603	30.40177756	6.81E-08	0.000922254	0.009897814	28.34151536	2.03E-11	2.97E-07	0.317615228	30.8853854	5.41E-08	0.000752372	0.078471874	21.55178106	4.11E-09	6.02E-05
23	0.348267896	30.98933531	5.15E-08	0.000906155	0.095833637	21.55965018	4.08E-09	7.03E-05	0.368640084	33.52870809	1.56E-08	0.000278579	0.078784076	21.38974912	4.68E-09	8.32E-05	0.397675512	31.68186081	3.71E-08	0.00066142	0.033752087	25.17164427	2.33E-10	4.18E-06	0.505070681	28.90451991	1.39E-07	0.001986613	0.010501582	23.66254596	7.62E-10	1.02E-05	0.297778113	30.32069302	7.07E-08	0.000922254	0.015753371	28.14920022	2.35E-11	3.28E-07	0.180763665	30.84119517	5.53E-08	0.000752372	0.033961609	21.49340899	4.31E-09	6.03E-05
24	0.48594319	30.93650437	5.28E-08	0.000906155	0.073960764	21.48110832	4.35E-09	7.18E-05	0.310375027	32.79262727	2.20E-08	0.000358669	0.927905438	21.08240824	6.00E-09	0.000100505	0.319094482	30.74451745	5.79E-08	0.00098761	0.025148868	24.88181086	2.92E-10	4.91E-06	0.319431968	28.68446076	1.54E-07	0.002114643	0.132083306	23.46341209	8.92E-10	1.12E-05	0.365844857	30.30769703	7.12E-08	0.000922254	0.987582225	27.59599794	3.58E-11	4.68E-07	0.255268146	30.81052738	5.61E-08	0.000752372	0.076142588	21.20876167	5.42E-09	7.27E-05
25	0.261625998	30.65140232	6.05E-08	0.000995722	0.03162084	21.19118845	5.50E-09	8.71E-05	0.518748541	32.7348006	2.26E-08	0.000358669	0.076520646	21.05301775	6.15E-09	0.000100505	0.25961534	30.64746906	6.06E-08	0.000992735	0.0179574	24.86094753	2.97E-10	4.91E-06	0.254111947	28.41506677	1.75E-07	0.002163493	0.976120087	23.4358671	9.11E-10	1.12E-05	0.310795863	29.96418039	8.38E-08	0.000967876	0.992549052	27.57547607	3.63E-11	4.68E-07	0.302859634	30.53645314	6.39E-08	0.000752372	0.062832888	21.05401122	6.14E-09	7.91E-05
26	0.280750499	30.24569587	7.33E-08	0.00111563	0.01809133	21.06345135	6.09E-09	9.29E-05	0.539801845	32.73017903	2.27E-08	0.000358669	0.063001603	20.94699886	6.70E-09	0.000105305	0.518957864	30.29111512	7.17E-08	0.0011241	0.077040063	24.76779678	3.19E-10	4.92E-06	0.362140554	28.41445525	1.75E-07	0.002163493	0.983498922	23.28924885	1.02E-09	1.20E-05	0.404794066	29.8071878	9.03E-08	0.000967876	0.071489828	27.31639577	4.43E-11	5.48E-07	0.56717521	30.4903424	6.53E-08	0.000752372	0.927682313	20.9976086	6.43E-09	7.97E-05
27	0.473908867	30.22327765	7.41E-08	0.00111563	0.036316115	20.8822234	7.06E-09	0.000103568	0.505037085	32.49454416	2.53E-08	0.000385909	0.056877898	20.69777951	8.20E-09	0.000117966	0.473908867	30.22327765	7.41E-08	0.0011241	0.015971443	24.69056135	3.39E-10	4.92E-06	0.34988299	28.34929177	1.81E-07	0.002163493	0.022259589	23.25426342	1.05E-09	1.20E-05	0.215901714	29.67683989	9.61E-08	0.000967876	0.010831299	27.06749138	5.36E-11	6.26E-07	0.432370628	30.46660473	6.60E-08	0.000752372	0.06867472	20.80000813	7.54E-09	9.00E-05
28	0.229548064	30.17286763	7.59E-08	0.00111563	0.023699579	20.74532428	7.89E-09	0.000111601	0.73662597	32.3319167	2.73E-08	0.00040176	0.069034426	20.69775374	8.20E-09	0.000117966	0.277746283	29.94234839	8.47E-08	0.00123869	0.057043452	24.67167928	3.44E-10	4.92E-06	0.392312677	28.25094988	1.90E-07	0.002163493	0.013549934	22.64506253	1.71E-09	1.88E-05	0.256650156	29.65182704	9.72E-08	0.000967876	0.018140256	27.04635532	5.45E-11	6.26E-07	0.399915212	30.46029151	6.62E-08	0.000752372	0.961941023	20.72955452	7.99E-09	9.17E-05
29	0.277746283	29.94234839	8.47E-08	0.001201815	0.045745413	20.60389463	8.85E-09	0.000120872	0.344342409	32.10827983	3.04E-08	0.000407734	0.961673984	20.67247276	8.37E-09	0.000117966	0.542817047	29.74625596	9.29E-08	0.001256581	0.040313485	24.66789584	3.45E-10	4.92E-06	0.284396587	28.24058563	1.91E-07	0.002163493	0.062951541	22.33164489	2.20E-09	2.27E-05	0.612053123	29.64602568	9.75E-08	0.000967876	0.035243884	26.91414932	6.03E-11	6.63E-07	0.3855735	30.45840686	6.63E-08	0.000752372	0.056962073	20.68947687	8.25E-09	9.17E-05
30	0.495788952	29.76581388	9.21E-08	0.00122118	0.030261699	20.17745424	1.25E-08	0.000165363	0.358708849	32.1026581	3.04E-08	0.000407734	0.033813461	20.50263303	9.61E-09	0.000130918	0.300577949	29.70204064	9.49E-08	0.001256581	0.029367164	24.34174281	4.46E-10	6.14E-06	0.553569595	27.8766898	2.27E-07	0.002355642	0.047904795	22.27370007	2.30E-09	2.27E-05	0.350406203	29.64357662	9.76E-08	0.000967876	0.962864447	26.88236568	6.18E-11	6.63E-07	0.619202923	30.36704234	6.92E-08	0.000759512	0.033875941	20.52473678	9.44E-09	0.000101331
31	0.348936618	29.71491011	9.43E-08	0.00122118	0.056356656	19.68872603	1.87E-08	0.000228805	0.390689659	32.02399334	3.16E-08	0.000407734	0.060423962	20.13417126	1.30E-08	0.000164661	0.532298042	29.69810641	9.51E-08	0.001256581	0.042396657	24.04385491	5.64E-10	7.24E-06	0.307792007	27.82256973	2.33E-07	0.002355642	0.008532559	22.24265606	2.36E-09	2.27E-05	0.264404594	29.62936856	9.83E-08	0.000967876	0.007889918	26.69908538	7.12E-11	7.39E-07	0.370416889	30.07454338	7.95E-08	0.000844507	0.05883068	20.43749096	1.01E-08	0.000105277
32	0.277187517	29.7016764	9.49E-08	0.00122118	0.017278543	19.66775208	1.90E-08	0.000228805	0.523705306	32.01741912	3.17E-08	0.000407734	0.059261649	20.13413081	1.30E-08	0.000164661	0.34578162	29.52803323	1.03E-07	0.001278457	0.018718932	24.01725068	5.76E-10	7.24E-06	0.395127746	27.79712824	2.36E-07	0.002355642	0.005514328	22.24237482	2.36E-09	2.27E-05	0.419929228	29.6007171	9.96E-08	0.000967876	0.008699535	26.54244528	8.03E-11	8.08E-07	0.316310516	29.98660986	8.29E-08	0.000850755	0.060161561	20.29166305	1.14E-08	0.000114852
33	0.379401224	29.43850669	1.08E-07	0.001329171	0.02987357	19.66392948	1.91E-08	0.000228805	0.494792832	31.68332484	3.71E-08	0.00046292	0.021088437	20.07606204	1.36E-08	0.000164661	0.379401224	29.43850669	1.08E-07	0.001278457	0.021428421	23.98267382	5.92E-10	7.24E-06	0.30602286	27.70568969	2.46E-07	0.002355642	0.005303631	22.05624741	2.74E-09	2.56E-05	0.37814348	29.31785468	1.14E-07	0.001065072	0.007147805	26.28099272	9.83E-11	9.40E-07	0.473190394	29.92744374	8.53E-08	0.000850755	0.052325767	20.12159593	1.31E-08	0.000127947
34	0.415336836	29.39623122	1.10E-07	0.001329171	0.075786033	19.6203131	1.98E-08	0.000230162	0.469482821	31.60607113	3.85E-08	0.000466004	0.052369087	20.06781278	1.37E-08	0.000164661	0.353283785	29.43663162	1.08E-07	0.001278457	0.944413534	23.97453692	5.95E-10	7.24E-06	0.335917015	27.70350197	2.46E-07	0.002355642	0.095842656	21.55819205	4.09E-09	3.71E-05	0.193853603	29.21865266	1.19E-07	0.001065072	0.041667678	26.26395897	9.96E-11	9.40E-07	0.247908175	29.79952666	9.06E-08	0.000877502	0.021087571	19.93808098	1.52E-08	0.000144275
35	0.309279037	29.23999205	1.18E-07	0.001357184	0.023902217	19.44702633	2.28E-08	0.000257762	0.405650787	31.49393204	4.06E-08	0.000477325	0.052145367	19.82782924	1.67E-08	0.000194639	0.525180303	29.40682503	1.09E-07	0.001278457	0.043215153	23.61572885	7.90E-10	9.34E-06	0.355285384	27.66998477	2.50E-07	0.002355642	0.039788504	21.51110141	4.24E-09	3.74E-05	0.223909567	29.21099188	1.20E-07	0.001065072	0.00930516	26.22987417	1.02E-10	9.40E-07	0.351916239	29.63319499	9.81E-08	0.000922605	0.052042402	19.75210889	1.77E-08	0.000163196
36	0.176193824	29.23243937	1.19E-07	0.001357184	0.02190781	19.39545271	2.38E-08	0.00026145	0.441397027	31.15023394	4.77E-08	0.000523669	0.024312205	19.46142064	2.25E-08	0.000252286	0.345002988	29.17747665	1.22E-07	0.001347656	0.02084326	23.57212027	8.18E-10	9.39E-06	0.408672995	27.55709489	2.64E-07	0.002374851	0.017130762	21.45427468	4.44E-09	3.81E-05	0.271666843	29.14311218	1.24E-07	0.001065072	0.007966603	26.07410513	1.15E-10	1.03E-06	0.345622056	29.46132263	1.06E-07	0.00097343	0.070190939	19.54481813	2.10E-08	0.000188059
37	0.446963834	29.09911279	1.26E-07	0.001371522	0.061803782	19.30398848	2.56E-08	0.000274253	0.255705147	31.11358394	4.86E-08	0.000523669	0.052636417	19.44373651	2.28E-08	0.000252286	0.194770609	29.16427634	1.23E-07	0.001347656	0.971227144	23.40507283	9.34E-10	1.04E-05	0.283469079	27.53710667	2.67E-07	0.002374851	0.029679605	21.19122645	5.50E-09	4.58E-05	0.226083524	29.06425927	1.29E-07	0.001065072	0.013765656	25.90134887	1.32E-10	1.15E-06	0.387654258	29.28689603	1.16E-07	0.001005717	0.024204012	19.45082236	2.27E-08	0.000192655
38	0.313746335	29.08514795	1.27E-07	0.001371522	0.086454612	19.19421824	2.80E-08	0.000292283	0.459147926	31.03924019	5.03E-08	0.000523669	0.053766876	19.36555103	2.43E-08	0.000261948	0.469740307	29.12354686	1.25E-07	0.001347656	0.026581478	23.35830264	9.69E-10	1.05E-05	0.433609434	27.37347395	2.89E-07	0.002501129	0.031100994	21.01418087	6.34E-09	5.04E-05	0.130706721	29.03900188	1.30E-07	0.001065072	0.004491459	25.84801061	1.37E-10	1.16E-06	0.511470227	29.27926642	1.16E-07	0.001005717	0.052665193	19.44956669	2.27E-08	0.000192655
39	0.359668435	29.01848727	1.31E-07	0.001371522	0.016040983	18.93011897	3.49E-08	0.000354062	0.341209821	30.97731263	5.18E-08	0.000523669	0.070351832	19.31285323	2.54E-08	0.000266535	0.334305716	28.98032813	1.34E-07	0.001392102	0.972672805	23.23935551	1.07E-09	1.13E-05	0.404080686	27.17590566	3.17E-07	0.002670035	0.034198375	20.99560404	6.44E-09	5.04E-05	0.363043381	28.8957451	1.39E-07	0.001090227	0.001786982	25.52518658	1.77E-10	1.46E-06	0.452779318	29.11725493	1.25E-07	0.001058576	0.053766925	19.30327465	2.56E-08	0.000211703
40	0.82406935	28.94791149	1.36E-07	0.001371522	0.077934826	18.88122885	3.63E-08	0.000357138	0.417372539	30.90890329	5.35E-08	0.000523669	0.176923784	19.20493431	2.78E-08	0.000277611	0.82406935	28.94791149	1.36E-07	0.001392102	0.022423215	23.02272484	1.27E-09	1.29E-05	0.399813836	27.13044618	3.24E-07	0.002670035	0.01656374	20.97708723	6.54E-09	5.04E-05	0.458023566	28.88250456	1.40E-07	0.001090227	0.011672134	25.28069167	2.14E-10	1.68E-06	0.387647738	28.95739569	1.35E-07	0.001113854	0.916165498	19.2711428	2.63E-08	0.00021194
41	0.504978386	28.90476238	1.39E-07	0.001371522	0.965090834	18.83027012	3.78E-08	0.000357138	0.179225055	30.89682347	5.38E-08	0.000523669	0.858360519	19.20260693	2.78E-08	0.000277611	0.320401827	28.82100207	1.44E-07	0.001428812	0.031766767	22.97757631	1.31E-09	1.29E-05	0.842846518	27.03312001	3.40E-07	0.002712814	0.028636928	20.87592302	7.09E-09	5.26E-05	0.293433179	28.76397984	1.48E-07	0.001108961	0.024457941	25.26996188	2.16E-10	1.68E-06	0.456076649	28.81864039	1.45E-07	0.001146293	0.081595336	19.17072621	2.86E-08	0.000223934
42	0.373345402	28.8870582	1.40E-07	0.001371522	0.053629366	18.82990253	3.79E-08	0.000357138	0.31539564	30.83867361	5.53E-08	0.000523669	0.916503842	19.07917169	3.08E-08	0.000287543	0.36211517	28.70867844	1.52E-07	0.001428812	0.028893726	22.97569898	1.31E-09	1.29E-05	0.228464527	26.99576921	3.46E-07	0.002712814	0.007317468	20.86448084	7.16E-09	5.26E-05	0.48979469	28.74455205	1.50E-07	0.001108961	0.008578433	25.25019752	2.19E-10	1.68E-06	0.272654375	28.76565389	1.48E-07	0.001146293	0.116127631	19.12680101	2.96E-08	0.000223934
43	0.320401827	28.82100207	1.44E-07	0.001382518	0.106764936	18.45021712	5.18E-08	0.000474628	0.396291503	30.83337237	5.55E-08	0.000523669	0.027575481	19.07733953	3.09E-08	0.000287543	0.531300905	28.68862626	1.54E-07	0.001428812	0.048555222	22.87387105	1.42E-09	1.37E-05	0.253401902	26.87463839	3.67E-07	0.002716644	0.015418168	20.73471078	7.96E-09	5.70E-05	0.254111947	28.41506677	1.75E-07	0.001224455	0.005266552	25.05791267	2.54E-10	1.89E-06	0.334893738	28.74564651	1.50E-07	0.001146293	0.17778697	19.11645805	2.99E-08	0.000223934
44	0.339953608	28.71534165	1.52E-07	0.001401896	0.075469407	18.41006089	5.36E-08	0.000474628	0.256604341	30.81450496	5.60E-08	0.000523669	0.117150562	19.07422226	3.09E-08	0.000287543	0.58926768	28.68694819	1.54E-07	0.001428812	0.031986571	22.70726939	1.63E-09	1.53E-05	0.350458198	26.85955525	3.69E-07	0.002716644	0.069474671	20.6130747	8.78E-09	6.13E-05	0.350961559	28.34627962	1.81E-07	0.001224455	0.058368055	25.03830828	2.58E-10	1.89E-06	0.428278551	28.6712559	1.55E-07	0.001160736	0.857694743	19.00785094	3.27E-08	0.000235715
45	0.319389777	28.68369422	1.54E-07	0.001401896	0.032985778	18.4029942	5.39E-08	0.000474628	0.563694149	30.68850801	5.94E-08	0.000533339	0.081850299	18.9610227	3.40E-08	0.000308666	0.429707362	28.63123696	1.58E-07	0.001428812	0.020905848	22.63806021	1.72E-09	1.56E-05	0.251922037	26.84926511	3.71E-07	0.002716644	0.033027247	20.58876622	8.96E-09	6.13E-05	0.258684646	28.30453535	1.85E-07	0.001224455	0.02586088	24.66087926	3.47E-10	2.45E-06	0.363133757	28.44010782	1.73E-07	0.00125754	0.027672063	18.9991249	3.29E-08	0.000235715
46	0.490916828	28.65054674	1.57E-07	0.001401896	0.067982492	18.34900088	5.64E-08	0.000485582	0.397305288	30.63892731	6.08E-08	0.000533339	0.069133174	18.7907144	3.91E-08	0.000341629	0.604060801	28.60052115	1.60E-07	0.001428812	0.976311769	22.62662732	1.73E-09	1.56E-05	0.413481273	26.80117369	3.80E-07	0.002719743	0.012718016	20.56291874	9.15E-09	6.13E-05	0.207602721	28.29023357	1.86E-07	0.001224455	0.012723466	24.64766409	3.51E-10	2.45E-06	0.390982627	28.41049177	1.76E-07	0.00125754	0.069025115	18.87684813	3.64E-08	0.000255077
47	0.541446547	28.567116	1.63E-07	0.001427837	0.016239484	18.25192916	6.11E-08	0.000515138	0.429294142	30.62599692	6.12E-08	0.000533339	0.033679663	18.78550586	3.93E-08	0.000341629	0.295367412	28.46424893	1.71E-07	0.001478225	0.042735521	22.59167981	1.78E-09	1.57E-05	0.681307925	26.52332549	4.34E-07	0.003042519	0.989074324	20.52548192	9.43E-09	6.19E-05	0.331785916	28.28968517	1.86E-07	0.001224455	0.02740608	24.38004119	4.33E-10	2.96E-06	0.182464732	28.34589481	1.81E-07	0.00125898	0.075926467	18.83970514	3.76E-08	0.000257428
48	0.447620634	28.51962593	1.67E-07	0.001430166	0.0861511	18.17699074	6.50E-08	0.000536812	0.409005939	30.59231391	6.22E-08	0.000533339	0.043861997	18.6252881	4.48E-08	0.000381913	0.376525522	28.36681019	1.79E-07	0.001478225	0.040887009	22.55423194	1.84E-09	1.58E-05	0.316203567	26.3988315	4.61E-07	0.003156707	0.009167267	20.28035631	1.15E-08	7.39E-05	0.164941106	28.2576531	1.89E-07	0.001224455	0.989761181	24.30641289	4.58E-10	3.07E-06	0.280359194	28.31905519	1.84E-07	0.00125898	0.033783914	18.75990327	4.01E-08	0.000269248
49	0.362114821	28.41513311	1.75E-07	0.001439004	0.017914892	17.96675518	7.75E-08	0.000615319	0.615751881	30.50676193	6.48E-08	0.000544085	0.076235982	18.50103651	4.97E-08	0.000414669	0.263598126	28.3551205	1.80E-07	0.001478225	0.051112843	22.41500318	2.05E-09	1.73E-05	0.384719602	26.23537697	4.99E-07	0.003156707	0.9694614	19.98242884	1.47E-08	9.24E-05	0.322527606	28.10673169	2.03E-07	0.00128925	0.016300077	24.036441	5.67E-10	3.72E-06	0.324889607	28.23927197	1.91E-07	0.001281239	0.043956308	18.73452923	4.10E-08	0.000269345
50	0.349836976	28.35115932	1.81E-07	0.001439004	0.920576602	17.94334877	7.90E-08	0.000615319	0.30037489	30.35680485	6.95E-08	0.000551049	0.025020016	18.45318352	5.17E-08	0.000422818	0.400549456	28.35483515	1.80E-07	0.001478225	0.015671248	22.31284892	2.23E-09	1.84E-05	0.373303394	26.22914088	5.00E-07	0.003156707	0.075791736	19.61976491	1.98E-08	0.000121844	0.355976954	27.95838785	2.18E-07	0.001330434	0.011920654	23.98775198	5.89E-10	3.79E-06	0.438596707	28.18027138	1.96E-07	0.001291548	0.024928577	18.40215248	5.39E-08	0.000347602
51	0.342283013	28.33951569	1.82E-07	0.001439004	0.098380965	17.94009878	7.92E-08	0.000615319	0.373072384	30.34378532	7.00E-08	0.000551049	0.906790791	18.38378271	5.48E-08	0.000439086	0.308155084	28.24273394	1.90E-07	0.001523789	0.96528809	22.15457107	2.53E-09	2.05E-05	0.378704196	26.22784655	5.01E-07	0.003156707	0.014662838	19.5337324	2.12E-08	0.000128192	0.42586578	27.95742697	2.18E-07	0.001330434	0.005006215	23.90997729	6.26E-10	3.95E-06	0.597916025	28.08445856	2.05E-07	0.001325611	0.070311234	18.36825495	5.55E-08	0.000350506
52	0.475706588	28.33922814	1.82E-07	0.001439004	0.059231478	17.81322095	8.80E-08	0.000670805	0.544021815	30.29918762	7.15E-08	0.000551049	0.046348804	18.32406538	5.76E-08	0.000452521	0.131707918	28.20930694	1.93E-07	0.001523789	0.023297616	22.08315368	2.68E-09	2.13E-05	0.279001675	26.21436851	5.04E-07	0.003156707	0.021447269	19.42110085	2.33E-08	0.000135363	0.276371733	27.90123488	2.24E-07	0.001340427	0.035180911	23.85465824	6.54E-10	4.05E-06	0.236198067	28.03502919	2.10E-07	0.001331235	0.046284747	18.28645399	5.94E-08	0.000367917
53	0.392276979	28.25299866	1.89E-07	0.001452841	0.127168916	17.6050257	1.05E-07	0.00078308	0.366089243	30.27662253	7.22E-08	0.000551049	0.019918545	17.97698297	7.68E-08	0.000592498	0.255677372	28.09696399	2.04E-07	0.001533233	0.050508887	21.9590316	2.96E-09	2.31E-05	0.373288877	26.19456012	5.09E-07	0.003156707	0.028897042	19.3988624	2.37E-08	0.000135363	0.307792007	27.82256973	2.33E-07	0.001356764	0.047254308	23.80660335	6.80E-10	4.13E-06	0.328186176	27.90954859	2.23E-07	0.001341056	0.019823782	18.02097446	7.40E-08	0.000450123
54	0.284380034	28.24027208	1.91E-07	0.001452841	0.07114222	17.54817008	1.10E-07	0.000805985	0.38276977	30.27517671	7.23E-08	0.000551049	0.070563476	17.94026197	7.92E-08	0.000599586	0.346926872	28.08719769	2.05E-07	0.001533233	0.040010516	21.70428678	3.63E-09	2.74E-05	0.799962141	26.12345633	5.27E-07	0.003156707	0.013763966	19.39512002	2.38E-08	0.000135363	0.395127746	27.79712824	2.36E-07	0.001356764	0.012996609	23.78042173	6.94E-10	4.13E-06	0.680396809	27.85430767	2.29E-07	0.001341056	0.077685579	17.93110342	7.98E-08	0.000476119
55	0.455917253	28.04917336	2.09E-07	0.001540509	0.049744296	17.50574177	1.14E-07	0.000811637	0.470888394	30.04798597	8.05E-08	0.000602663	0.063302459	17.79818656	8.92E-08	0.000657079	0.389121573	28.05108547	2.09E-07	0.001533233	0.031818155	21.69805244	3.65E-09	2.74E-05	0.239321902	26.09646798	5.33E-07	0.003156707	0.005377939	19.36719862	2.43E-08	0.000135363	0.432213322	27.62939658	2.55E-07	0.001443568	0.006407216	23.75237785	7.09E-10	4.15E-06	0.368194481	27.81571366	2.34E-07	0.001341056	0.063195586	17.90407526	8.16E-08	0.000478109
56	0.259102079	28.02910721	2.11E-07	0.001540509	0.030356084	17.49632579	1.15E-07	0.000811637	0.476421832	30.00597459	8.21E-08	0.000603834	0.104211353	17.78679504	9.00E-08	0.000657079	0.259102079	28.02910721	2.11E-07	0.001533233	0.027746279	21.57288407	4.04E-09	2.98E-05	0.292648931	26.01704897	5.54E-07	0.003156707	0.964779388	19.35363578	2.46E-08	0.000135363	0.414283143	27.48105703	2.74E-07	0.001522287	0.021358511	23.70583627	7.36E-10	4.19E-06	0.370986046	27.80702597	2.34E-07	0.001341056	0.13661702	17.60200475	1.05E-07	0.000604191
57	0.383472274	28.00477767	2.13E-07	0.001540509	0.041779792	17.44514198	1.20E-07	0.000832288	0.303053441	29.90658638	8.61E-08	0.000612074	0.0782576	17.69527694	9.71E-08	0.000696789	0.470432216	28.00449496	2.13E-07	0.001533233	0.073960764	21.48110832	4.35E-09	3.15E-05	0.22609648	25.96930643	5.67E-07	0.003156707	0.061810675	19.30303361	2.56E-08	0.000138639	0.331908376	27.40739992	2.84E-07	0.001533724	0.023528804	23.69590449	7.42E-10	4.19E-06	0.299683012	27.78954624	2.36E-07	0.001341056	0.105328052	17.5665163	1.08E-07	0.000611461
58	0.193957982	27.88656694	2.26E-07	0.001583948	0.018235053	17.41609794	1.23E-07	0.000838066	0.245811511	29.89552346	8.66E-08	0.000612074	0.061765641	17.56993607	1.08E-07	0.000760368	0.392182142	27.96518734	2.17E-07	0.001535415	0.955962396	21.25373035	5.23E-09	3.72E-05	0.296162415	25.95966528	5.70E-07	0.003156707	0.942519421	19.22996372	2.72E-08	0.000144692	0.306650958	27.39228708	2.86E-07	0.001533724	0.010501582	23.66254596	7.62E-10	4.19E-06	0.414119925	27.76418303	2.39E-07	0.001341056	0.061871436	17.43626265	1.21E-07	0.000670088
59	0.553470461	27.87465122	2.27E-07	0.001583948	0.060410775	17.35968664	1.29E-07	0.00086371	0.436039636	29.82618582	8.95E-08	0.000612074	0.098048826	17.50660426	1.14E-07	0.00078813	0.415148601	27.88319238	2.26E-07	0.001551485	0.03162084	21.19118845	5.50E-09	3.85E-05	0.206627209	25.89431	5.88E-07	0.003156707	0.086466236	19.19267952	2.81E-08	0.000145521	0.395223786	27.31512934	2.97E-07	0.001564588	0.035303296	23.65219942	7.68E-10	4.19E-06	0.22192441	27.75590519	2.40E-07	0.001341056	0.098190932	17.3710364	1.27E-07	0.000695702
60	0.397023737	27.74195434	2.42E-07	0.001627563	0.110640286	17.33524145	1.31E-07	0.000866885	0.367674742	29.81157724	9.01E-08	0.000612074	0.063782771	17.37566414	1.27E-07	0.00086475	0.337483679	27.86108074	2.29E-07	0.001551485	0.029364885	21.08647126	5.98E-09	4.12E-05	0.366675822	25.826489	6.08E-07	0.003156707	0.039603233	19.1818504	2.83E-08	0.000145521	0.283088911	27.10602827	3.28E-07	0.00163329	0.007094296	23.60460803	7.97E-10	4.28E-06	0.356278677	27.67309266	2.50E-07	0.001372079	0.063873332	17.27492423	1.38E-07	0.000741475
61	0.33586976	27.70622351	2.46E-07	0.001627563	0.184931459	17.24028407	1.42E-07	0.000923307	0.314200422	29.79752524	9.07E-08	0.000612074	0.137329526	17.35536356	1.29E-07	0.000865159	0.359433175	27.78598224	2.37E-07	0.001551485	0.01809133	21.06345135	6.09E-09	4.13E-05	0.627233543	25.8136653	6.11E-07	0.003156707	0.023856701	19.03517381	3.20E-08	0.00015949	0.280694951	27.06913844	3.34E-07	0.00163329	0.023958762	23.5540245	8.30E-10	4.38E-06	0.405725695	27.56939835	2.63E-07	0.001418355	0.077251747	17.19944724	1.47E-07	0.000776968
62	0.305973338	27.70568526	2.46E-07	0.001627563	0.017807584	17.11592766	1.58E-07	0.001008312	0.492924448	29.57951724	1.01E-07	0.000667404	0.027340495	17.29103944	1.36E-07	0.000898337	0.452618996	27.76814976	2.39E-07	0.001551485	0.039771024	21.03290901	6.25E-09	4.17E-05	0.32739253	25.79681727	6.16E-07	0.003156707	0.024907327	19.03083266	3.21E-08	0.00015949	0.706976951	27.06181748	3.35E-07	0.00163329	0.004390149	23.52728919	8.48E-10	4.40E-06	0.275617874	27.53279004	2.67E-07	0.001420186	0.035386418	17.15599569	1.53E-07	0.000792818
63	0.355265098	27.66878818	2.51E-07	0.001627563	0.970964345	16.94508564	1.82E-07	0.001145461	0.475019887	29.51766622	1.04E-07	0.000667404	0.084287625	17.23326513	1.43E-07	0.00092795	0.397023737	27.74195434	2.42E-07	0.001551485	0.914995754	20.98809773	6.48E-09	4.20E-05	0.38331273	25.77134225	6.24E-07	0.003156707	0.163586246	18.90977954	3.54E-08	0.000173445	0.380156701	27.03437991	3.40E-07	0.00163329	0.976120087	23.4358671	9.11E-10	4.65E-06	0.2675147	27.44295781	2.79E-07	0.001441041	0.084818871	17.13024134	1.56E-07	0.000797282
64	0.389977294	27.64813688	2.53E-07	0.001627563	0.953759031	16.71603993	2.21E-07	0.001358141	0.349091432	29.48327275	1.05E-07	0.000667404	0.035482209	17.18913283	1.48E-07	0.000947896	0.372862243	27.73161987	2.43E-07	0.001551485	0.038615971	20.98326428	6.50E-09	4.20E-05	0.534715169	25.73488406	6.35E-07	0.003156707	0.077947046	18.87721993	3.64E-08	0.000175387	0.842846518	27.03312001	3.40E-07	0.00163329	0.011275113	23.36853939	9.61E-10	4.83E-06	0.217358618	27.41392808	2.83E-07	0.001441041	0.027356379	17.10026505	1.60E-07	0.000804824
65	0.470881124	27.57404144	2.62E-07	0.001640214	0.085229837	16.70563114	2.23E-07	0.001358141	0.400888863	29.45675347	1.07E-07	0.000667404	0.077426327	17.13586948	1.55E-07	0.000975971	0.505903491	27.70551962	2.46E-07	0.001551485	0.042330678	20.96051046	6.62E-09	4.21E-05	0.321702857	25.66323698	6.57E-07	0.003156707	0.046759349	18.78073481	3.94E-08	0.000187018	0.313879834	27.02389271	3.41E-07	0.00163329	0.983498922	23.28924885	1.02E-09	5.07E-06	0.349470847	27.40385872	2.84E-07	0.001441041	0.061577701	17.00576696	1.73E-07	0.000857906
66	0.408606709	27.55587502	2.64E-07	0.001640214	0.02655449	16.65821308	2.32E-07	0.001392106	0.507240516	29.45004405	1.07E-07	0.000667404	0.782569629	17.01200748	1.72E-07	0.00106655	0.481009254	27.62010445	2.56E-07	0.001579493	0.036316115	20.8822234	7.06E-09	4.42E-05	0.540522934	25.64313142	6.64E-07	0.003156707	0.031249742	18.57201918	4.69E-08	0.000218901	0.196301365	26.94709708	3.54E-07	0.001669	0.022259589	23.25426342	1.05E-09	5.13E-06	0.311381099	27.35728278	2.91E-07	0.001451274	0.066486088	16.95868548	1.80E-07	0.000872848
67	0.283453282	27.53641592	2.67E-07	0.001640214	0.884540774	16.62447994	2.39E-07	0.001399562	0.406999103	29.38218433	1.11E-07	0.000679031	0.061645078	16.87027275	1.94E-07	0.001179578	0.812431635	27.58050399	2.61E-07	0.001579493	0.02792099	20.84293127	7.29E-09	4.50E-05	0.2462066	25.62189025	6.71E-07	0.003156707	0.049056922	18.53025311	4.85E-08	0.000223225	0.824175108	26.90712912	3.61E-07	0.001675972	0.003972586	23.22984542	1.07E-09	5.15E-06	0.410308006	27.20057944	3.14E-07	0.001520862	0.018430509	16.94916948	1.82E-07	0.000872848
68	0.44534691	27.43948494	2.80E-07	0.001692984	0.042686452	16.61647635	2.40E-07	0.001399562	0.507975907	29.34925767	1.12E-07	0.000679619	0.080889941	16.82254167	2.02E-07	0.001179578	0.470881124	27.57404144	2.62E-07	0.001579493	0.031453725	20.82253596	7.41E-09	4.50E-05	0.219934489	25.61068031	6.74E-07	0.003156707	0.106770393	18.44977202	5.19E-08	0.000232871	0.176265077	26.72115983	3.95E-07	0.001805765	0.024595172	23.19121752	1.11E-09	5.24E-06	0.331561115	27.1974849	3.14E-07	0.001520862	0.11037329	16.90437742	1.88E-07	0.000893025
69	0.385833102	27.37723386	2.88E-07	0.001697903	0.11473854	16.52604795	2.59E-07	0.001488638	0.421107121	29.24872314	1.18E-07	0.000693465	0.018501451	16.81484144	2.03E-07	0.001179578	0.397667303	27.38972121	2.86E-07	0.001700451	0.023699579	20.74532428	7.89E-09	4.73E-05	0.335647092	25.60743095	6.75E-07	0.003156707	0.024737494	18.43326642	5.26E-08	0.000232871	0.2039528	26.61620919	4.15E-07	0.001842372	0.034297757	23.1078644	1.18E-09	5.51E-06	0.777250308	27.14780961	3.22E-07	0.001521958	0.080438084	16.83404093	2.00E-07	0.00093374
70	0.43358015	27.37300509	2.89E-07	0.001697903	0.038267877	16.44025918	2.79E-07	0.001577623	0.450747112	29.23086675	1.19E-07	0.000693465	0.037176094	16.80950288	2.04E-07	0.001179578	0.291123093	27.30708079	2.98E-07	0.00174307	0.045745413	20.60389463	8.85E-09	5.22E-05	0.458376007	25.60193192	6.77E-07	0.003156707	0.016019535	18.42297509	5.30E-08	0.000232871	0.38750287	26.61299437	4.16E-07	0.001842372	0.959496843	23.02017439	1.27E-09	5.83E-06	0.595115841	27.13560704	3.24E-07	0.001521958	0.068304404	16.76067359	2.13E-07	0.000969947
71	0.761508908	27.21355141	3.12E-07	0.001807108	0.059858219	16.34829277	3.01E-07	0.001681125	0.491902748	29.21199061	1.20E-07	0.000693465	0.066873281	16.80542812	2.05E-07	0.001179578	0.152666229	27.26197585	3.05E-07	0.00174307	0.066247042	20.5323882	9.38E-09	5.46E-05	0.298024727	25.59132178	6.81E-07	0.003156707	0.075475447	18.40926227	5.36E-08	0.000232871	0.595618316	26.58969204	4.21E-07	0.001842372	0.973075602	22.88107625	1.42E-09	6.42E-06	0.241213424	27.08332474	3.32E-07	0.001538672	0.781596499	16.75492309	2.14E-07	0.000969947
72	0.404057964	27.17489452	3.18E-07	0.001815388	0.089304169	16.28584988	3.18E-07	0.001747683	0.34747014	29.17153467	1.22E-07	0.000693465	0.056510235	16.68718164	2.26E-07	0.001263147	0.262475831	27.24679314	3.07E-07	0.00174307	0.030261699	20.17745424	1.25E-08	7.09E-05	0.180158486	25.51001722	7.08E-07	0.003237569	0.06799328	18.34676377	5.65E-08	0.000241858	0.293503861	26.42781564	4.55E-07	0.001963997	0.00892453	22.72946224	1.60E-09	7.14E-06	0.47272646	27.05089677	3.37E-07	0.001541118	0.047048982	16.6564802	2.32E-07	0.001039207
73	0.399784704	27.1291302	3.25E-07	0.001824297	0.030476753	16.22393996	3.35E-07	0.001816464	0.192582244	29.1579941	1.23E-07	0.000693465	0.110816916	16.67802031	2.28E-07	0.001263147	0.761508908	27.21355141	3.12E-07	0.00174307	0.942697481	20.1771174	1.25E-08	7.09E-05	0.531251907	25.46164871	7.25E-07	0.003253298	0.08616052	18.17395104	6.52E-08	0.000269316	0.30730407	26.33487717	4.76E-07	0.001999349	0.013549934	22.64506253	1.71E-09	7.53E-06	0.501795028	26.9924943	3.47E-07	0.001563255	0.037066527	16.63736856	2.36E-07	0.001041622
74	0.467927765	27.10763678	3.28E-07	0.001824297	0.06127138	16.19070071	3.44E-07	0.001828861	0.384664215	28.9705511	1.34E-07	0.000743362	0.046886036	16.67504987	2.29E-07	0.001263147	0.225385614	27.19235488	3.15E-07	0.00174307	0.035889365	19.96311328	1.49E-08	8.33E-05	0.41841988	25.44329195	7.31E-07	0.003253298	0.025216289	18.17218073	6.53E-08	0.000269316	0.169488331	26.26415137	4.92E-07	0.001999349	0.992134748	22.57756941	1.80E-09	7.84E-06	0.459449502	26.91530246	3.60E-07	0.001600402	0.063157889	16.57439159	2.49E-07	0.001062232
75	0.455791216	27.05261863	3.37E-07	0.001848168	0.040964338	16.18398455	3.46E-07	0.001828861	0.384591187	28.9555617	1.35E-07	0.000743362	0.04704761	16.62259173	2.39E-07	0.001302667	0.483923921	27.13726582	3.23E-07	0.001765924	0.041734341	19.93112855	1.53E-08	8.40E-05	0.344811274	25.4015301	7.46E-07	0.003275374	0.017785047	18.16814359	6.55E-08	0.000269316	0.583792734	26.24724403	4.96E-07	0.001999349	0.01531046	22.40099678	2.08E-09	8.91E-06	0.349397479	26.78332061	3.83E-07	0.001674212	0.04169019	16.5710458	2.50E-07	0.001062232
76	0.228442067	26.99534109	3.46E-07	0.001874729	0.025442766	16.03283569	3.94E-07	0.002045475	0.332257763	28.92733098	1.37E-07	0.000743525	0.048179798	16.57566585	2.49E-07	0.001337434	0.496127909	27.01597142	3.43E-07	0.00181033	0.056640563	19.92039736	1.54E-08	8.40E-05	0.514479474	25.32014939	7.76E-07	0.003344653	0.958944823	18.03426971	7.32E-08	0.000297077	0.373303394	26.22914088	5.00E-07	0.001999349	0.004262836	22.35726067	2.15E-09	9.06E-06	0.203285823	26.76603039	3.86E-07	0.001674212	0.048367857	16.56144168	2.52E-07	0.001062232
77	0.427097887	26.88641049	3.65E-07	0.001900686	0.043067102	16.0208568	3.98E-07	0.002045475	0.425038183	28.87951299	1.40E-07	0.000750801	0.923263662	16.51737788	2.61E-07	0.001386627	0.46790777	26.96201794	3.52E-07	0.00181033	0.023155631	19.87967941	1.60E-08	8.57E-05	0.23056778	25.29404206	7.86E-07	0.003344653	0.920688853	17.94425806	7.89E-08	0.00031604	0.321070048	26.18726534	5.11E-07	0.001999349	0.013980825	22.34754884	2.17E-09	9.06E-06	0.76976202	26.72713651	3.94E-07	0.001683667	0.020552418	16.53086749	2.58E-07	0.001062232
78	0.253366209	26.8755038	3.67E-07	0.001900686	0.084628476	15.91894422	4.33E-07	0.002149824	0.368812002	28.80595087	1.45E-07	0.000767651	0.041535747	16.45694657	2.75E-07	0.001437115	0.480789728	26.95886201	3.52E-07	0.00181033	0.032526258	19.73952416	1.79E-08	9.49E-05	0.354337504	25.25917143	7.99E-07	0.003344653	0.007386617	17.92190415	8.04E-08	0.000317852	0.378593026	26.17561812	5.13E-07	0.001999349	0.009251723	22.27651221	2.30E-09	9.45E-06	0.340187603	26.6565207	4.07E-07	0.001694197	0.056570756	16.52074215	2.60E-07	0.001062232
79	0.350422975	26.85890867	3.70E-07	0.001900686	0.087225007	15.91822281	4.34E-07	0.002149824	0.452845147	28.77289894	1.48E-07	0.000769983	0.063228567	16.44210349	2.78E-07	0.001437115	0.266467099	26.94078857	3.55E-07	0.00181033	0.073790708	19.71607159	1.83E-08	9.56E-05	0.508430198	25.2507879	8.03E-07	0.003344653	0.012548778	17.88321022	8.31E-08	0.000324113	0.25545507	26.17271856	5.14E-07	0.001999349	0.008532559	22.24265606	2.36E-09	9.45E-06	0.49511946	26.6262775	4.13E-07	0.001694197	0.047085011	16.52052562	2.60E-07	0.001062232
80	0.251904312	26.84787325	3.72E-07	0.001900686	0.023656133	15.917182	4.34E-07	0.002149824	0.270367617	28.65355403	1.56E-07	0.000804934	0.020627548	16.42977545	2.81E-07	0.001437115	0.203759078	26.93323021	3.57E-07	0.00181033	0.056356656	19.68872603	1.87E-08	9.61E-05	0.311613368	25.16856528	8.35E-07	0.003436869	0.016397636	17.82095611	8.75E-08	0.000335238	0.799962141	26.12345633	5.27E-07	0.001999349	0.005514328	22.24237482	2.36E-09	9.45E-06	0.421922773	26.57073358	4.25E-07	0.001694197	0.055034953	16.48131758	2.69E-07	0.001084261
81	0.234948266	26.8270595	3.75E-07	0.001900686	0.062059092	15.76755627	4.93E-07	0.00241111	0.388280141	28.61204869	1.60E-07	0.000810909	0.055082081	16.39132489	2.91E-07	0.001466249	0.328951179	26.92534844	3.58E-07	0.00181033	0.017278543	19.66775208	1.90E-08	9.61E-05	0.308201256	25.11017401	8.59E-07	0.003491719	0.059239747	17.81274331	8.81E-08	0.000335238	0.794753114	26.12227794	5.27E-07	0.001999349	0.012009504	22.23199006	2.38E-09	9.45E-06	0.139942511	26.56632764	4.25E-07	0.001694197	0.922962205	16.44090337	2.79E-07	0.001108061
82	0.413456456	26.80025204	3.80E-07	0.001900686	0.051075213	15.74799061	5.01E-07	0.002421661	0.385061175	28.56398453	1.63E-07	0.000819619	0.068746948	16.35496684	3.00E-07	0.001493575	0.223460739	26.88790941	3.64E-07	0.001820719	0.02987357	19.66392948	1.91E-08	9.61E-05	0.326892636	25.05700257	8.81E-07	0.003535804	0.010986976	17.7864458	9.00E-08	0.000338494	0.27543957	26.06627788	5.41E-07	0.001999349	0.016108043	22.14265842	2.55E-09	1.00E-05	0.433883473	26.55859107	4.27E-07	0.001694197	0.042399091	16.27350004	3.21E-07	0.001260966
83	0.37079621	26.7834093	3.83E-07	0.001900686	0.096267699	15.72725534	5.10E-07	0.002435049	0.677734332	28.40817761	1.76E-07	0.00087045	0.042492443	16.33906352	3.04E-07	0.001495557	0.234948266	26.8270595	3.75E-07	0.001832533	0.029892724	19.63773314	1.95E-08	9.70E-05	0.30818929	25.03386158	8.91E-07	0.003535804	0.019961422	17.68147918	9.83E-08	0.000365035	0.318815961	26.03758636	5.49E-07	0.001999349	0.016440071	22.08900549	2.67E-09	1.02E-05	0.341369067	26.54222134	4.30E-07	0.001694197	0.046068685	16.19163088	3.44E-07	0.001335167
84	0.337877108	26.67189433	4.04E-07	0.001978294	0.049009268	15.66082273	5.40E-07	0.002545971	0.361604077	28.38760581	1.78E-07	0.00087045	0.041119947	16.284841	3.18E-07	0.001547106	0.347510919	26.80756025	3.79E-07	0.001832533	0.973981396	19.61010099	1.99E-08	9.80E-05	0.299730632	24.98207296	9.14E-07	0.003573892	0.027193473	17.643715	1.01E-07	0.000372247	0.197066317	25.99047392	5.61E-07	0.001999349	0.01606397	22.08417861	2.68E-09	1.02E-05	0.679723601	26.53331469	4.32E-07	0.001694197	0.060261521	16.14799019	3.57E-07	0.001364538
85	0.236115599	26.65068698	4.09E-07	0.001978294	0.08998733	15.62941652	5.54E-07	0.002584186	0.18083762	28.25037	1.90E-07	0.000900151	0.06030932	16.21133119	3.38E-07	0.001627047	0.421009684	26.7997054	3.80E-07	0.001832533	0.944121135	19.58716107	2.03E-08	9.84E-05	0.210356734	24.96255456	9.23E-07	0.003573892	0.006393267	17.60957896	1.04E-07	0.000375792	0.37199386	25.97180492	5.67E-07	0.001999349	0.995190921	22.05751152	2.74E-09	1.02E-05	0.399719099	26.40693209	4.59E-07	0.001728799	0.041124661	16.13783078	3.60E-07	0.001364538
86	0.286135745	26.59103377	4.20E-07	0.002009397	0.027483281	15.60211894	5.67E-07	0.002584756	0.435978867	28.23416621	1.91E-07	0.000900151	0.883849633	16.16982837	3.50E-07	0.001650092	0.331463043	26.6937636	4.00E-07	0.001905889	0.948681673	19.57692389	2.05E-08	9.84E-05	0.340240085	24.93313942	9.36E-07	0.003583013	0.127177501	17.6042061	1.05E-07	0.000375792	0.22609648	25.96930643	5.67E-07	0.001999349	0.005303631	22.05624741	2.74E-09	1.02E-05	0.376563645	26.39894307	4.61E-07	0.001728799	0.883057206	15.96506952	4.17E-07	0.00156144
87	0.709702849	26.55731557	4.27E-07	0.002009397	0.087576999	15.60184288	5.68E-07	0.002584756	0.451126327	28.2241368	1.92E-07	0.000900151	0.045996379	16.16725901	3.51E-07	0.001650092	0.372991911	26.51645422	4.36E-07	0.002050397	0.094240595	19.53821137	2.11E-08	9.97E-05	0.325364589	24.9066373	9.48E-07	0.003587584	0.071149014	17.54806858	1.10E-07	0.000389318	0.39323076	25.9634697	5.69E-07	0.001999349	0.008024508	21.99234013	2.88E-09	1.06E-05	0.421600034	26.39335716	4.62E-07	0.001728799	0.914783539	15.79344899	4.82E-07	0.001785695
88	0.681224011	26.52650923	4.34E-07	0.002009397	0.022034456	15.58358536	5.76E-07	0.002595427	0.278251795	28.18700922	1.96E-07	0.000900151	0.915181794	15.92175542	4.32E-07	0.002008896	0.801252566	26.49409125	4.40E-07	0.002050397	0.034091091	19.53303295	2.12E-08	9.97E-05	0.245922192	24.86748888	9.66E-07	0.003598517	0.041360821	17.40654488	1.24E-07	0.000433274	0.216651199	25.90881312	5.84E-07	0.001999349	0.012952374	21.98661757	2.90E-09	1.06E-05	0.413292436	26.34900511	4.72E-07	0.001728799	0.058427039	15.6947679	5.24E-07	0.001919947
89	0.454535059	26.52269794	4.34E-07	0.002009397	0.040183738	15.47217801	6.34E-07	0.002793344	0.594281808	28.18103334	1.96E-07	0.000900151	0.914011936	15.77513417	4.90E-07	0.002249819	0.427332552	26.45719224	4.48E-07	0.002063691	0.023902217	19.44702633	2.28E-08	0.000105766	0.215132671	24.8534358	9.73E-07	0.003598517	0.060418173	17.35857147	1.29E-07	0.000445966	0.316683053	25.89598	5.88E-07	0.001999349	0.009431741	21.92083187	3.05E-09	1.10E-05	0.342514649	26.34798846	4.73E-07	0.001728799	0.08985216	15.65974395	5.40E-07	0.001955804
90	0.39226323	26.47735131	4.44E-07	0.002030918	0.970184915	15.45588669	6.43E-07	0.002793344	0.325466871	28.17312796	1.97E-07	0.000900151	0.029842442	15.67009684	5.36E-07	0.002432742	0.353166655	26.42923171	4.54E-07	0.002068418	0.048766801	19.41945208	2.33E-08	0.000106987	0.405194589	24.78067906	1.01E-06	0.0036618	0.110649637	17.33489925	1.31E-07	0.000449843	0.304999668	25.88196729	5.92E-07	0.001999349	0.019828179	21.75921098	3.48E-09	1.24E-05	0.252724574	26.33132566	4.76E-07	0.001728799	0.042890007	15.63813724	5.50E-07	0.001969972
91	0.354780313	26.4017204	4.61E-07	0.002062969	0.898547249	15.44602116	6.48E-07	0.002793344	0.471865119	28.13054086	2.01E-07	0.000907033	0.042940348	15.59215017	5.72E-07	0.002545579	0.194809648	26.36468377	4.69E-07	0.002095509	0.02190781	19.39545271	2.38E-08	0.000107919	0.342712796	24.77159263	1.01E-06	0.0036618	0.053139003	17.31326484	1.34E-07	0.000453037	0.481952754	25.87982981	5.92E-07	0.001999349	0.017145116	21.73562961	3.54E-09	1.25E-05	0.259116249	26.32507425	4.78E-07	0.001728799	0.029870284	15.60677925	5.65E-07	0.00200104
92	0.316171691	26.39917635	4.61E-07	0.002062969	0.024388264	15.42283687	6.61E-07	0.002793344	0.322382432	28.11125989	2.03E-07	0.000907033	0.065687107	15.59102207	5.73E-07	0.002545579	0.256972508	26.30565773	4.82E-07	0.002095509	0.022235357	19.25763428	2.66E-08	0.000119557	0.306096201	24.67126488	1.06E-06	0.00380249	0.018036645	17.28166096	1.37E-07	0.00046014	0.811871105	25.79033141	6.18E-07	0.001999349	0.022189057	21.71684568	3.60E-09	1.26E-05	0.361949961	26.29742831	4.84E-07	0.001732931	0.083373125	15.54533204	5.96E-07	0.002085642
93	0.370511434	26.3117419	4.81E-07	0.002128557	0.032929663	15.41598152	6.65E-07	0.002793344	0.237544949	28.08129922	2.06E-07	0.000910234	0.090281262	15.56960159	5.83E-07	0.002564572	0.40978398	26.30185832	4.83E-07	0.002095509	0.03795796	19.23182854	2.72E-08	0.000120811	0.231095875	24.55995445	1.12E-06	0.003943488	0.007170209	17.25338637	1.41E-07	0.00046611	0.320554978	25.77161472	6.24E-07	0.001999349	0.009732999	21.56239557	4.07E-09	1.40E-05	0.235203633	26.23455716	4.99E-07	0.001767017	0.065739147	15.47829077	6.31E-07	0.002146591
94	0.384667749	26.23444612	4.99E-07	0.002136217	0.028515831	15.41493809	6.66E-07	0.002793344	0.447280024	27.98754147	2.15E-07	0.000941799	0.058818794	15.55364497	5.91E-07	0.002572015	0.444359317	26.29263858	4.85E-07	0.002095509	0.029160262	19.20150685	2.79E-08	0.000122547	0.291919884	24.54751678	1.13E-06	0.003943488	0.043847042	17.21912214	1.45E-07	0.000474593	0.438276918	25.76135871	6.27E-07	0.001999349	0.931794181	21.55777122	4.09E-09	1.40E-05	0.128373233	26.14830349	5.20E-07	0.001822417	0.079603512	15.47338197	6.33E-07	0.002146591
95	0.3786408	26.22838352	5.01E-07	0.002136217	0.069592739	15.40758206	6.70E-07	0.002793344	0.369451746	27.96560557	2.17E-07	0.000941799	0.884710277	15.50265872	6.18E-07	0.002657951	0.783434491	26.28994512	4.86E-07	0.002095509	0.969851124	19.01174245	3.26E-08	0.000141782	0.323939206	24.49166183	1.16E-06	0.003943488	0.030132107	17.17334107	1.50E-07	0.000487981	0.534715169	25.73488406	6.35E-07	0.001999349	0.039788504	21.51110141	4.24E-09	1.44E-05	0.426941514	26.11969731	5.28E-07	0.00182827	0.880869888	15.46198209	6.39E-07	0.002146591
96	0.278984606	26.2136496	5.04E-07	0.002136217	0.928529811	15.39232033	6.79E-07	0.002800475	0.368434119	27.90633043	2.24E-07	0.000949607	0.058354414	15.44191653	6.50E-07	0.002770072	0.391000015	26.21412817	5.04E-07	0.002129507	0.013695559	18.98607645	3.33E-08	0.000141859	0.452036968	24.4777808	1.17E-06	0.003943488	0.012264713	17.04989137	1.67E-07	0.000535629	0.317776093	25.72495975	6.38E-07	0.001999349	0.014563887	21.4679135	4.40E-09	1.47E-05	0.324663867	26.03864907	5.49E-07	0.00188132	0.070882492	15.45922049	6.41E-07	0.002146591
97	0.421088262	26.2042544	5.06E-07	0.002136217	0.812177276	14.6888181	1.24E-06	0.005061769	0.486118889	27.90483878	2.24E-07	0.000949607	0.913632218	15.4153724	6.65E-07	0.002804294	0.352388742	26.21329809	5.04E-07	0.002129507	0.016767832	18.98583013	3.33E-08	0.000141859	0.762436403	24.44968474	1.18E-06	0.003943488	0.08154117	17.01328188	1.72E-07	0.000546664	0.170689059	25.70287347	6.45E-07	0.001999349	0.017130762	21.45427468	4.44E-09	1.47E-05	0.49938651	25.97118114	5.67E-07	0.001923503	0.884401898	15.44945405	6.46E-07	0.002146591
98	0.373215376	26.19559107	5.09E-07	0.002136217	0.0715279	14.67128508	1.26E-06	0.005086154	0.551247152	27.86027111	2.29E-07	0.000954587	0.913334725	15.37986925	6.86E-07	0.002861045	0.697366507	26.12667573	5.26E-07	0.002185381	0.016040983	18.93011897	3.49E-08	0.000147017	0.551735625	24.43638091	1.19E-06	0.003943488	0.08523942	16.70491419	2.23E-07	0.000701392	0.205147096	25.69821425	6.46E-07	0.001999349	0.005331984	21.4154423	4.59E-09	1.51E-05	0.359160675	25.93558662	5.76E-07	0.001936846	0.058376622	15.39201175	6.79E-07	0.002215345
99	0.515476119	26.17053953	5.15E-07	0.002140324	0.041213863	14.65799276	1.27E-06	0.00509261	0.220014746	27.84104658	2.31E-07	0.000954587	0.881636064	15.34776994	7.05E-07	0.002910809	0.376839082	26.11721414	5.28E-07	0.002185381	0.965090834	18.83027012	3.78E-08	0.000156507	0.644562997	24.42211619	1.20E-06	0.003943488	0.884758863	16.63867508	2.36E-07	0.000734179	0.156830743	25.69332148	6.48E-07	0.001999349	0.029679605	21.19122645	5.50E-09	1.79E-05	0.343597631	25.8783448	5.93E-07	0.001964913	0.959679019	15.38857051	6.81E-07	0.002215345
100	0.376839082	26.11721414	5.28E-07	0.002174089	0.144553853	14.62264577	1.31E-06	0.005197189	0.301314391	27.8303059	2.32E-07	0.000954587	0.959279256	15.32153957	7.21E-07	0.002930612	0.30405392	26.07974127	5.38E-07	0.002196835	0.053629366	18.82990253	3.79E-08	0.000156507	0.308169352	24.4062083	1.21E-06	0.003943488	0.023212247	16.55788052	2.52E-07	0.000778101	0.296043033	25.68985269	6.49E-07	0.001999349	0.985403135	21.15512256	5.66E-09	1.82E-05	0.232109934	25.85405399	6.00E-07	0.001964913	0.91293433	15.36595623	6.94E-07	0.002235928
101	0.239311993	26.09584683	5.34E-07	0.00217485	0.024457922	14.60553214	1.33E-06	0.005221993	0.410924741	27.78890639	2.37E-07	0.000964063	0.031567193	15.30820776	7.29E-07	0.002930612	0.800407202	26.06488344	5.42E-07	0.002196835	0.042802074	18.79096886	3.91E-08	0.000158751	0.433347124	24.33308389	1.25E-06	0.003943488	0.11474641	16.52570242	2.59E-07	0.000791607	0.396755758	25.68885874	6.49E-07	0.001999349	0.025590098	21.12666361	5.79E-09	1.84E-05	0.350667916	25.84031237	6.04E-07	0.001964913	0.031495755	15.30531489	7.31E-07	0.002331418
102	0.292627198	26.01570279	5.55E-07	0.002238374	0.074859388	14.56051227	1.38E-06	0.005374894	0.756350598	27.661675	2.51E-07	0.001013234	0.083038037	15.30486354	7.31E-07	0.002930612	0.274354989	26.02319949	5.53E-07	0.002219462	0.061508422	18.78870961	3.92E-08	0.000158751	0.1996209	24.33299027	1.25E-06	0.003943488	0.011775617	16.46104231	2.74E-07	0.000827833	0.456397725	25.66679686	6.56E-07	0.002000951	0.992593456	21.11309821	5.85E-09	1.85E-05	0.312632899	25.81200959	6.12E-07	0.001964913	0.054967791	15.2462279	7.69E-07	0.00242807
103	0.420922069	25.97778057	5.65E-07	0.002256556	0.881939604	14.53978729	1.41E-06	0.005418449	0.274060511	27.6409145	2.54E-07	0.001013234	0.080393884	15.28410087	7.44E-07	0.002943146	0.479282367	25.93778647	5.76E-07	0.002274035	0.036335396	18.7611887	4.01E-08	0.000160827	0.354669795	24.30797835	1.27E-06	0.003943488	0.013260306	16.44299104	2.78E-07	0.000832392	0.145714392	25.61650873	6.72E-07	0.002006076	0.041053934	21.0973992	5.93E-09	1.85E-05	0.358763424	25.79370877	6.17E-07	0.001964913	0.080747687	15.21231859	7.91E-07	0.002475194
104	0.296137051	25.95866667	5.70E-07	0.002256556	0.034755141	14.50905295	1.45E-06	0.005510144	0.402634049	27.62399315	2.56E-07	0.001013234	0.083581438	15.27713067	7.49E-07	0.002943146	0.32881841	25.93257475	5.77E-07	0.002274035	0.027227754	18.66983453	4.32E-08	0.000171782	0.372164898	24.29775741	1.27E-06	0.003943488	0.089312554	16.28495545	3.18E-07	0.000942229	0.219934489	25.61068031	6.74E-07	0.002006076	0.065743451	21.02264701	6.30E-09	1.94E-05	0.193292453	25.7826211	6.21E-07	0.001964913	0.120309907	15.18638339	8.09E-07	0.002506349
105	0.206605275	25.89297938	5.88E-07	0.0022652	0.934303123	14.43583902	1.54E-06	0.005796499	0.440051728	27.58064701	2.61E-07	0.001024653	0.038610357	15.2644495	7.57E-07	0.002946867	0.348374679	25.8710413	5.95E-07	0.002320246	0.053973119	18.61977395	4.50E-08	0.000177343	0.316591222	24.29281286	1.28E-06	0.003943488	0.02710828	16.25806805	3.25E-07	0.000954732	0.33769451	25.58439596	6.83E-07	0.002006076	0.031100994	21.01418087	6.34E-09	1.94E-05	0.409674863	25.74397298	6.32E-07	0.001975153	0.03855789	15.11828983	8.58E-07	0.002631337
106	0.348374679	25.8710413	5.95E-07	0.0022652	0.031123595	14.42807193	1.55E-06	0.005796499	0.353702636	27.55766593	2.64E-07	0.00102623	0.071095762	15.2401849	7.73E-07	0.002980215	0.436443697	25.79892535	6.16E-07	0.002347587	0.041192455	18.59790325	4.59E-08	0.00017888	0.577069342	24.28738113	1.28E-06	0.003943488	0.061274472	16.19024975	3.44E-07	0.001001609	0.29622787	25.52989299	7.01E-07	0.002006076	0.008634232	20.99778943	6.43E-09	1.94E-05	0.362705972	25.73239373	6.36E-07	0.001975153	0.044645133	15.05315326	9.07E-07	0.002742095
107	0.40284216	25.85107277	6.00E-07	0.0022652	0.075796064	14.36038162	1.64E-06	0.006087128	0.346585216	27.51475937	2.70E-07	0.001028749	0.120854401	15.08610496	8.82E-07	0.003368148	0.58784337	25.7919132	6.18E-07	0.002347587	0.968762526	18.56676193	4.71E-08	0.000181837	0.209989315	24.28492311	1.28E-06	0.003943488	0.021592649	16.13476676	3.61E-07	0.001039993	0.285527289	25.50200577	7.11E-07	0.002006076	0.034198375	20.99560404	6.44E-09	1.94E-05	0.321520549	25.71051458	6.43E-07	0.001977472	0.086749413	15.04806273	9.11E-07	0.002742095
108	0.241430318	25.83518036	6.05E-07	0.0022652	0.053506721	14.32279214	1.70E-06	0.00622935	0.218530295	27.51356545	2.70E-07	0.001028749	0.080971552	15.06436549	8.98E-07	0.003399629	0.556214725	25.76987764	6.24E-07	0.002347587	0.961504955	18.54787956	4.78E-08	0.000182993	0.19889287	24.21028415	1.33E-06	0.004039569	0.042730383	15.94460935	4.24E-07	0.001210664	0.296068753	25.49790002	7.12E-07	0.002006076	0.01656374	20.97708723	6.54E-09	1.95E-05	0.334545672	25.6621678	6.58E-07	0.002005436	0.914781593	15.00638838	9.44E-07	0.002815396
109	0.366629141	25.8255835	6.08E-07	0.0022652	0.068879295	14.30533749	1.72E-06	0.006265781	0.470935183	27.49341611	2.73E-07	0.001029207	0.055083812	15.02005368	9.33E-07	0.003492776	0.376197709	25.75160066	6.30E-07	0.002347587	0.970942399	18.42546116	5.29E-08	0.000200676	0.454985701	24.16454755	1.36E-06	0.004039569	0.084636002	15.91867909	4.34E-07	0.001217112	0.264115712	25.48528425	7.17E-07	0.002006076	0.961791865	20.94500095	6.71E-09	1.98E-05	0.378566876	25.61775224	6.72E-07	0.002005503	0.021043757	14.93896528	1.00E-06	0.002955437
110	0.62717123	25.81094465	6.12E-07	0.0022652	0.033004359	14.16787813	1.94E-06	0.006990594	0.265587765	27.4025708	2.85E-07	0.001065267	0.915164831	15.01136117	9.40E-07	0.003492776	0.779701745	25.74322829	6.33E-07	0.002347587	0.032985778	18.4029942	5.39E-08	0.000200812	0.191206088	24.1502096	1.37E-06	0.004039569	0.087238996	15.91673643	4.34E-07	0.001217112	0.378609977	25.48321651	7.17E-07	0.002006076	0.028636928	20.87592302	7.09E-09	2.08E-05	0.351157663	25.61181743	6.74E-07	0.002005503	0.018973648	14.84875814	1.08E-06	0.003137777
111	0.393265479	25.8008206	6.15E-07	0.0022652	0.026647491	14.15314483	1.97E-06	0.007016302	0.408851361	27.36993933	2.89E-07	0.001072325	0.044690764	14.92842981	1.01E-06	0.003716175	0.214917525	25.73163245	6.36E-07	0.002347587	0.979045217	18.40272202	5.39E-08	0.000200812	0.391811213	24.13800324	1.38E-06	0.004039569	0.064883068	15.81130351	4.75E-07	0.001313951	0.865021223	25.48276378	7.17E-07	0.002006076	0.007317468	20.86448084	7.16E-09	2.08E-05	0.470317851	25.60536647	6.76E-07	0.002005503	0.884116736	14.84792705	1.08E-06	0.003137777
112	0.327357653	25.79714939	6.16E-07	0.0022652	0.086532383	14.11565843	2.03E-06	0.007166336	0.309135358	27.34556818	2.93E-07	0.00107525	0.890110923	14.88820192	1.04E-06	0.003812213	0.209726166	25.65702785	6.59E-07	0.002393411	0.014747746	18.38932837	5.45E-08	0.000201242	0.371968627	24.13093272	1.38E-06	0.004039569	0.986191438	15.80539979	4.77E-07	0.001313951	0.8776754	25.46236917	7.24E-07	0.002006076	0.017053565	20.83892434	7.31E-09	2.10E-05	0.333204206	25.54813162	6.95E-07	0.002043317	0.889460907	14.81442099	1.11E-06	0.003200442
113	0.383280499	25.77144411	6.24E-07	0.002273184	0.068132104	14.10796907	2.04E-06	0.007166336	0.453457116	27.30010535	2.99E-07	0.001089238	0.018962669	14.87441303	1.06E-06	0.003823415	0.400520592	25.65199304	6.61E-07	0.002393411	0.042672951	18.32646956	5.74E-08	0.000210141	0.328568317	24.12304103	1.39E-06	0.004039569	0.062065801	15.7666374	4.93E-07	0.00134595	0.340846756	25.44441828	7.31E-07	0.002006076	0.981910728	20.80577033	7.51E-09	2.14E-05	0.330479823	25.505621	7.09E-07	0.002067262	0.93547804	14.78169814	1.14E-06	0.003262455
114	0.321680012	25.66325507	6.57E-07	0.002317999	0.099740542	14.09536788	2.07E-06	0.007181224	0.358871256	27.21710595	3.11E-07	0.001108944	0.087514864	14.83824518	1.09E-06	0.003877721	0.207055381	25.61687179	6.72E-07	0.002393411	0.052644812	18.28233509	5.96E-08	0.000216072	0.49327442	24.05073877	1.44E-06	0.004147326	0.051080043	15.74716351	5.02E-07	0.001356419	0.344811274	25.4015301	7.46E-07	0.002006076	0.007158663	20.75822205	7.81E-09	2.20E-05	0.430069828	25.46351093	7.24E-07	0.002091254	0.156964967	14.75982216	1.17E-06	0.003295132
115	0.54045785	25.64012482	6.65E-07	0.002317999	0.949510158	14.0230628	2.20E-06	0.007577817	0.591701539	27.21133496	3.12E-07	0.001108944	0.115310512	14.83751181	1.09E-06	0.003877721	0.383396886	25.59330062	6.80E-07	0.002393411	0.016239484	18.25192916	6.11E-08	0.000219671	0.626123242	23.97799075	1.49E-06	0.004259252	0.089999486	15.62893324	5.55E-07	0.001486927	0.790981368	25.37916186	7.54E-07	0.002006076	0.013319597	20.74823455	7.87E-09	2.20E-05	0.271792256	25.44503762	7.31E-07	0.002091661	0.115576014	14.74570014	1.18E-06	0.003306322
116	0.246186133	25.62117701	6.71E-07	0.002317999	0.025730236	14.00649719	2.23E-06	0.007620865	0.329566942	27.20748634	3.13E-07	0.001108944	0.895933407	14.79093231	1.14E-06	0.004001039	0.223489788	25.5891332	6.81E-07	0.002393411	0.04484927	18.14971269	6.65E-08	0.000235763	0.385914131	23.9418051	1.51E-06	0.004297484	0.010794348	15.49967696	6.19E-07	0.001631107	0.23917983	25.37880975	7.54E-07	0.002006076	0.015418168	20.73471078	7.96E-09	2.21E-05	0.223352132	25.42389312	7.38E-07	0.00209493	0.895389663	14.73185589	1.19E-06	0.003317014
117	0.335622521	25.60774071	6.75E-07	0.002317999	0.088478726	13.98605093	2.27E-06	0.007690512	0.396446001	27.17345627	3.18E-07	0.001108944	0.884977221	14.76206934	1.16E-06	0.004047014	0.137095134	25.57231675	6.87E-07	0.002393411	0.964981928	18.14610524	6.67E-08	0.000235763	0.280766657	23.83159399	1.60E-06	0.004495374	0.006411486	15.49654162	6.21E-07	0.001631107	0.287709059	25.36377723	7.60E-07	0.002006076	0.028297404	20.69532976	8.21E-09	2.26E-05	0.420254345	25.37693967	7.55E-07	0.002124707	0.121019474	14.60847314	1.33E-06	0.003635859
118	0.458316745	25.6015483	6.77E-07	0.002317999	0.116266575	13.97583121	2.29E-06	0.007693037	0.23934543	27.16123998	3.20E-07	0.001108944	0.021125966	14.75770471	1.17E-06	0.004047014	0.165891602	25.56497065	6.89E-07	0.002393411	0.027580488	18.08330869	7.03E-08	0.000246299	0.263762491	23.75224436	1.66E-06	0.004543428	0.062655585	15.49006706	6.24E-07	0.001631107	0.377628267	25.34643861	7.66E-07	0.002006076	0.988589607	20.66511739	8.42E-09	2.28E-05	0.26225171	25.33656236	7.70E-07	0.002142486	0.950564323	14.60513708	1.33E-06	0.003635859
119	0.426673254	25.59850499	6.78E-07	0.002317999	0.140697328	13.91062269	2.42E-06	0.008071148	0.252409088	27.15496964	3.21E-07	0.001108944	0.934953168	14.70392334	1.22E-06	0.004202674	0.436935646	25.5097603	7.08E-07	0.002394815	0.943228735	18.0262603	7.37E-08	0.000256102	0.373492698	23.75054801	1.66E-06	0.004543428	0.898665603	15.44830043	6.47E-07	0.001676037	0.300837981	25.342485	7.68E-07	0.002006076	0.025859173	20.66297181	8.43E-09	2.28E-05	0.39149128	25.31547753	7.78E-07	0.002142486	0.037501838	14.49807682	1.46E-06	0.003953078
120	0.298009065	25.59118311	6.81E-07	0.002317999	0.076490493	13.87855785	2.49E-06	0.008229155	0.516149062	27.12805253	3.25E-07	0.001114008	0.157557655	14.61364921	1.32E-06	0.004503803	0.210454791	25.50132191	7.11E-07	0.002394815	0.031038534	17.98073905	7.66E-08	0.000262757	0.337814059	23.74382554	1.67E-06	0.004543428	0.069599179	15.40682405	6.70E-07	0.001721923	0.514479474	25.32014939	7.76E-07	0.00201096	0.018069734	20.62153915	8.72E-09	2.32E-05	0.362291744	25.30678324	7.81E-07	0.002142486	0.02811559	14.37532344	1.62E-06	0.004357199
121	0.223489788	25.5891332	6.81E-07	0.002317999	0.063425591	13.84803465	2.56E-06	0.008379715	0.498300281	27.09042985	3.31E-07	0.001122754	0.950197943	14.55369988	1.39E-06	0.00470287	0.401820687	25.48467347	7.17E-07	0.002394815	0.017914892	17.96675518	7.75E-08	0.000262757	0.301439846	23.74065184	1.67E-06	0.004543428	0.025154593	15.35909343	6.98E-07	0.001778682	0.48547991	25.29655475	7.85E-07	0.002017226	0.010003295	20.61964633	8.73E-09	2.32E-05	0.545746604	25.2484701	8.03E-07	0.002142486	0.074755872	14.35655141	1.65E-06	0.004381937
122	0.137095134	25.57231675	6.87E-07	0.002317999	0.036668832	13.80836184	2.65E-06	0.008601588	0.246104648	27.06555582	3.35E-07	0.001122754	0.121869347	14.45772366	1.51E-06	0.005065905	0.28098993	25.47977796	7.18E-07	0.002394815	0.015562177	17.96554498	7.75E-08	0.000262757	0.371239962	23.68268526	1.72E-06	0.004597912	0.011500765	15.33568905	7.12E-07	0.001799702	0.508430198	25.2507879	8.03E-07	0.002045471	0.069474671	20.6130747	8.78E-09	2.32E-05	0.392174531	25.23856893	8.07E-07	0.002142486	0.056778031	14.34957144	1.66E-06	0.004381937
123	0.180132144	25.509269	7.08E-07	0.002352239	0.123981976	13.78361965	2.71E-06	0.00871653	0.778737649	27.04587024	3.38E-07	0.001122754	0.037427876	14.36531719	1.64E-06	0.005422939	0.311053552	25.47786644	7.19E-07	0.002394815	0.098380965	17.94009878	7.92E-08	0.000266204	0.237400047	23.68247774	1.72E-06	0.004597912	0.983290789	15.32178617	7.21E-07	0.001800355	0.261000876	25.20256202	8.21E-07	0.002076727	0.033027247	20.58876622	8.96E-09	2.34E-05	0.689922679	25.23619981	8.08E-07	0.002142486	0.067541528	14.33589597	1.68E-06	0.004397843
124	0.350571463	25.50831023	7.09E-07	0.002352239	0.061819042	13.76655075	2.75E-06	0.008775083	0.459748989	27.04198971	3.38E-07	0.001122754	0.056688	14.35977596	1.64E-06	0.005422939	0.576323122	25.40846075	7.44E-07	0.002456541	0.985394298	17.73553908	9.39E-08	0.000313165	0.236647607	23.62182989	1.77E-06	0.004626929	0.027453845	15.31621927	7.24E-07	0.001800355	0.35135162	25.08609337	8.69E-07	0.002179411	0.012718016	20.56291874	9.15E-09	2.37E-05	0.414614255	25.22082291	8.14E-07	0.002142486	0.063402686	14.2597023	1.79E-06	0.004658601
125	0.531151506	25.46139616	7.25E-07	0.002386926	0.022727578	13.641038	3.06E-06	0.009705869	0.543311052	27.02677219	3.41E-07	0.001122754	0.879937379	14.30947421	1.72E-06	0.005617929	0.851710737	25.37312438	7.56E-07	0.002478874	0.027262417	17.64388714	1.01E-07	0.000335367	0.378103486	23.60193031	1.79E-06	0.004626929	0.054002104	15.30391472	7.32E-07	0.001804816	0.066716399	24.89847202	9.52E-07	0.002367575	0.989074324	20.52548192	9.43E-09	2.43E-05	0.26531409	25.20923297	8.19E-07	0.002142486	0.049821321	14.23914859	1.83E-06	0.004704003
126	0.418385887	25.44240682	7.32E-07	0.002389814	0.081253935	13.62217896	3.11E-06	0.009787724	0.37560057	26.96891537	3.51E-07	0.001145237	0.063713449	14.27063324	1.78E-06	0.005763173	0.54663002	25.32375412	7.75E-07	0.002518609	0.031152319	17.60587495	1.05E-07	0.000343441	0.351123775	23.59398554	1.79E-06	0.004626929	0.017398844	15.25778423	7.61E-07	0.001862451	0.409009776	24.85452395	9.72E-07	0.002399324	0.009219745	20.43032284	1.02E-08	2.60E-05	0.413470261	25.20647073	8.20E-07	0.002142486	0.05872315	14.18956388	1.90E-06	0.004870686
127	0.195024869	25.39169238	7.50E-07	0.002429837	0.024039353	13.59732421	3.18E-06	0.00992243	0.423744181	26.93141256	3.57E-07	0.00115688	0.075811525	14.24180662	1.82E-06	0.005806982	0.783858841	25.27954017	7.91E-07	0.002552781	0.029160881	17.54204783	1.10E-07	0.000357349	0.301273237	23.59369485	1.79E-06	0.004626929	0.015941392	15.17779863	8.15E-07	0.001978522	0.34708604	24.83184347	9.83E-07	0.002406733	0.002119267	20.37972318	1.06E-08	2.69E-05	0.722539846	25.11577777	8.57E-07	0.002220971	0.073987236	14.15591136	1.96E-06	0.004974782
128	0.321010704	25.32033016	7.76E-07	0.002486914	0.026824717	13.571524	3.25E-06	0.009996582	0.395676387	26.90114442	3.62E-07	0.00116466	0.074934292	14.23793742	1.83E-06	0.005806982	0.319624478	25.26317049	7.98E-07	0.00255297	0.970889561	17.53954299	1.11E-07	0.000357349	0.502872667	23.57306	1.81E-06	0.004626929	0.946198421	15.09181108	8.77E-07	0.002112891	0.438315479	24.78419267	1.01E-06	0.002428895	0.989774139	20.28506761	1.15E-08	2.87E-05	0.374275473	25.08645623	8.69E-07	0.002235114	0.047701412	14.1307936	2.00E-06	0.005044147
129	0.429488972	25.29889007	7.84E-07	0.002486914	0.063078361	13.57075189	3.25E-06	0.009996582	0.434393873	26.84760206	3.72E-07	0.001185758	0.028220791	14.23457695	1.83E-06	0.005806982	0.336779813	25.19520989	8.24E-07	0.00261784	0.049744296	17.50574177	1.14E-07	0.000364744	0.374659626	23.57173567	1.81E-06	0.004626929	0.963390596	14.99858515	9.50E-07	0.002270692	0.405194589	24.78067906	1.01E-06	0.002428895	0.009167267	20.28035631	1.15E-08	2.87E-05	0.291850481	25.06420599	8.78E-07	0.002241801	0.928973608	14.10520359	2.05E-06	0.005116905
130	0.230554774	25.29357919	7.86E-07	0.002486914	0.022291053	13.47401735	3.54E-06	0.010789341	0.351217715	26.79632517	3.81E-07	0.001206002	0.049828407	14.18672641	1.91E-06	0.006005243	0.278547687	25.17219746	8.34E-07	0.002626787	0.030356084	17.49632579	1.15E-07	0.000364801	0.315028797	23.54120503	1.84E-06	0.004660118	0.00585932	14.9066744	1.03E-06	0.002437849	0.36595969	24.73309939	1.03E-06	0.002458849	0.013805486	20.25248972	1.18E-08	2.92E-05	0.334821904	24.950858	9.28E-07	0.002327151	0.02749259	14.04058897	2.17E-06	0.005369114
131	0.783858841	25.27954017	7.91E-07	0.002486914	0.049518309	13.44740287	3.62E-06	0.010957573	0.502714353	26.72672815	3.94E-07	0.001237526	0.047692386	14.15789283	1.96E-06	0.006109604	0.413791013	25.14945011	8.43E-07	0.002635585	0.041779792	17.44514198	1.20E-07	0.000376009	0.350928371	23.495059	1.88E-06	0.004729673	0.0449052	14.87527103	1.06E-06	0.002485259	0.382250778	24.72364558	1.04E-06	0.002458849	0.016347567	20.22620404	1.20E-08	2.96E-05	0.771939847	24.94426892	9.31E-07	0.002327151	0.076438291	14.00725642	2.23E-06	0.005483903
132	0.354312756	25.25931144	7.99E-07	0.002492339	0.076048688	13.37753848	3.85E-06	0.011550939	0.49290778	26.68546175	4.02E-07	0.001239347	0.929183168	14.12833483	2.01E-06	0.006174521	0.533753394	25.06684593	8.77E-07	0.002722303	0.009839549	17.44191025	1.20E-07	0.000376009	0.657018726	23.46916878	1.91E-06	0.004753421	0.04224945	14.84152158	1.09E-06	0.002538864	0.705569807	24.60645122	1.10E-06	0.002582886	0.012634989	20.10624111	1.33E-08	3.23E-05	0.818568192	24.93078886	9.37E-07	0.002327151	0.07386974	13.93099968	2.38E-06	0.005813449
133	0.345425103	25.23122926	8.10E-07	0.00249333	0.081092441	13.35501224	3.93E-06	0.011550939	0.456497351	26.67643121	4.03E-07	0.001239347	0.067718507	14.12489644	2.01E-06	0.006174521	0.347775976	25.02807782	8.94E-07	0.002753018	0.018235053	17.41609794	1.23E-07	0.000381332	0.351436142	23.41079127	1.96E-06	0.004853805	0.978156895	14.74625106	1.18E-06	0.002734438	0.332653555	24.54054077	1.13E-06	0.002646735	0.033011993	20.05896556	1.38E-08	3.34E-05	0.408491461	24.91739896	9.43E-07	0.002327151	0.034608148	13.90183383	2.44E-06	0.005917227
134	0.462685326	25.22671568	8.12E-07	0.00249333	0.082897891	13.35401875	3.93E-06	0.011550939	0.337501171	26.63822779	4.11E-07	0.001239347	0.058782067	14.11943431	2.02E-06	0.006174521	0.389071793	25.01086081	9.01E-07	0.002755345	0.043639198	17.31202648	1.34E-07	0.000412956	0.487856648	23.36609221	2.00E-06	0.004910179	0.044399374	14.72275688	1.20E-06	0.002765607	0.156250535	24.47281714	1.17E-06	0.002681485	0.014492768	20.00492886	1.44E-08	3.46E-05	0.386060493	24.9085006	9.47E-07	0.002327151	0.069351606	13.87771909	2.49E-06	0.005996958
135	0.508095742	25.19453162	8.25E-07	0.00249333	0.019860073	13.35143516	3.94E-06	0.011550939	0.677072805	26.63426667	4.12E-07	0.001239347	0.074310793	13.99825095	2.25E-06	0.006790517	0.668757912	24.9338064	9.36E-07	0.00283887	0.090092774	17.27896103	1.38E-07	0.000421414	0.455097635	23.35647433	2.01E-06	0.004910179	0.012840226	14.71566902	1.21E-06	0.002765607	0.38081497	24.4717085	1.17E-06	0.002681485	0.9694614	19.98242884	1.47E-08	3.50E-05	0.372530832	24.83517827	9.81E-07	0.002393433	0.022836048	13.81926449	2.62E-06	0.006261621
136	0.311575487	25.16882144	8.35E-07	0.00249333	0.078821406	13.34371001	3.97E-06	0.011550939	0.330351119	26.62618858	4.13E-07	0.001239347	0.027623551	13.99226223	2.26E-06	0.006790517	0.36807917	24.8696478	9.65E-07	0.00283887	0.184931459	17.24028407	1.42E-07	0.000432101	0.337326001	23.33920209	2.03E-06	0.004912983	0.990083162	14.70485463	1.22E-06	0.002770888	0.551735625	24.43638091	1.19E-06	0.002681485	0.012725964	19.96442493	1.49E-08	3.53E-05	0.613792112	24.79953954	9.98E-07	0.002417216	0.134994508	13.6976964	2.92E-06	0.006906265
137	0.604535124	25.16780898	8.35E-07	0.00249333	0.104756845	13.29369198	4.14E-06	0.011976898	0.418791542	26.60037965	4.19E-07	0.001239347	0.034488365	13.92117305	2.40E-06	0.007168526	0.47607297	24.86351615	9.68E-07	0.00283887	0.03273266	17.22979238	1.43E-07	0.000432738	0.309027032	23.3251351	2.04E-06	0.004912983	0.812231704	14.68889883	1.24E-06	0.002788621	0.644562997	24.42211619	1.20E-06	0.002681485	0.02154547	19.9472154	1.51E-08	3.55E-05	0.309037547	24.76867401	1.01E-06	0.002424082	0.084607452	13.63236115	3.09E-06	0.007255676
138	0.341985094	25.16660261	8.36E-07	0.00249333	0.923426927	13.26004413	4.26E-06	0.012243657	0.338691564	26.58793561	4.21E-07	0.001239347	0.022919996	13.86453513	2.52E-06	0.007474182	0.237657894	24.85783562	9.71E-07	0.00283887	0.973732552	17.15056545	1.53E-07	0.000459124	0.397550086	23.23660132	2.13E-06	0.005092541	0.071536059	14.66834959	1.26E-06	0.002817721	0.356371402	24.40948787	1.21E-06	0.002681485	0.052840216	19.7324271	1.80E-08	4.20E-05	0.555223538	24.74932559	1.02E-06	0.002424082	0.047840954	13.61035032	3.14E-06	0.007342025
139	0.37572822	25.13175242	8.50E-07	0.00251749	0.020214694	13.21924493	4.42E-06	0.012595371	0.37886721	26.58752663	4.21E-07	0.001239347	0.905903004	13.69115498	2.93E-06	0.008623446	0.216546984	24.84193247	9.78E-07	0.00283887	0.026160232	17.12742085	1.56E-07	0.000464762	0.395620376	23.17878569	2.20E-06	0.00513763	0.144564003	14.62225338	1.31E-06	0.002910492	0.404115858	24.40639212	1.21E-06	0.002681485	0.00937223	19.68328016	1.88E-08	4.34E-05	0.469037882	24.74215881	1.03E-06	0.002424082	0.106771849	13.5837173	3.22E-06	0.007459698
140	0.308182944	25.10971408	8.59E-07	0.002526308	0.926307056	13.20989773	4.46E-06	0.012607672	0.431621661	26.58093337	4.22E-07	0.001239347	0.074212643	13.67602308	2.97E-06	0.008674967	0.444120629	24.83097628	9.83E-07	0.00283887	0.017807584	17.11592766	1.58E-07	0.000465915	0.351849202	23.17080489	2.20E-06	0.00513763	0.038159548	14.59830051	1.34E-06	0.002949822	0.262271406	24.40521174	1.21E-06	0.002681485	0.014662838	19.5337324	2.12E-08	4.85E-05	0.391253574	24.73387302	1.03E-06	0.002424082	0.905380673	13.466687	3.56E-06	0.008163035
141	0.533753394	25.06684593	8.77E-07	0.002554957	0.941039917	13.14028634	4.73E-06	0.01330137	0.465647196	26.56071124	4.27E-07	0.001239347	0.047821228	13.64001777	3.06E-06	0.008886758	0.379253039	24.82315953	9.87E-07	0.00283887	0.029604084	17.10419529	1.59E-07	0.00046719	0.429488306	23.16159012	2.21E-06	0.00513763	0.882195907	14.56225495	1.38E-06	0.003014313	0.287388154	24.39327648	1.22E-06	0.002681485	0.026489622	19.53210734	2.12E-08	4.85E-05	0.386417354	24.71619291	1.04E-06	0.002427605	0.068995619	13.46355709	3.57E-06	0.008163035
142	0.326857197	25.05710991	8.81E-07	0.002554957	0.039678514	13.13097429	4.77E-06	0.013315385	0.490812932	26.54474129	4.30E-07	0.001239347	0.069501528	13.6211564	3.12E-06	0.008969802	0.310043017	24.82294722	9.87E-07	0.00283887	0.972677536	17.08595403	1.62E-07	0.00047106	0.362198587	23.1599487	2.22E-06	0.00513763	0.074872627	14.55665589	1.39E-06	0.003014313	0.375676422	24.35914741	1.24E-06	0.002707077	0.021447269	19.42110085	2.33E-08	5.27E-05	0.807939403	24.68449269	1.06E-06	0.002444241	0.083523899	13.37585753	3.86E-06	0.008747897
143	0.308119474	25.03484527	8.91E-07	0.002564583	0.015463308	13.10996064	4.86E-06	0.01344145	0.418701153	26.51948227	4.35E-07	0.001239347	0.084428292	13.59134062	3.20E-06	0.009140611	0.341095982	24.81499011	9.91E-07	0.00283887	0.080906517	17.02815397	1.70E-07	0.000491035	0.449717316	23.13980232	2.24E-06	0.005152092	0.005751501	14.52200863	1.43E-06	0.003083791	0.433347124	24.33308389	1.25E-06	0.002722375	0.028897042	19.3988624	2.37E-08	5.31E-05	0.388243744	24.67304934	1.06E-06	0.002444241	0.109641688	13.32038936	4.05E-06	0.009116309
144	0.299699044	24.98224659	9.14E-07	0.002612462	0.840144602	13.10413399	4.89E-06	0.01344145	0.374025236	26.51373852	4.36E-07	0.001239347	0.136411536	13.52871363	3.38E-06	0.009584483	0.484795504	24.76123641	1.02E-06	0.002876564	0.09285884	17.01635814	1.72E-07	0.000492482	0.776389708	23.09184166	2.29E-06	0.005237455	0.007909739	14.48798529	1.47E-06	0.003153363	0.334663459	24.29325796	1.28E-06	0.002745066	0.013763966	19.39512002	2.38E-08	5.31E-05	0.751777618	24.59104531	1.10E-06	0.002525727	0.958013794	13.26904517	4.23E-06	0.009466886
145	0.210346608	24.96200692	9.23E-07	0.002619997	0.078974926	13.09121502	4.94E-06	0.013500038	0.767986613	26.51262626	4.37E-07	0.001239347	0.107675818	13.47406961	3.54E-06	0.00998123	0.514508385	24.75386989	1.02E-06	0.002876564	0.950795856	16.95668305	1.80E-07	0.000513307	0.322703347	23.06661985	2.32E-06	0.005265751	0.020945918	14.42798494	1.55E-06	0.003283288	0.577069342	24.28738113	1.28E-06	0.002745066	0.005377939	19.36719862	2.43E-08	5.40E-05	0.389724771	24.53978349	1.13E-06	0.002564406	0.053087043	13.24831963	4.31E-06	0.00957285
146	0.24203796	24.94272128	9.32E-07	0.002621036	0.124055298	13.03113887	5.21E-06	0.014119322	0.140758669	26.4764792	4.44E-07	0.001252462	0.88815099	13.39941452	3.78E-06	0.010577652	0.863667634	24.74492762	1.03E-06	0.002876564	0.970964345	16.94508564	1.82E-07	0.000513307	0.354995162	22.9475826	2.46E-06	0.005484936	0.012152734	14.4250664	1.55E-06	0.003283288	0.334531459	24.23725628	1.31E-06	0.00279344	0.964779388	19.35363578	2.46E-08	5.42E-05	0.476503872	24.53127276	1.14E-06	0.002564406	0.887412321	13.23108441	4.37E-06	0.009651104
147	0.340217525	24.93290142	9.36E-07	0.002621036	0.073452115	13.02412217	5.24E-06	0.014119322	0.205810575	26.43248252	4.54E-07	0.001270226	0.06916537	13.34753986	3.95E-06	0.01099069	0.640678832	24.69536437	1.05E-06	0.002926463	0.020438705	16.94255252	1.83E-07	0.000513307	0.084240244	22.9459464	2.46E-06	0.005484936	0.075801844	14.35938034	1.65E-06	0.003450799	0.235327373	24.1817768	1.35E-06	0.002833399	0.020806809	19.32031519	2.53E-08	5.53E-05	0.463704966	24.47818108	1.17E-06	0.002604281	0.054194459	13.19483312	4.51E-06	0.009893067
148	0.325328032	24.90640722	9.48E-07	0.002633861	0.047342986	13.00810603	5.31E-06	0.01422139	0.257077849	26.41896392	4.57E-07	0.001270226	0.03640721	13.30290653	4.11E-06	0.011348869	0.316094119	24.6644951	1.07E-06	0.002950516	0.98137559	16.81103648	2.04E-07	0.000569492	0.285232549	22.92982385	2.48E-06	0.005484936	0.006806537	14.27178546	1.77E-06	0.003696337	0.351585271	24.18000398	1.35E-06	0.002833399	0.024297122	19.2811522	2.61E-08	5.67E-05	0.308623334	24.46573194	1.17E-06	0.002604281	0.036357421	13.18608212	4.55E-06	0.009901453
149	0.45900663	24.8949222	9.53E-07	0.002633861	0.013470475	12.95885463	5.55E-06	0.014746782	0.201824922	26.35175898	4.72E-07	0.001301654	0.878302623	13.27317097	4.22E-06	0.01156838	0.304548495	24.63808874	1.08E-06	0.00295183	0.040727303	16.78778857	2.08E-07	0.000576852	0.5318013	22.9273378	2.48E-06	0.005484936	0.014221728	14.24902392	1.81E-06	0.003744326	0.143690119	24.14400843	1.37E-06	0.002856551	0.942519421	19.22996372	2.72E-08	5.88E-05	0.357930677	24.45754625	1.18E-06	0.002604281	0.081793769	13.17271605	4.60E-06	0.009950253
150	0.245913898	24.86696219	9.66E-07	0.002651978	0.09661938	12.80903997	6.32E-06	0.016698151	0.250610617	26.33871484	4.75E-07	0.001301654	0.957745358	13.25321124	4.29E-06	0.011688247	0.447575429	24.63172039	1.08E-06	0.00295183	0.05304763	16.7772927	2.10E-07	0.000578093	0.343106158	22.90646932	2.51E-06	0.005494076	0.014397251	14.18073748	1.92E-06	0.003945122	0.891473213	24.13176908	1.38E-06	0.002856551	0.024528625	19.19622561	2.80E-08	6.00E-05	0.214773726	24.40288983	1.21E-06	0.002651419	0.080390451	13.14911274	4.70E-06	0.01008941
151	0.215119223	24.85241413	9.73E-07	0.002653047	0.052961822	12.78115479	6.48E-06	0.016997236	0.340277521	26.31532644	4.80E-07	0.001301654	0.084700755	13.24602656	4.32E-06	0.011688247	0.293810502	24.60303029	1.10E-06	0.00295183	0.953759031	16.71603993	2.21E-07	0.000602644	0.712724786	22.88068133	2.54E-06	0.005494076	0.004246333	14.16602673	1.94E-06	0.003969082	0.082523808	24.12194815	1.39E-06	0.002856551	0.039603233	19.1818504	2.83E-08	6.03E-05	0.373215101	24.39310698	1.22E-06	0.002651419	0.109541981	13.13871554	4.74E-06	0.010113869
152	0.342658796	24.77310058	1.01E-06	0.002728593	0.130154694	12.75988439	6.60E-06	0.017202667	0.417471429	26.3041048	4.83E-07	0.001301654	0.054197204	13.16598663	4.63E-06	0.012450135	0.318378067	24.59971889	1.10E-06	0.00295183	0.973513661	16.71219532	2.22E-07	0.000602644	0.260939178	22.86717809	2.56E-06	0.005494076	0.086538746	14.11586708	2.03E-06	0.004114525	0.266930866	24.08830135	1.41E-06	0.002867806	0.014579859	19.16884565	2.86E-08	6.06E-05	0.308383368	24.36967111	1.23E-06	0.002664109	0.045407992	13.10239004	4.89E-06	0.010370737
153	0.559289324	24.7576354	1.02E-06	0.002728593	0.851629808	12.73806838	6.73E-06	0.01741972	0.421939324	26.29843362	4.84E-07	0.001301654	0.083822355	13.15204757	4.69E-06	0.012519988	0.291022049	24.58230959	1.11E-06	0.00295183	0.032472789	16.66776111	2.30E-07	0.000621552	0.400377071	22.86613701	2.56E-06	0.005494076	0.068138532	14.10716268	2.05E-06	0.004114525	0.315274116	24.08455019	1.41E-06	0.002867806	0.009273475	19.11134846	3.00E-08	6.31E-05	0.396837827	24.31940797	1.26E-06	0.002712071	0.116612613	13.09325269	4.93E-06	0.010385406
154	0.514508385	24.75386989	1.02E-06	0.002728593	0.111868971	12.7050133	6.92E-06	0.017716488	0.410019208	26.2857	4.87E-07	0.001301654	0.110326416	13.10513345	4.88E-06	0.012958144	0.40883502	24.57437812	1.11E-06	0.00295183	0.02655449	16.65821308	2.32E-07	0.000622507	0.320275842	22.85634759	2.57E-06	0.005494076	0.099749898	14.10157534	2.06E-06	0.004114525	0.31453998	24.07337292	1.42E-06	0.002867806	0.982387864	19.06126234	3.13E-08	6.54E-05	0.754419406	24.20346596	1.33E-06	0.002824407	0.017870667	13.00123344	5.34E-06	0.011180803
155	0.640678832	24.69536437	1.05E-06	0.002788968	0.02226988	12.69739974	6.97E-06	0.017716488	0.398205057	26.26096696	4.93E-07	0.001305095	0.053293688	13.06393328	5.06E-06	0.013345738	0.406880996	24.56827702	1.12E-06	0.00295183	0.042686452	16.61647635	2.40E-07	0.000640646	0.354654305	22.77902439	2.67E-06	0.005656208	0.035010284	14.01750583	2.21E-06	0.004396053	0.49327442	24.05073877	1.44E-06	0.002880821	0.978973591	19.03608294	3.19E-08	6.57E-05	0.619944951	24.19539564	1.34E-06	0.002824407	0.937990206	12.94048712	5.64E-06	0.011713978
156	0.306073846	24.67103822	1.06E-06	0.002798423	0.018037627	12.69659793	6.98E-06	0.017716488	0.359015123	26.25343566	4.95E-07	0.001305095	0.082506206	13.04658827	5.14E-06	0.013450295	0.433304778	24.53939941	1.13E-06	0.002974278	0.980516283	16.5228608	2.60E-07	0.00068886	0.452976726	22.7704077	2.68E-06	0.005656208	0.088487509	13.98507878	2.27E-06	0.004466527	0.386571943	24.00923446	1.47E-06	0.002920686	0.023856701	19.03517381	3.20E-08	6.57E-05	0.343051335	24.18308514	1.35E-06	0.002824407	0.064435861	12.91215694	5.78E-06	0.011888638
157	0.453004397	24.66193802	1.07E-06	0.002798423	0.071684023	12.66116391	7.20E-06	0.018158579	0.127313952	26.23847657	4.98E-07	0.001306163	0.110470322	13.04030084	5.17E-06	0.013450295	0.298206941	24.47066139	1.17E-06	0.003005327	0.038267877	16.44025918	2.79E-07	0.000733923	0.35468105	22.72223536	2.74E-06	0.005679384	0.10263818	13.97922339	2.28E-06	0.004466527	0.295469329	23.95514695	1.50E-06	0.002979409	0.024907327	19.03083266	3.21E-08	6.57E-05	0.328488885	24.18269419	1.35E-06	0.002824407	0.049317571	12.9088773	5.79E-06	0.011888638
158	0.40883502	24.57437812	1.11E-06	0.002866725	0.950766334	12.63495654	7.36E-06	0.018195023	0.423697939	26.20203222	5.07E-07	0.001320889	0.08081117	13.01948456	5.26E-06	0.013610243	0.374760107	24.45981482	1.18E-06	0.003005327	0.017131748	16.40460731	2.87E-07	0.000751581	0.359693969	22.71363512	2.76E-06	0.005679384	0.975985365	13.97694634	2.29E-06	0.004466527	0.535424673	23.91527236	1.53E-06	0.003006666	0.163586246	18.90977954	3.54E-08	7.22E-05	0.481201119	24.16954051	1.36E-06	0.002824522	0.033255002	12.82466533	6.24E-06	0.012658408
159	0.406880996	24.56827702	1.12E-06	0.002866725	0.85877414	12.63470261	7.36E-06	0.018195023	0.233181757	26.14828357	5.20E-07	0.001347026	0.045443706	13.01106331	5.30E-06	0.013624445	0.508601925	24.44611261	1.19E-06	0.003005327	0.945687122	16.37963092	2.93E-07	0.000762788	0.324406253	22.70409754	2.77E-06	0.005679384	0.070205503	13.95337053	2.34E-06	0.004529881	0.631841962	23.91038712	1.54E-06	0.003006666	0.992858078	18.86376471	3.68E-08	7.45E-05	0.339257139	24.13684814	1.38E-06	0.00283549	0.119605998	12.82264203	6.25E-06	0.012658408
160	0.489545968	24.56317648	1.12E-06	0.002866725	0.089870574	12.63097876	7.39E-06	0.018195023	0.322129185	26.1092365	5.30E-07	0.001358337	0.117602659	12.99763082	5.36E-06	0.013632218	0.337643824	24.43887959	1.19E-06	0.003005327	0.053327913	16.35987147	2.98E-07	0.000770789	0.352269735	22.69795185	2.78E-06	0.005679384	0.140717703	13.91024543	2.43E-06	0.004672725	0.351892383	23.89365578	1.55E-06	0.003011221	0.985166308	18.83236437	3.78E-08	7.59E-05	0.464640247	24.13567184	1.38E-06	0.00283549	0.086503552	12.81389085	6.30E-06	0.012675955
161	0.231074018	24.56033024	1.12E-06	0.002866725	0.030364318	12.63016242	7.39E-06	0.018195023	0.504622902	26.10500441	5.31E-07	0.001358337	0.017931425	12.99609378	5.37E-06	0.013632218	0.197187234	24.43758019	1.19E-06	0.003005327	0.059858219	16.34829277	3.01E-07	0.00077242	0.41873413	22.69519715	2.78E-06	0.005679384	0.076502858	13.87633903	2.50E-06	0.004755977	0.362888373	23.88157281	1.56E-06	0.003011221	0.993042257	18.8258022	3.80E-08	7.59E-05	0.574957261	24.09666394	1.40E-06	0.002871799	0.094706756	12.79524863	6.40E-06	0.012804354
162	0.291899799	24.54689315	1.13E-06	0.002867658	0.028588486	12.50571708	8.25E-06	0.020167615	0.348998326	26.04626946	5.47E-07	0.001388726	0.064418038	12.98833209	5.41E-06	0.013640206	0.196298807	24.42995886	1.19E-06	0.003005327	0.037450599	16.34267835	3.03E-07	0.00077242	0.642083586	22.68482076	2.79E-06	0.005679384	0.00915292	13.87549363	2.50E-06	0.004755977	0.248994151	23.83783697	1.59E-06	0.00305698	0.046759349	18.78073481	3.94E-08	7.83E-05	0.393117793	24.08385113	1.41E-06	0.002871898	0.051859701	12.70934379	6.90E-06	0.013623943
163	0.4889763	24.51624264	1.15E-06	0.002875366	0.731417099	12.48932971	8.37E-06	0.02033419	0.501345966	26.02889629	5.51E-07	0.001391817	0.049237569	12.97788937	5.45E-06	0.013680722	0.48953512	24.41749563	1.20E-06	0.003005327	0.030476753	16.22393996	3.35E-07	0.000844491	0.33651028	22.63065013	2.87E-06	0.005770633	0.063432493	13.84721186	2.56E-06	0.004843983	0.349391755	23.78621835	1.63E-06	0.003115492	0.990379437	18.69869409	4.22E-08	8.33E-05	0.633818539	24.03533037	1.45E-06	0.002922389	0.020538443	12.70800076	6.91E-06	0.013623943
164	0.36059677	24.50225778	1.15E-06	0.002875366	0.014687115	12.37947353	9.21E-06	0.022256697	0.429984618	25.96478933	5.68E-07	0.001407471	0.938156601	12.90163691	5.83E-06	0.014534019	0.317597847	24.4149224	1.20E-06	0.003005327	0.969208938	16.22274162	3.35E-07	0.000844491	0.586282262	22.61428129	2.89E-06	0.005770633	0.123995325	13.78279492	2.71E-06	0.005090746	0.256914416	23.7672177	1.65E-06	0.003125256	0.023084459	18.65012528	4.39E-08	8.62E-05	0.318748718	23.96613332	1.50E-06	0.002994362	0.069615944	12.69772503	6.97E-06	0.013623943
165	0.403225832	24.50096927	1.15E-06	0.002875366	0.087960766	12.36667535	9.32E-06	0.022371944	0.255852377	25.95112012	5.72E-07	0.001407471	0.0206193	12.7963911	6.39E-06	0.015838539	0.334455614	24.4020141	1.21E-06	0.003005885	0.970554571	16.20931356	3.39E-07	0.00084897	0.283185731	22.61029314	2.90E-06	0.005770633	0.061822383	13.76645271	2.75E-06	0.005132063	0.260264859	23.72470197	1.68E-06	0.003171255	0.008482776	18.63365934	4.45E-08	8.68E-05	0.34034685	23.96019794	1.50E-06	0.002994362	0.038419416	12.69633341	6.98E-06	0.013623943
166	0.323924661	24.49108025	1.16E-06	0.002875366	0.101252883	12.33550824	9.58E-06	0.022854612	0.356306711	25.95022102	5.72E-07	0.001407471	0.033387382	12.77087671	6.54E-06	0.016098552	0.611668779	24.36087559	1.24E-06	0.003048036	0.040964338	16.18398455	3.46E-07	0.000862149	0.349566028	22.57069917	2.95E-06	0.005770633	0.019476936	13.75371628	2.78E-06	0.005157772	0.745435297	23.65861995	1.74E-06	0.003255191	0.031249742	18.57201918	4.69E-08	9.08E-05	0.367708494	23.93552157	1.52E-06	0.003009354	0.0282701	12.67151801	7.13E-06	0.013839427
167	0.451983258	24.4772034	1.17E-06	0.002877456	0.085779832	12.31948836	9.71E-06	0.023039897	0.406657679	25.939075	5.76E-07	0.001407471	0.095605915	12.74467662	6.69E-06	0.016373344	0.135153541	24.25590418	1.30E-06	0.003157799	0.090762909	16.17649934	3.48E-07	0.000862437	0.301469724	22.56602186	2.96E-06	0.005770633	0.877941577	13.66497038	3.00E-06	0.00553702	0.353193903	23.64299442	1.75E-06	0.003260407	0.049056922	18.53025311	4.85E-08	9.35E-05	0.359578182	23.91134822	1.54E-06	0.003009354	0.07945873	12.643877	7.31E-06	0.014093754
168	0.762305494	24.450661	1.18E-06	0.002886624	0.068204405	12.22498886	1.06E-05	0.024887396	0.513249895	25.93840321	5.76E-07	0.001407471	0.038467807	12.72679561	6.79E-06	0.016532664	0.523495702	24.25500626	1.30E-06	0.003157799	0.023403028	16.1599423	3.53E-07	0.00086941	0.366910337	22.55735317	2.97E-06	0.005770633	0.081258489	13.62208538	3.11E-06	0.005681764	0.502872667	23.57306	1.81E-06	0.003333749	0.962448532	18.51756005	4.90E-08	9.36E-05	0.29106651	23.90616314	1.54E-06	0.003009354	0.077722824	12.63158225	7.38E-06	0.014161614
169	0.508601925	24.44611261	1.19E-06	0.002886624	0.070344799	12.2076738	1.07E-05	0.024912837	0.34078801	25.9271627	5.79E-07	0.001407471	0.12052581	12.71905803	6.84E-06	0.016546554	0.374629647	24.25112249	1.30E-06	0.003157799	0.071526743	16.1382512	3.60E-07	0.000880294	0.302411928	22.54492145	2.99E-06	0.005770633	0.938365224	13.62151174	3.11E-06	0.005681764	0.593945384	23.5728601	1.81E-06	0.003333749	0.988512815	18.51416138	4.92E-08	9.36E-05	0.443713651	23.89786545	1.55E-06	0.003009354	0.031356809	12.60888911	7.53E-06	0.01436061
170	0.303946897	24.40907714	1.21E-06	0.002909003	0.07234334	12.20618909	1.07E-05	0.024912837	0.416830775	25.89478481	5.88E-07	0.001407471	0.052002359	12.69098631	7.01E-06	0.016856539	0.392446924	24.23668248	1.31E-06	0.003161316	0.037999554	16.04997741	3.88E-07	0.000943103	0.47842983	22.52371916	3.02E-06	0.005770633	0.043738925	13.58819954	3.21E-06	0.005814057	0.334120794	23.53849583	1.84E-06	0.003345187	0.037902822	18.49548964	4.99E-08	9.45E-05	0.376559404	23.88853828	1.55E-06	0.003009354	0.070445405	12.59871971	7.60E-06	0.014403963
171	0.308145635	24.40595598	1.21E-06	0.002909003	0.846300466	12.20371258	1.08E-05	0.024912837	0.349722477	25.89352936	5.88E-07	0.001407471	0.086716452	12.68255093	7.06E-06	0.016856539	0.283286005	24.20106464	1.33E-06	0.00316948	0.025442766	16.03283569	3.94E-07	0.00094482	0.296578398	22.51846134	3.03E-06	0.005770633	0.063086869	13.56880916	3.26E-06	0.005878194	0.725971684	23.53843336	1.84E-06	0.003345187	0.98739894	18.47972506	5.06E-08	9.52E-05	0.478593274	23.86499239	1.57E-06	0.003026216	0.638173731	12.53551965	8.03E-06	0.015072793
172	0.390738522	24.38817469	1.22E-06	0.002917158	0.073147475	12.14530891	1.13E-05	0.026074627	0.230209898	25.89090322	5.89E-07	0.001407471	0.031413826	12.67447837	7.11E-06	0.016856539	0.623691081	24.1975213	1.34E-06	0.00316948	0.074817944	16.02550754	3.96E-07	0.00094482	0.361392241	22.51195888	3.04E-06	0.005770633	0.96761349	13.50830345	3.44E-06	0.006159369	0.349235428	23.52224292	1.86E-06	0.003345187	0.989373446	18.4521645	5.18E-08	9.68E-05	0.421092767	23.82154752	1.61E-06	0.003057034	0.051290954	12.53362084	8.05E-06	0.015072793
173	0.199610361	24.33250923	1.25E-06	0.002973173	0.086039	12.13603635	1.14E-05	0.026136442	0.310126368	25.87556606	5.93E-07	0.001407471	0.028334172	12.67115343	7.13E-06	0.016856539	0.573071	24.19535633	1.34E-06	0.00316948	0.043067102	16.0208568	3.98E-07	0.00094482	0.349229748	22.51066288	3.04E-06	0.005770633	0.132094449	13.50032722	3.46E-06	0.006166354	0.478826849	23.51779845	1.86E-06	0.003345187	0.024737494	18.43326642	5.26E-08	9.78E-05	0.527606747	23.81908908	1.61E-06	0.003057034	0.069611971	12.51992602	8.14E-06	0.015166782
174	0.354628538	24.30703095	1.27E-06	0.002973173	0.206353662	12.09596366	1.18E-05	0.026919786	0.327049482	25.8702358	5.95E-07	0.001407471	0.929917439	12.60267876	7.57E-06	0.017796069	0.304587699	24.17258502	1.35E-06	0.003186317	0.0229767	16.02040996	3.98E-07	0.00094482	0.347776142	22.4862907	3.08E-06	0.005770633	0.049521877	13.44749373	3.62E-06	0.006419013	0.171714807	23.47313319	1.90E-06	0.003399124	0.016019535	18.42297509	5.30E-08	9.80E-05	0.148369341	23.80838855	1.62E-06	0.003057034	0.929720327	12.50325641	8.26E-06	0.015301778
175	0.372146586	24.29698063	1.27E-06	0.002973173	0.016979752	12.0580502	1.22E-05	0.027675198	0.35715638	25.85844649	5.98E-07	0.001407471	0.819172565	12.55727544	7.88E-06	0.018412962	0.52275233	24.153204	1.37E-06	0.003189327	0.019115385	15.99925565	4.05E-07	0.00095643	0.338016506	22.47974198	3.09E-06	0.005770633	0.076054395	13.37677379	3.85E-06	0.006787189	0.4154437	23.46032045	1.91E-06	0.003400865	0.991390344	18.41664702	5.33E-08	9.80E-05	0.579879953	23.78693358	1.63E-06	0.003057034	0.918346022	12.46786332	8.53E-06	0.015680767
176	0.316577439	24.2925093	1.28E-06	0.002973173	0.069535288	12.02767554	1.26E-05	0.028225645	0.53845085	25.80977219	6.13E-07	0.001432736	0.078120326	12.54547507	7.96E-06	0.0184988	0.230571394	24.14711696	1.37E-06	0.003189327	0.038997001	15.98441466	4.10E-07	0.000963046	0.329697638	22.47823504	3.09E-06	0.005770633	0.081099631	13.3548365	3.93E-06	0.006858077	0.201222165	23.42960512	1.94E-06	0.003429445	0.98235088	18.38829314	5.46E-08	9.98E-05	0.324757848	23.77672173	1.64E-06	0.003057034	0.146686723	12.46235552	8.57E-06	0.015680767
177	0.209973128	24.28499861	1.28E-06	0.002973173	0.892397224	12.01869402	1.27E-05	0.028225645	0.400646872	25.7909821	6.18E-07	0.001436078	0.918637467	12.53383427	8.05E-06	0.01858306	0.479663335	24.11782567	1.39E-06	0.003216764	0.023656133	15.917182	4.34E-07	0.001013097	0.315395229	22.47115676	3.10E-06	0.005770633	0.082908188	13.35177151	3.94E-06	0.006858077	0.8664395	23.41982453	1.95E-06	0.003429445	0.033470583	18.26841021	6.03E-08	0.000109575	0.345740538	23.7704973	1.65E-06	0.003057034	0.055718919	12.43079862	8.81E-06	0.01592551
178	0.263675695	24.2783674	1.29E-06	0.002973173	0.093662347	12.01642342	1.27E-05	0.028225645	0.3229812	25.77846003	6.22E-07	0.001436078	0.055664387	12.51818694	8.16E-06	0.018692723	0.273550293	24.08350179	1.41E-06	0.003221765	0.066362305	15.91140735	4.36E-07	0.001013097	0.416547168	22.44465596	3.14E-06	0.005813105	0.078825687	13.34328721	3.97E-06	0.006870085	0.528184971	23.34566805	2.02E-06	0.003518646	0.007065218	18.23467497	6.20E-08	0.000112056	0.678825238	23.76170161	1.65E-06	0.003057034	0.135544997	12.42548511	8.85E-06	0.01592551
179	0.316703308	24.22608967	1.32E-06	0.002973362	0.062469382	12.00884217	1.28E-05	0.028256198	0.19162768	25.76992705	6.24E-07	0.001436078	0.080309571	12.51431862	8.18E-06	0.018692723	0.39882917	24.07935867	1.42E-06	0.003221765	0.952051064	15.81029434	4.75E-07	0.001093019	0.414077122	22.42473672	3.17E-06	0.005837252	0.016596151	13.3181232	4.05E-06	0.006982982	0.356184987	23.34408601	2.03E-06	0.003518646	0.002201985	18.22554838	6.25E-08	0.000112278	0.389292459	23.7175164	1.69E-06	0.003106032	0.919281752	12.42546306	8.85E-06	0.01592551
180	0.661561155	24.21121503	1.33E-06	0.002973362	0.882352581	12.0003236	1.29E-05	0.02831107	0.331896033	25.71321565	6.42E-07	0.001452107	0.918533336	12.46929978	8.51E-06	0.019337927	0.477512593	24.0677962	1.42E-06	0.003221765	0.038388264	15.80886644	4.76E-07	0.001093019	0.280231411	22.37734089	3.25E-06	0.005941049	0.012411024	13.31168585	4.08E-06	0.00698321	0.365047197	23.32388303	2.05E-06	0.00351929	0.014116407	18.20777098	6.34E-08	0.000113316	0.372280233	23.65920779	1.74E-06	0.0031777	0.09073802	12.39900507	9.06E-06	0.016209326
181	0.198874235	24.21022803	1.33E-06	0.002973362	0.044870591	11.98390793	1.31E-05	0.028565187	0.444832442	25.71039954	6.43E-07	0.001452107	0.070113693	12.43264462	8.79E-06	0.01985998	0.313770308	24.05343536	1.43E-06	0.003221765	0.9596301	15.79255128	4.83E-07	0.001102158	0.128224403	22.32925903	3.33E-06	0.005945192	0.104763298	13.2932924	4.14E-06	0.007056731	0.297310427	23.32091766	2.05E-06	0.00351929	0.061621191	18.19145015	6.43E-08	0.000114229	0.596126079	23.62879246	1.76E-06	0.003207287	0.029060726	12.35365957	9.42E-06	0.016706502
182	0.392327202	24.20718865	1.33E-06	0.002973362	0.033736479	11.95764606	1.34E-05	0.029066163	0.466759914	25.69715647	6.47E-07	0.001452107	0.051432195	12.40966636	8.97E-06	0.020031485	0.29374695	24.0504121	1.44E-06	0.003221765	0.096267699	15.72725534	5.10E-07	0.00115636	0.322444446	22.32529966	3.33E-06	0.005945192	0.011234661	13.21837358	4.42E-06	0.00749118	0.41140341	23.30406763	2.07E-06	0.003528823	0.025216289	18.17218073	6.53E-08	0.00011519	0.41008702	23.60793783	1.78E-06	0.003222218	0.094820009	12.35203867	9.44E-06	0.016706502
183	0.482699483	24.1961601	1.34E-06	0.002973362	0.972615748	11.95173856	1.34E-05	0.029066163	0.391146099	25.68559656	6.50E-07	0.001452107	0.634278409	12.40356975	9.02E-06	0.020031485	0.549735005	24.04603252	1.44E-06	0.003221765	0.976694133	15.72316806	5.12E-07	0.00115636	0.408872785	22.31674249	3.35E-06	0.005945192	0.01992999	13.11012348	4.86E-06	0.008181928	0.281464182	23.27832039	2.09E-06	0.003553875	0.017785047	18.16814359	6.55E-08	0.00011519	0.499901282	23.57767212	1.81E-06	0.00325219	0.028217697	12.29002625	9.97E-06	0.017546018
184	0.573071	24.19535633	1.34E-06	0.002973362	0.975696608	11.94445152	1.35E-05	0.029094638	0.427593901	25.6796538	6.52E-07	0.001452107	0.070574255	12.40171936	9.03E-06	0.020031485	0.288954991	24.00554791	1.47E-06	0.003264454	0.020169416	15.7104672	5.17E-07	0.001157273	0.308443356	22.31549558	3.35E-06	0.005945192	0.840205008	13.10466525	4.88E-06	0.008181928	0.305895589	23.20990425	2.16E-06	0.003644036	0.980322704	18.1279616	6.77E-08	0.000118456	0.419723439	23.54556453	1.84E-06	0.003257519	0.051167423	12.27896013	1.01E-05	0.017621292
185	0.454955212	24.16338152	1.36E-06	0.002973362	0.071940694	11.93260975	1.37E-05	0.029120549	0.330527703	25.67563369	6.54E-07	0.001452107	0.029122202	12.3979622	9.06E-06	0.020031485	0.740766101	23.99659174	1.47E-06	0.003264454	0.928337398	15.70946209	5.18E-07	0.001157273	0.271445586	22.3115909	3.35E-06	0.005945192	0.015195846	13.07343048	5.02E-06	0.008326322	0.357038879	23.19841478	2.17E-06	0.003644036	0.958944823	18.03426971	7.32E-08	0.000127366	0.315552995	23.53321362	1.85E-06	0.003257519	0.882872139	12.26597875	1.02E-05	0.017727266
186	0.504180735	24.15599587	1.36E-06	0.002973362	0.089780026	11.93118969	1.37E-05	0.029120549	0.268941825	25.66748058	6.56E-07	0.001452107	0.136457244	12.39003557	9.13E-06	0.020062992	0.360481222	23.94719978	1.51E-06	0.003325819	0.965822298	15.69297824	5.25E-07	0.001167307	0.307498054	22.30893665	3.36E-06	0.005945192	0.025099381	13.07222098	5.02E-06	0.008326322	0.197356114	23.19360641	2.18E-06	0.003644036	0.01523721	17.94834251	7.87E-08	0.000136077	0.290476908	23.53248005	1.85E-06	0.003257519	0.021095208	12.22303918	1.06E-05	0.01831069
187	0.191172424	24.15321423	1.37E-06	0.002973362	0.882113474	11.86666965	1.45E-05	0.030662209	0.269562244	25.6185316	6.72E-07	0.001478892	0.021056044	12.33916361	9.55E-06	0.020867897	0.414342208	23.92562424	1.53E-06	0.003327126	0.078066771	15.66525767	5.38E-07	0.001186926	0.432797008	22.26431736	3.43E-06	0.00604402	0.013057327	13.06537419	5.05E-06	0.008331424	0.216938762	23.15484836	2.22E-06	0.003693729	0.007386617	17.92190415	8.04E-08	0.000138364	0.530344181	23.52991416	1.85E-06	0.003257519	0.918560287	12.16753402	1.11E-05	0.019124535
188	0.230571394	24.14711696	1.37E-06	0.002973362	0.014323704	11.83992828	1.48E-05	0.031227888	0.327718334	25.60413271	6.77E-07	0.001481292	0.028299158	12.31804319	9.72E-06	0.021145813	0.673556116	23.92439693	1.53E-06	0.003327126	0.049009268	15.66082273	5.40E-07	0.001186926	0.493685116	22.22476148	3.50E-06	0.006110532	0.005608518	13.0579989	5.09E-06	0.008340615	0.449717316	23.13980232	2.24E-06	0.00370115	0.022571457	17.89799399	8.20E-08	0.000140397	0.36966848	23.5059211	1.87E-06	0.003259437	0.920295126	12.16022806	1.12E-05	0.019145554
189	0.391785345	24.13740452	1.38E-06	0.002973362	0.084462716	11.79579002	1.54E-05	0.032297712	0.36139617	25.57185059	6.87E-07	0.001496611	0.83955597	12.30969574	9.80E-06	0.021169798	0.293805579	23.89725637	1.55E-06	0.003342321	0.963104825	15.6305054	5.54E-07	0.00121151	0.420085012	22.19595615	3.55E-06	0.006110532	0.01345909	13.03373591	5.19E-06	0.008449622	0.452706669	23.11495281	2.26E-06	0.003726475	0.012548778	17.88321022	8.31E-08	0.000140677	0.390684495	23.48980016	1.89E-06	0.003259437	0.040510687	12.12004091	1.16E-05	0.019730242
190	0.371897703	24.13099478	1.38E-06	0.002973362	0.085956533	11.77348064	1.57E-05	0.032767363	0.331636122	25.53483787	7.00E-07	0.001515594	0.148772899	12.3047159	9.84E-06	0.021169798	0.373661835	23.89326753	1.55E-06	0.003342321	0.040572118	15.60397377	5.67E-07	0.001228152	0.396540895	22.19361896	3.55E-06	0.006110532	0.124061795	13.03099728	5.21E-06	0.008449622	0.776389708	23.09184166	2.29E-06	0.003737359	0.02833661	17.88290565	8.31E-08	0.000140677	0.444818835	23.48772816	1.89E-06	0.003259437	0.063843494	12.08391748	1.19E-05	0.020165751
191	0.367739979	24.12593016	1.38E-06	0.002973362	0.039860146	11.74946204	1.61E-05	0.033295174	0.375780473	25.51940784	7.05E-07	0.001518941	0.883317909	12.29413481	9.93E-06	0.02125578	0.326932308	23.85861915	1.58E-06	0.003381329	0.027483281	15.60211894	5.67E-07	0.001228152	0.397605927	22.19160117	3.56E-06	0.006110532	0.980351806	13.01514785	5.28E-06	0.008522489	0.317210239	23.08740428	2.30E-06	0.003737359	0.016397636	17.82095611	8.75E-08	0.000147358	0.437001081	23.48525816	1.89E-06	0.003259437	0.215878544	12.08330595	1.20E-05	0.020165751
192	0.328553921	24.12236718	1.39E-06	0.002973362	0.137601679	11.73548682	1.63E-05	0.033533497	0.289009801	25.44592494	7.30E-07	0.001550823	0.070283928	12.27116968	1.01E-05	0.021469962	0.877830522	23.80238125	1.62E-06	0.003452684	0.041039061	15.58816229	5.74E-07	0.001234723	0.140433966	22.18809925	3.56E-06	0.006110532	0.047348655	13.00591799	5.32E-06	0.008541775	0.429432694	23.02366121	2.37E-06	0.003830569	0.010986976	17.7864458	9.00E-08	0.000150872	0.399850274	23.45854577	1.92E-06	0.003266896	0.062334876	12.06113058	1.22E-05	0.020353803
193	0.366104982	24.06890711	1.42E-06	0.003035807	0.038989776	11.72048917	1.65E-05	0.033805046	0.221417139	25.43540513	7.34E-07	0.001550823	0.051162247	12.27088659	1.01E-05	0.021469962	0.203618399	23.79428022	1.63E-06	0.003452684	0.022034456	15.58358536	5.76E-07	0.001234723	0.13854249	22.16605661	3.60E-06	0.00614487	0.037543382	13.00062825	5.35E-06	0.008541775	0.452836733	23.01558779	2.38E-06	0.003830569	0.023260429	17.77361757	9.10E-08	0.000151705	0.452670304	23.4493575	1.92E-06	0.003266896	0.034494997	12.06095002	1.22E-05	0.020353803
194	0.549735005	24.04603252	1.44E-06	0.003053923	0.123968804	11.6884416	1.69E-05	0.034597567	0.442495828	25.41725603	7.40E-07	0.001550823	0.918863049	12.23926034	1.04E-05	0.021961791	0.32414248	23.74156871	1.67E-06	0.00352413	0.949392157	15.57755435	5.79E-07	0.001234723	0.302182404	22.10243856	3.72E-06	0.006275481	0.008317341	12.98792238	5.41E-06	0.008592553	0.289136838	22.96391157	2.44E-06	0.003895928	0.991219576	17.71841123	9.53E-08	0.000158039	0.330232223	23.44857887	1.92E-06	0.003266896	0.870518207	12.04454711	1.24E-05	0.020543733
195	0.626060176	23.97477726	1.49E-06	0.003145346	0.172847333	11.6154724	1.81E-05	0.036715743	0.359289847	25.41478984	7.41E-07	0.001550823	0.92045076	12.22460645	1.06E-05	0.022132668	0.259154634	23.69913849	1.70E-06	0.003561233	0.0497497	15.52707096	6.05E-07	0.001279099	0.37263395	22.10040187	3.72E-06	0.006275481	0.01125236	12.95833188	5.55E-06	0.008772298	0.410331578	22.95981517	2.44E-06	0.003895928	0.03827619	17.69485026	9.72E-08	0.000160351	0.311948063	23.43458568	1.94E-06	0.00327238	0.091821225	12.0263032	1.26E-05	0.020769715
196	0.385877261	23.94091684	1.51E-06	0.003181245	0.058168661	11.59211615	1.84E-05	0.037291528	0.417171797	25.41217538	7.42E-07	0.001550823	0.091014563	12.19467993	1.08E-05	0.022607317	0.347802494	23.69897628	1.70E-06	0.003561233	0.147953963	15.52407083	6.06E-07	0.001279099	0.32496017	22.08588002	3.75E-06	0.006275481	0.042915307	12.94322926	5.62E-06	0.008843451	0.372346428	22.94892816	2.46E-06	0.00389671	0.019961422	17.68147918	9.83E-08	0.000161324	0.40418767	23.41610021	1.96E-06	0.003285143	0.044812926	12.00737298	1.28E-05	0.021011506
197	0.331884704	23.91458668	1.53E-06	0.003205883	0.167041669	11.54436549	1.92E-05	0.0384205	0.363324532	25.40114648	7.46E-07	0.001550823	0.214221097	12.17559884	1.10E-05	0.022873502	0.450627963	23.64065411	1.75E-06	0.003569951	0.040183738	15.47217801	6.34E-07	0.001330161	0.363004473	22.0812706	3.75E-06	0.006275481	0.014356152	12.9062781	5.81E-06	0.009056713	0.192933383	22.92817916	2.48E-06	0.003898231	0.986804671	17.663968	9.97E-08	0.00016287	0.695915546	23.40298082	1.97E-06	0.003286305	0.056410274	11.99340814	1.29E-05	0.021163858
198	0.358979898	23.85965681	1.58E-06	0.003276056	0.05713321	11.54302109	1.93E-05	0.0384205	0.328312864	25.38559435	7.52E-07	0.001550823	0.871347214	12.13667289	1.14E-05	0.02355144	0.295166155	23.63978119	1.75E-06	0.003569951	0.970184915	15.45588669	6.43E-07	0.001341956	0.529668434	22.05857719	3.80E-06	0.006313622	0.949545008	12.904341	5.82E-06	0.009056713	0.5318013	22.9273378	2.48E-06	0.003898231	0.027193473	17.643715	1.01E-07	0.000164812	0.312972626	23.39316598	1.98E-06	0.003286305	0.849168199	11.98321324	1.31E-05	0.021247139
199	0.280746752	23.83143282	1.60E-06	0.003304654	0.024504675	11.54128334	1.93E-05	0.0384205	0.378176368	25.36897643	7.58E-07	0.001550823	0.040405796	12.08509166	1.19E-05	0.02452229	0.404499723	23.63428962	1.76E-06	0.003569951	0.024388264	15.42283687	6.61E-07	0.001368911	0.41980497	22.03549324	3.84E-06	0.00635338	0.964018561	12.88579555	5.91E-06	0.009158463	0.343106158	22.90646932	2.51E-06	0.003918371	0.006393267	17.60957896	1.04E-07	0.000168182	0.411548546	23.38420542	1.99E-06	0.003286305	0.053597881	11.93186178	1.37E-05	0.022036703
200	0.41643038	23.81485846	1.61E-06	0.003314752	0.055420415	11.51856366	1.97E-05	0.039005609	0.447282261	25.36319559	7.60E-07	0.001550823	0.042850878	12.07518832	1.20E-05	0.024613512	0.332189786	23.633117	1.76E-06	0.003569951	0.032929663	15.41598152	6.65E-07	0.001368911	0.416952605	21.99727484	3.91E-06	0.00643029	0.012056299	12.87458753	5.97E-06	0.009202395	0.301034563	22.8834579	2.54E-06	0.003928551	0.036669827	17.60520323	1.05E-07	0.000168182	0.324914191	23.34189601	2.03E-06	0.003338008	0.929582094	11.92667739	1.37E-05	0.022036703
201	0.654500413	23.79347928	1.63E-06	0.003332747	0.101830764	11.50260072	2.00E-05	0.039364399	0.542285031	25.3623196	7.60E-07	0.001550823	0.095071852	12.02088286	1.26E-05	0.025691764	0.696065886	23.62437853	1.77E-06	0.003569951	0.028515831	15.41493809	6.66E-07	0.001368911	0.440508251	21.98398434	3.94E-06	0.00643029	0.04588608	12.85787273	6.06E-06	0.009291409	0.712724786	22.88068133	2.54E-06	0.003928551	0.016985844	17.60148572	1.05E-07	0.000168182	0.401078539	23.32144465	2.05E-06	0.00335468	0.042786653	11.9202726	1.38E-05	0.022036703
202	0.263739394	23.75197358	1.66E-06	0.003354108	0.900935595	11.494005	2.01E-05	0.039398991	0.370607887	25.36057811	7.61E-07	0.001550823	0.044812946	12.00238425	1.28E-05	0.025874232	0.558668994	23.62430586	1.77E-06	0.003569951	0.928529811	15.39232033	6.79E-07	0.001386949	0.184214412	21.97707809	3.95E-06	0.00643029	0.021736672	12.82562027	6.23E-06	0.009509895	0.440158391	22.86475678	2.56E-06	0.003936355	0.011292495	17.58896559	1.06E-07	0.00016911	0.452047833	23.30652757	2.06E-06	0.003362437	0.124947631	11.91844342	1.38E-05	0.022036703
203	0.373448602	23.75072377	1.66E-06	0.003354108	0.050264123	11.49043662	2.02E-05	0.039398991	0.260081727	25.34231499	7.68E-07	0.001556871	0.054132504	12.00162619	1.28E-05	0.025874232	0.451216557	23.6168015	1.77E-06	0.003569951	0.965354944	15.3879895	6.81E-07	0.001386949	0.423401238	21.96575494	3.97E-06	0.00643029	0.014966829	12.81703644	6.28E-06	0.009534366	0.320275842	22.85634759	2.57E-06	0.003936355	0.009572766	17.45221114	1.19E-07	0.000188666	0.262013596	23.27217817	2.10E-06	0.003402382	0.030751534	11.91358667	1.39E-05	0.022036703
204	0.337753907	23.74179573	1.67E-06	0.003354108	0.076385882	11.4846598	2.03E-05	0.039401439	0.263166941	25.30547005	7.82E-07	0.001577088	0.849923369	11.98366114	1.31E-05	0.026158542	0.853349587	23.61011903	1.78E-06	0.003569951	0.039798203	15.36315773	6.96E-07	0.00140971	0.539448616	21.96033677	3.98E-06	0.00643029	0.096635886	12.80701648	6.33E-06	0.009555014	0.281172361	22.82660044	2.61E-06	0.003974395	0.008387362	17.41154243	1.23E-07	0.000194104	0.406656733	23.25588365	2.11E-06	0.003412712	0.103655913	11.89315366	1.41E-05	0.022267722
205	0.301417239	23.73985483	1.67E-06	0.003354108	0.031375062	11.47930442	2.04E-05	0.039401439	0.688161996	25.29001717	7.87E-07	0.001578651	0.064043939	11.9658768	1.33E-05	0.026442471	0.503181922	23.59440862	1.79E-06	0.003569951	0.020422036	15.3428749	7.08E-07	0.001427332	0.41365075	21.90545635	4.09E-06	0.00645351	0.948397442	12.8033563	6.35E-06	0.009555014	0.452976726	22.7704077	2.68E-06	0.004065098	0.041360821	17.40654488	1.24E-07	0.000194104	0.461618076	23.20468764	2.17E-06	0.003433224	0.02612341	11.8906632	1.42E-05	0.022267722
206	0.417524193	23.68709403	1.71E-06	0.003401103	0.022253565	11.47269787	2.05E-05	0.039440447	0.45754919	25.28324765	7.90E-07	0.001578651	0.928984915	11.95980831	1.33E-05	0.026455346	0.369557497	23.59174347	1.80E-06	0.003569951	0.959769023	15.25588002	7.62E-07	0.001528568	0.234558225	21.90439468	4.09E-06	0.00645351	0.052965519	12.78061239	6.48E-06	0.009699745	0.12665998	22.75657868	2.70E-06	0.004067921	0.009219557	17.37933672	1.27E-07	0.000197613	0.295610581	23.20121551	2.17E-06	0.003433224	0.113379231	11.87034285	1.44E-05	0.022560737
207	0.371208769	23.68256011	1.72E-06	0.003401103	0.018660345	11.46434246	2.07E-05	0.039541692	0.411752584	25.20671475	8.20E-07	0.001623632	0.026119422	11.93442779	1.36E-05	0.026923706	0.433240772	23.51415711	1.86E-06	0.00358238	0.062563726	15.25127024	7.65E-07	0.001528568	0.311650351	21.90163275	4.10E-06	0.00645351	0.03753307	12.77204636	6.53E-06	0.009725515	0.709356053	22.74911922	2.71E-06	0.004067921	0.985147839	17.36899369	1.28E-07	0.000198369	0.400541641	23.19301405	2.18E-06	0.003433224	0.147530969	11.83770252	1.48E-05	0.023086707
208	0.237380349	23.68141834	1.72E-06	0.003401103	0.839386692	11.4497401	2.09E-05	0.039864314	0.608992303	25.20518928	8.20E-07	0.001623632	0.092641604	11.89234475	1.41E-05	0.027808099	0.237902569	23.51180677	1.87E-06	0.00358238	0.048158412	15.23053276	7.79E-07	0.001548415	0.310254092	21.89996972	4.10E-06	0.00645351	0.130164588	12.7599698	6.60E-06	0.009779211	0.286547683	22.7335405	2.73E-06	0.004078806	0.053139003	17.31326484	1.34E-07	0.00020685	0.369725981	23.1876654	2.19E-06	0.003433224	0.047054697	11.83330377	1.49E-05	0.023086707
209	0.450627963	23.64065411	1.75E-06	0.003429888	0.351949474	11.43197045	2.13E-05	0.040303607	0.388345266	25.18851251	8.27E-07	0.001626597	0.909184032	11.88448192	1.42E-05	0.027867802	0.285464195	23.51159625	1.87E-06	0.00358238	0.044598082	15.19543784	8.03E-07	0.001587931	0.61411801	21.89575232	4.11E-06	0.00645351	0.039681286	12.75476857	6.63E-06	0.009779211	0.329772614	22.72397648	2.74E-06	0.004078806	0.018614242	17.29698578	1.36E-07	0.000208688	0.386776294	23.18523581	2.19E-06	0.003433224	0.056224095	11.81686293	1.51E-05	0.023312343
210	0.332189786	23.633117	1.76E-06	0.003429888	0.975419794	11.4026909	2.18E-05	0.040816353	0.410298435	25.18163916	8.30E-07	0.001626597	0.035812376	11.85915823	1.46E-05	0.028362184	0.205069542	23.50345644	1.87E-06	0.00358238	0.026910451	15.1769338	8.16E-07	0.001605569	0.566869641	21.89230139	4.12E-06	0.00645351	0.85187184	12.74434322	6.69E-06	0.009821864	0.352269735	22.69795185	2.78E-06	0.004111348	0.018036645	17.28166096	1.37E-07	0.000210379	0.519001419	23.18416171	2.19E-06	0.003433224	0.089159829	11.79155431	1.55E-05	0.023725947
211	0.236635697	23.62156292	1.77E-06	0.003429888	0.978684469	11.40201213	2.18E-05	0.040816353	0.471082211	25.15364345	8.41E-07	0.001638704	0.126398347	11.85268954	1.47E-05	0.028389465	0.352827831	23.50217932	1.88E-06	0.00358238	0.047142225	15.14825285	8.36E-07	0.00163379	0.47679597	21.88419607	4.14E-06	0.00645351	0.988962547	12.73863747	6.72E-06	0.009824262	0.2988249	22.66415076	2.82E-06	0.004142432	0.988364111	17.25435219	1.40E-07	0.000212644	0.345293386	23.16407813	2.21E-06	0.003438288	0.029725071	11.77652132	1.57E-05	0.023929275
212	0.378034947	23.60227093	1.79E-06	0.003429888	0.975129326	11.40164595	2.18E-05	0.040816353	0.720247126	25.14672306	8.44E-07	0.001638704	0.056584875	11.83830856	1.48E-05	0.028516093	0.292121842	23.49965147	1.88E-06	0.00358238	0.975410543	15.14547342	8.38E-07	0.00163379	0.450068744	21.83331482	4.24E-06	0.006565795	0.111875622	12.70466085	6.93E-06	0.010073166	0.197449367	22.63304373	2.87E-06	0.004142432	0.007170209	17.25338637	1.41E-07	0.000212644	0.34196753	23.16170966	2.21E-06	0.003438288	0.035701962	11.76411351	1.58E-05	0.024079002
213	0.351069764	23.59707158	1.79E-06	0.003429888	0.131967643	11.36823704	2.25E-05	0.041846812	0.431539319	25.10919497	8.59E-07	0.001660902	0.062885397	11.83696749	1.49E-05	0.028516093	0.172326144	23.49490363	1.88E-06	0.00358238	0.981597274	15.12198155	8.55E-07	0.001659126	0.300548152	21.82980479	4.25E-06	0.006565795	0.00994531	12.67151056	7.13E-06	0.010321235	0.586282262	22.61428129	2.89E-06	0.004142432	0.010734561	17.25196455	1.41E-07	0.000212644	0.463639103	23.12831667	2.25E-06	0.003464291	0.870785622	11.75878917	1.59E-05	0.024079002
214	0.503181922	23.59440862	1.79E-06	0.003429888	0.114830983	11.32757043	2.33E-05	0.043135424	0.389173812	25.06920075	8.76E-07	0.001685452	0.275803315	11.82744675	1.50E-05	0.028622519	0.149870863	23.48594725	1.89E-06	0.00358238	0.982477041	15.10230268	8.69E-07	0.001676254	0.489492801	21.79018137	4.33E-06	0.006663417	0.071695624	12.65881911	7.21E-06	0.010387858	0.221492479	22.59077793	2.93E-06	0.004142432	0.012438489	17.22651614	1.44E-07	0.000216215	0.258509031	23.12609985	2.25E-06	0.003464291	0.071943967	11.74852665	1.61E-05	0.024184878
215	0.301257726	23.5932387	1.79E-06	0.003429888	0.080519939	11.32353265	2.34E-05	0.043135424	0.769959994	25.03655125	8.90E-07	0.001702055	0.034450371	11.79923265	1.54E-05	0.029201796	0.176864502	23.48464809	1.89E-06	0.00358238	0.978323586	15.09686542	8.73E-07	0.001676254	0.231339951	21.7603416	4.39E-06	0.006701178	0.030369012	12.65282982	7.25E-06	0.01039394	0.329774481	22.58938935	2.93E-06	0.004142432	0.043847042	17.21912214	1.45E-07	0.000216548	0.603401418	23.1174649	2.26E-06	0.003464291	0.087480616	11.73690691	1.62E-05	0.024320937
216	0.325269073	23.57737147	1.81E-06	0.003429888	0.025403495	11.3014045	2.39E-05	0.043787539	0.371009561	25.02973415	8.93E-07	0.001702055	0.114307936	11.787023	1.55E-05	0.029201796	0.302346202	23.47844112	1.90E-06	0.00358238	0.055194854	15.09362995	8.76E-07	0.001676254	0.252251855	21.75554641	4.41E-06	0.006701178	0.089876662	12.63093329	7.39E-06	0.010546236	0.296669175	22.58578937	2.93E-06	0.004142432	0.015798006	17.20509298	1.46E-07	0.000218097	0.528086568	23.07916363	2.30E-06	0.003513306	0.908765523	11.72881421	1.63E-05	0.024382166
217	0.374600968	23.57458111	1.81E-06	0.003429888	0.079093585	11.29555103	2.40E-05	0.043812873	0.289388639	24.98315334	9.13E-07	0.001726073	0.062414672	11.78650537	1.55E-05	0.029201796	0.515129586	23.47780507	1.90E-06	0.00358238	0.024584829	15.07764279	8.88E-07	0.001691514	0.303119522	21.75030072	4.42E-06	0.006701178	0.045555834	12.59605039	7.62E-06	0.010823547	0.289939986	22.57703483	2.95E-06	0.004142432	0.993362676	17.18593473	1.49E-07	0.000220608	0.357337662	23.05348541	2.33E-06	0.003517692	0.097516828	11.7114998	1.66E-05	0.024644226
218	0.333977727	23.55450507	1.83E-06	0.003429888	0.08804812	11.2888789	2.41E-05	0.043871047	0.332893687	24.974168	9.17E-07	0.001726073	0.871705735	11.78380554	1.56E-05	0.029201796	0.158894895	23.44161661	1.93E-06	0.003629379	0.979446975	15.05977958	9.02E-07	0.001709695	0.291996976	21.73367754	4.45E-06	0.006710863	0.048831601	12.53268051	8.05E-06	0.011349201	0.301469724	22.56602186	2.96E-06	0.004142432	0.98701215	17.17358632	1.50E-07	0.000220916	0.386681466	23.04852199	2.34E-06	0.003517692	0.077240527	11.70160363	1.67E-05	0.024746805
219	0.350057493	23.54474929	1.84E-06	0.003429888	0.842033903	11.28322831	2.43E-05	0.043890406	0.343911957	24.96983102	9.19E-07	0.001726073	0.030819135	11.75858284	1.59E-05	0.029723694	0.459121169	23.37921221	1.99E-06	0.003724365	0.034489119	14.97920222	9.66E-07	0.001818588	0.211603161	21.72172999	4.48E-06	0.006710863	0.045678061	12.53150774	8.06E-06	0.011349201	0.754175601	22.54383817	2.99E-06	0.004142432	0.030132107	17.17334107	1.50E-07	0.000220916	0.229821502	23.03175144	2.36E-06	0.003517692	0.052308125	11.69250497	1.69E-05	0.024832833
220	0.315017399	23.54076298	1.84E-06	0.003429888	0.963161563	11.24324759	2.51E-05	0.045115754	0.382943812	24.96289624	9.22E-07	0.001726073	0.029830117	11.73725433	1.62E-05	0.030151734	0.399665162	23.34486637	2.02E-06	0.003761751	0.075717821	14.97700807	9.68E-07	0.001818588	0.414322025	21.71669699	4.49E-06	0.006710863	0.008449772	12.49610958	8.32E-06	0.011604667	0.356365849	22.53760388	3.00E-06	0.004142432	0.022830956	17.15069229	1.53E-07	0.000224131	0.304794741	23.02736348	2.36E-06	0.003517692	0.075586581	11.6808564	1.71E-05	0.024946166
221	0.423359466	23.53665425	1.84E-06	0.003429888	0.076437035	11.23807051	2.53E-05	0.045115754	0.372795573	24.95114859	9.28E-07	0.001728066	0.078083286	11.71563636	1.65E-05	0.030594521	0.343531787	23.34007022	2.03E-06	0.003761751	0.050957058	14.94938834	9.91E-07	0.00185371	0.276521032	21.69585362	4.54E-06	0.006710863	0.021541253	12.49577331	8.32E-06	0.011604667	0.47842983	22.52371916	3.02E-06	0.004142432	0.021104317	17.14048912	1.55E-07	0.000225035	0.253940439	23.02358615	2.37E-06	0.003517692	0.070678072	11.67707918	1.71E-05	0.024946166
222	0.306774433	23.53033508	1.85E-06	0.003429888	0.05864213	11.23691088	2.53E-05	0.045115754	0.407126468	24.93023198	9.37E-07	0.001732893	0.148534876	11.70634747	1.67E-05	0.030609136	0.378372825	23.32929195	2.04E-06	0.003764534	0.974194763	14.94077644	9.98E-07	0.001859028	0.330982968	21.69145893	4.55E-06	0.006710863	0.731471185	12.48920805	8.37E-06	0.011619141	0.265439716	22.52036714	3.03E-06	0.004142432	0.009781977	17.12874477	1.56E-07	0.000226241	0.214383356	23.02047	2.37E-06	0.003517692	0.096381003	11.67174322	1.72E-05	0.024951295
223	0.438657621	23.51403459	1.86E-06	0.00344082	0.038857419	11.22997377	2.54E-05	0.045191121	0.466982838	24.92678565	9.39E-07	0.001732893	0.175955152	11.70490848	1.67E-05	0.030609136	0.367396205	23.3200074	2.05E-06	0.003764654	0.979028903	14.9108414	1.02E-06	0.001898788	0.211565568	21.6795229	4.57E-06	0.006710863	0.0224626	12.38476257	9.17E-06	0.012677919	0.411774109	22.51719295	3.03E-06	0.004142432	0.991229593	17.08141919	1.62E-07	0.000234355	0.366164043	22.99976948	2.40E-06	0.003529227	0.062914922	11.65995405	1.74E-05	0.025083291
224	0.381315173	23.50260882	1.87E-06	0.00344082	0.057119605	11.19394149	2.63E-05	0.046453289	0.29721402	24.91629919	9.44E-07	0.001733941	0.072409155	11.69638757	1.68E-05	0.030702988	0.400570886	23.20510565	2.17E-06	0.003930337	0.032449756	14.87198809	1.06E-06	0.00195434	0.411496907	21.67776512	4.58E-06	0.006710863	0.087964783	12.36637032	9.32E-06	0.012826914	0.234209905	22.49911656	3.06E-06	0.004142432	0.970156231	17.06067447	1.65E-07	0.000237409	0.341031305	22.99539091	2.40E-06	0.003529227	0.194662463	11.65564192	1.74E-05	0.025083291
225	0.35087553	23.49541025	1.88E-06	0.00344082	0.059406069	11.17712333	2.67E-05	0.046943403	0.612017102	24.87556995	9.62E-07	0.001760628	0.104261263	11.675003	1.71E-05	0.03083061	0.153897642	23.20415481	2.17E-06	0.003930337	0.082661794	14.83246587	1.10E-06	0.002012736	0.369847814	21.66608732	4.60E-06	0.006710863	0.042494677	12.3470686	9.48E-06	0.012988331	0.318534804	22.4989277	3.06E-06	0.004142432	0.012264713	17.04989137	1.67E-07	0.000238504	0.279296476	22.91185699	2.50E-06	0.003657475	0.820518553	11.63351967	1.78E-05	0.025465458
226	0.323870191	23.48323189	1.89E-06	0.00344082	0.091961022	11.15991467	2.71E-05	0.047456218	0.816989572	24.81745516	9.90E-07	0.001799663	0.088246406	11.67251706	1.72E-05	0.03083061	0.37668512	23.19884844	2.17E-06	0.003930337	0.949115042	14.81286817	1.11E-06	0.002037806	0.308510883	21.64475968	4.65E-06	0.006710863	0.101259755	12.33552698	9.58E-06	0.013062686	0.333873801	22.49813846	3.06E-06	0.004142432	0.08154117	17.01328188	1.72E-07	0.000243964	0.458405656	22.90022007	2.52E-06	0.003657475	0.055890963	11.60629904	1.82E-05	0.025971012
227	0.280427546	23.47580558	1.90E-06	0.00344082	0.225011354	11.13040597	2.78E-05	0.048297532	0.383468657	24.80397374	9.96E-07	0.001799663	0.090080562	11.67016462	1.72E-05	0.03083061	0.26214041	23.19071826	2.18E-06	0.003930337	0.015298234	14.80448168	1.12E-06	0.002043481	0.231522572	21.64230105	4.66E-06	0.006710863	0.085783708	12.31949298	9.71E-06	0.013189718	0.272339762	22.49804046	3.06E-06	0.004142432	0.08641949	17.01242003	1.72E-07	0.000243964	0.713208409	22.89504294	2.52E-06	0.003657475	0.089169239	11.59268104	1.84E-05	0.026170205
228	0.656872596	23.46905941	1.91E-06	0.00344082	0.080543193	11.13024569	2.78E-05	0.048297532	0.416984397	24.80098052	9.98E-07	0.001799663	0.367247267	11.66801886	1.73E-05	0.03083061	0.362108743	23.18621637	2.19E-06	0.003930337	0.944985652	14.78825751	1.14E-06	0.002063042	0.573365597	21.62771007	4.69E-06	0.006710863	0.014886484	12.30154596	9.87E-06	0.013340693	0.241514282	22.48956309	3.07E-06	0.004142432	0.993199978	16.92942789	1.85E-07	0.000260444	0.441767159	22.87918905	2.54E-06	0.003669739	0.031030213	11.51506342	1.98E-05	0.027909559
229	0.517517472	23.41716931	1.95E-06	0.003510396	0.267957116	11.09327759	2.87E-05	0.049694256	0.806138377	24.79393803	1.00E-06	0.001799663	0.055930056	11.66456625	1.73E-05	0.03083061	0.542147566	23.16000485	2.22E-06	0.003947131	0.934296764	14.77970601	1.15E-06	0.002069163	0.250203778	21.62543596	4.70E-06	0.006710863	0.010481612	12.27482387	1.01E-05	0.013598217	0.246137961	22.48370441	3.08E-06	0.004142432	0.976204386	16.86025178	1.96E-07	0.000274843	0.556317813	22.85598569	2.57E-06	0.003692702	0.062816014	11.47583041	2.05E-05	0.028693637
230	0.351404179	23.41005144	1.96E-06	0.003510396	0.183974721	11.08679914	2.89E-05	0.04976422	0.549308185	24.77443206	1.01E-06	0.001808856	0.09738509	11.66181561	1.73E-05	0.03083061	0.382411171	23.15957227	2.22E-06	0.003947131	0.041213863	14.65799276	1.27E-06	0.00228716	0.367935066	21.6105442	4.73E-06	0.006710863	0.053048714	12.25666398	1.03E-05	0.013757065	0.136981361	22.47984264	3.09E-06	0.004142432	0.98669807	16.83972869	1.99E-07	0.000278416	0.469898784	22.84558343	2.58E-06	0.003692702	0.063837576	11.4739436	2.05E-05	0.028693637
231	0.308772699	23.38322207	1.99E-06	0.003541201	0.085770572	11.06894962	2.94E-05	0.050342084	0.390990121	24.75698706	1.02E-06	0.001816316	0.056306558	11.64612523	1.76E-05	0.031126275	0.699902504	23.14869664	2.23E-06	0.003950434	0.044774778	14.62452822	1.31E-06	0.002331816	0.766780729	21.6054306	4.74E-06	0.006710863	0.953078161	12.23473449	1.05E-05	0.013964302	0.329697638	22.47823504	3.09E-06	0.004142432	0.967342019	16.82649701	2.01E-07	0.000280315	0.333027639	22.83965729	2.59E-06	0.003692702	0.076776305	11.40641884	2.17E-05	0.030126062
232	0.487770489	23.36519294	2.00E-06	0.003550522	0.06762755	11.05682797	2.97E-05	0.050668777	0.388426401	24.73578571	1.03E-06	0.001827166	0.047360261	11.64080766	1.77E-05	0.031138285	0.432503977	23.14011051	2.24E-06	0.003950434	0.826567301	14.61666974	1.32E-06	0.002331816	0.419350285	21.60516009	4.74E-06	0.006710863	0.198287667	12.2240739	1.06E-05	0.014035132	0.177604858	22.47785075	3.09E-06	0.004142432	0.00872475	16.80423633	2.05E-07	0.000284387	0.299635059	22.80956644	2.63E-06	0.003731234	0.02806611	11.40180242	2.18E-05	0.030126062
233	0.455079831	23.35715942	2.01E-06	0.003550522	0.936181876	11.04433517	3.00E-05	0.051015455	0.551805921	24.71959	1.04E-06	0.001833662	0.0522785	11.63409157	1.78E-05	0.031189463	0.386696578	23.12649211	2.25E-06	0.003959702	0.036259086	14.60911669	1.33E-06	0.002331816	0.216062813	21.60056823	4.75E-06	0.006710863	0.070350436	12.20714905	1.07E-05	0.014141796	0.379459083	22.46285014	3.11E-06	0.004142432	0.981003561	16.78929936	2.08E-07	0.00028675	0.481927694	22.78214677	2.66E-06	0.003759268	0.100503906	11.4001183	2.19E-05	0.030126062
234	0.3373002	23.34045524	2.03E-06	0.003550522	0.13811966	11.03629648	3.02E-05	0.051023452	0.385236163	24.6874648	1.05E-06	0.001847565	0.075800808	11.59305761	1.84E-05	0.032204899	0.731268105	23.0495717	2.34E-06	0.004082001	0.946067464	14.60808487	1.33E-06	0.002331816	0.587811104	21.59374181	4.77E-06	0.006710863	0.07234777	12.20571429	1.07E-05	0.014141796	0.634117915	22.46127602	3.12E-06	0.004142432	0.005267373	16.78001126	2.09E-07	0.000287378	0.281397969	22.77667874	2.67E-06	0.003759268	0.025442182	11.39955824	2.19E-05	0.030126062
235	0.420814408	23.33983776	2.03E-06	0.003550522	0.836504592	11.03166681	3.03E-05	0.051023452	0.306466749	24.68637612	1.05E-06	0.001847565	0.031139584	11.51645259	1.97E-05	0.034208809	0.431077417	23.02756016	2.36E-06	0.004082001	0.041321373	14.60564281	1.33E-06	0.002331816	0.334098289	21.56963773	4.83E-06	0.0067609	0.073152833	12.14549399	1.13E-05	0.014848208	0.414077122	22.42473672	3.17E-06	0.004177072	0.018228347	16.77655231	2.10E-07	0.000287378	0.329881178	22.75861342	2.70E-06	0.003772429	0.900788506	11.38226498	2.22E-05	0.030461605
236	0.309006117	23.32538042	2.04E-06	0.003550522	0.017493431	11.02978808	3.04E-05	0.051023452	0.518636377	24.67020941	1.06E-06	0.001851491	0.098555817	11.51529074	1.97E-05	0.034208809	0.259130494	23.02525631	2.37E-06	0.004082001	0.024457922	14.60553214	1.33E-06	0.002331816	0.699623705	21.56129183	4.85E-06	0.0067609	0.086057898	12.13501308	1.14E-05	0.014922378	0.513698529	22.41927068	3.18E-06	0.004177072	0.012935993	16.70326129	2.23E-07	0.000304385	0.272089062	22.74571127	2.71E-06	0.003772429	0.058202332	11.36736443	2.25E-05	0.030687922
237	0.368148788	23.32522279	2.04E-06	0.003550522	0.16489214	10.98034725	3.18E-05	0.053011574	0.708652357	24.65760882	1.07E-06	0.001851491	0.025524395	11.46769315	2.06E-05	0.03528586	0.416729688	23.02384895	2.37E-06	0.004082001	0.046114816	14.54671728	1.40E-06	0.002442438	0.460048279	21.55139508	4.87E-06	0.006765183	0.004878467	12.110429	1.17E-05	0.015135343	0.251815637	22.41212677	3.19E-06	0.004177072	0.006902919	16.68462394	2.27E-07	0.000307899	0.406784164	22.74345797	2.72E-06	0.003772429	0.084143056	11.36437069	2.26E-05	0.030687922
238	0.355161377	23.30760639	2.06E-06	0.0035661	0.032019386	10.97738723	3.18E-05	0.053011574	0.386685985	24.65583299	1.07E-06	0.001851491	0.071284163	11.46606837	2.06E-05	0.03528586	0.419126828	23.02065473	2.37E-06	0.004082001	0.034755141	14.50905295	1.45E-06	0.00251228	0.422295326	21.50604062	4.98E-06	0.006803173	0.043483941	12.10934129	1.17E-05	0.015135343	0.432133718	22.40962152	3.20E-06	0.004177072	0.007744317	16.6425515	2.35E-07	0.000317676	0.738904037	22.73324938	2.73E-06	0.003775368	0.135789172	11.3522834	2.28E-05	0.030888522
239	0.608478822	23.29144469	2.08E-06	0.003579272	0.092630624	10.96337143	3.22E-05	0.053453003	0.328297275	24.60647637	1.10E-06	0.001881141	0.063708887	11.46575462	2.06E-05	0.03528586	0.348305937	22.99834259	2.40E-06	0.004109437	0.040782619	14.49283042	1.47E-06	0.002536939	0.294144777	21.49978892	4.99E-06	0.006803173	0.206363624	12.09575595	1.18E-05	0.015253467	0.275404862	22.39036593	3.23E-06	0.004198981	0.991112229	16.62379481	2.39E-07	0.00032139	0.467771688	22.70964619	2.76E-06	0.003803193	0.094831111	11.34718459	2.29E-05	0.030898782
240	0.437775277	23.27525032	2.09E-06	0.003592615	0.117150924	10.95473914	3.25E-05	0.053641232	0.664822234	24.60353401	1.10E-06	0.001881141	0.076567931	11.461348	2.07E-05	0.03528586	0.458117965	22.97907329	2.42E-06	0.004123819	0.087674778	14.46712075	1.50E-06	0.002582899	0.246471651	21.48581538	5.03E-06	0.006803173	0.050257434	12.07965676	1.20E-05	0.015406893	0.278369103	22.37335811	3.25E-06	0.004201989	0.023212247	16.55788052	2.52E-07	0.000338352	0.309793018	22.66215064	2.83E-06	0.003876306	0.900005186	11.33302746	2.32E-05	0.031048624
241	0.397475225	23.2359295	2.14E-06	0.00364697	0.058680063	10.94899843	3.27E-05	0.053692581	0.353561304	24.59723671	1.10E-06	0.001881141	0.063469865	11.45348313	2.09E-05	0.035385305	0.625944233	22.96935545	2.43E-06	0.004123819	0.934303123	14.43583902	1.54E-06	0.002642399	0.260261188	21.48571543	5.03E-06	0.006803173	0.016659917	12.07333836	1.21E-05	0.01542862	0.381104194	22.37187718	3.26E-06	0.004201989	0.024443158	16.49658651	2.66E-07	0.00035484	0.289127074	22.6465199	2.85E-06	0.003889833	0.900933841	11.33234471	2.32E-05	0.031048624
242	0.406914851	23.20693001	2.17E-06	0.003683633	0.086272056	10.9370976	3.30E-05	0.053886063	0.749372681	24.58152454	1.11E-06	0.001887697	0.127899309	11.44704858	2.10E-05	0.035440688	0.358480537	22.96259556	2.44E-06	0.004123819	0.031123595	14.42807193	1.55E-06	0.00264914	0.2840367	21.4817915	5.04E-06	0.006803173	0.069540257	12.02721673	1.26E-05	0.016002294	0.263071459	22.36013353	3.28E-06	0.00420875	0.011775617	16.46104231	2.74E-07	0.000364142	0.179299555	22.62280409	2.88E-06	0.003918938	0.91466101	11.31147088	2.37E-05	0.031463395
243	0.395595379	23.17788006	2.20E-06	0.003709113	0.083915872	10.93364869	3.31E-05	0.053886063	0.721158356	24.56295381	1.12E-06	0.001896937	0.083978272	11.42821213	2.13E-05	0.035889287	0.767608832	22.95718972	2.45E-06	0.004123819	0.971140473	14.41866622	1.56E-06	0.002659696	0.423125187	21.47922931	5.05E-06	0.006803173	0.892552451	12.01751788	1.27E-05	0.016025437	0.432878476	22.34928202	3.29E-06	0.004213755	0.013260306	16.44299104	2.78E-07	0.000368216	0.325172456	22.60921161	2.90E-06	0.003922304	0.059944542	11.3080861	2.37E-05	0.031463395
244	0.351809395	23.17037303	2.20E-06	0.003709113	0.099976848	10.93107822	3.32E-05	0.053886063	0.355726859	24.55351707	1.12E-06	0.00189783	0.028166132	11.41108749	2.17E-05	0.036289155	0.345740458	22.94373125	2.46E-06	0.004130504	0.048015886	14.40045706	1.59E-06	0.002690666	0.175761074	21.46556684	5.08E-06	0.006803173	0.093668312	12.01624141	1.27E-05	0.016025437	0.436369496	22.3297731	3.32E-06	0.004236756	0.006469342	16.42864968	2.81E-07	0.000371177	0.275983532	22.60421627	2.91E-06	0.003922304	0.086646272	11.30193976	2.39E-05	0.031505907
245	0.362180155	23.15919699	2.22E-06	0.003709113	0.103260463	10.89388978	3.43E-05	0.055466135	0.349352634	24.50962195	1.15E-06	0.00193076	0.134193014	11.37604103	2.23E-05	0.037282265	0.331429104	22.93536444	2.47E-06	0.004130504	0.053506721	14.32279214	1.70E-06	0.002865161	0.69659044	21.46545504	5.08E-06	0.006803173	0.062474785	12.00798872	1.28E-05	0.016076578	0.408872785	22.31674249	3.35E-06	0.004246468	0.945603722	16.41320889	2.85E-07	0.000374516	0.475655615	22.59005635	2.93E-06	0.003933437	0.043551673	11.28498148	2.42E-05	0.031853372
246	0.429419383	23.1591902	2.22E-06	0.003709113	0.22218781	10.88949593	3.44E-05	0.055466135	0.446098741	24.47009615	1.17E-06	0.001960028	0.197436775	11.36470806	2.26E-05	0.037475468	0.705579844	22.9287438	2.48E-06	0.004130504	0.036356788	14.30589713	1.72E-06	0.002885051	0.349801451	21.46265	5.09E-06	0.006803173	0.882519507	12.00005819	1.29E-05	0.016123579	0.525363667	22.30089353	3.37E-06	0.004262152	0.022558731	16.3684281	2.96E-07	0.000387382	0.349265242	22.55724819	2.97E-06	0.003980811	0.075747092	11.27663346	2.44E-05	0.031959949
247	0.322684301	23.06629549	2.32E-06	0.003865391	0.100644702	10.87533291	3.49E-05	0.055813987	0.231336549	24.45940535	1.18E-06	0.001960028	0.900597481	11.36105284	2.26E-05	0.037475468	0.253703511	22.90513972	2.51E-06	0.004153339	0.068879295	14.30533749	1.72E-06	0.002885051	0.648843658	21.45588717	5.10E-06	0.006803173	0.984591613	11.98291144	1.31E-05	0.016302961	0.141175968	22.20413588	3.54E-06	0.004450737	0.035636632	16.33915812	3.04E-07	0.0003948	0.428630114	22.52976455	3.01E-06	0.004018351	0.04830444	11.24031633	2.52E-05	0.032874125
248	0.463369802	23.03674769	2.35E-06	0.003883417	0.076914352	10.8734023	3.49E-05	0.055813987	0.306232084	24.45160522	1.18E-06	0.001960028	0.901523981	11.35409285	2.28E-05	0.037555595	0.436790316	22.89562869	2.52E-06	0.004153339	0.120461111	14.28545914	1.75E-06	0.002923094	0.28939993	21.42483968	5.18E-06	0.006879929	0.071944649	11.93255578	1.37E-05	0.01694514	0.420085012	22.19595615	3.55E-06	0.004450737	0.025598808	16.33641894	3.04E-07	0.0003948	0.300744938	22.52117174	3.03E-06	0.004019005	0.124345698	11.23187389	2.54E-05	0.032988078
249	0.331721632	23.02935323	2.36E-06	0.003883417	0.101929436	10.86794824	3.51E-05	0.055860846	0.551482727	24.4272764	1.20E-06	0.001960028	0.914912086	11.34940333	2.29E-05	0.03756076	0.348548363	22.8926338	2.52E-06	0.004153339	0.9754645	14.26987348	1.78E-06	0.002950751	0.296447423	21.40897956	5.22E-06	0.006905927	0.089791023	11.92997397	1.37E-05	0.01694514	0.308636248	22.16946768	3.60E-06	0.004480277	0.967267949	16.26273212	3.24E-07	0.000416202	0.561085465	22.49862722	3.06E-06	0.004047255	0.137973717	11.19555828	2.62E-05	0.03370406
250	0.432711387	23.02425668	2.37E-06	0.003883417	0.031099899	10.85251606	3.56E-05	0.05640839	0.394194724	24.42316907	1.20E-06	0.001960028	0.043469078	11.33088665	2.33E-05	0.038030414	0.285188908	22.87748461	2.54E-06	0.004167447	0.053674654	14.25601672	1.80E-06	0.00296621	0.191448909	21.3607976	5.35E-06	0.007021979	0.050771236	11.91554286	1.39E-05	0.017093662	0.13854249	22.16605661	3.60E-06	0.004480277	0.005952253	16.2601699	3.25E-07	0.000416202	0.360897554	22.48018246	3.09E-06	0.004058739	0.094295444	11.19438253	2.63E-05	0.03370406
251	0.416729688	23.02384895	2.37E-06	0.003883417	0.041591317	10.84440882	3.59E-05	0.056457094	0.357618565	24.41788683	1.20E-06	0.001960028	0.089676261	11.31081036	2.37E-05	0.038516189	0.716047841	22.85964608	2.57E-06	0.004187168	0.023169648	14.25021116	1.81E-06	0.00296621	0.277729001	21.35880807	5.35E-06	0.007021979	0.023546966	11.86814029	1.45E-05	0.017753073	0.302182404	22.10243856	3.72E-06	0.004587872	0.02710828	16.25806805	3.25E-07	0.000416202	0.319710844	22.47648346	3.09E-06	0.004058739	0.928714162	11.19418104	2.63E-05	0.03370406
252	0.458117965	22.97907329	2.42E-06	0.003953485	0.05459921	10.83983446	3.60E-05	0.056457094	0.460348576	24.4118248	1.20E-06	0.001960028	0.123932835	11.30761306	2.37E-05	0.038516189	0.735097802	22.8096267	2.63E-06	0.004251758	0.024062033	14.24993131	1.81E-06	0.00296621	0.337138001	21.32391126	5.45E-06	0.007115161	0.933490066	11.85930474	1.46E-05	0.017821113	0.612747574	22.1013624	3.72E-06	0.004587872	0.977561721	16.25510217	3.26E-07	0.000416202	0.255425759	22.46502635	3.11E-06	0.004065359	0.883376787	11.18884977	2.64E-05	0.033729771
253	0.767608832	22.95718972	2.45E-06	0.003957613	0.320819568	10.83817439	3.61E-05	0.056457094	0.423495586	24.40595752	1.21E-06	0.001960028	0.152785336	11.2794741	2.43E-05	0.039319288	0.314906825	22.80541833	2.63E-06	0.004251758	0.054029438	14.19082346	1.90E-06	0.003109086	0.610757555	21.29591668	5.52E-06	0.007185281	0.028765837	11.83309701	1.49E-05	0.018166293	0.367144567	22.08958237	3.74E-06	0.004589872	0.031975172	16.18833361	3.45E-07	0.000438664	0.317868709	22.4493604	3.14E-06	0.004080449	0.080159951	11.17939214	2.66E-05	0.03388009
254	0.354942815	22.94675011	2.46E-06	0.003957613	0.078945798	10.8298508	3.63E-05	0.05665391	0.293246286	24.4018948	1.21E-06	0.001960028	0.891408267	11.27547045	2.44E-05	0.039319288	0.440381783	22.80099709	2.64E-06	0.004251758	0.033004359	14.16787813	1.94E-06	0.003158797	0.304355612	21.28425783	5.55E-06	0.007198149	0.980579975	11.80950087	1.52E-05	0.018475882	0.224490262	22.0843427	3.75E-06	0.004589872	0.04744256	16.18192227	3.47E-07	0.000439316	0.501697626	22.42540425	3.17E-06	0.004100597	0.919517722	11.16227586	2.70E-05	0.034245338
255	0.084234114	22.94556421	2.46E-06	0.003957613	0.078126615	10.81651753	3.68E-05	0.057106992	0.212998827	24.39617299	1.21E-06	0.001960028	0.901268399	11.26638591	2.46E-05	0.039400474	0.634448731	22.79594741	2.65E-06	0.004251758	0.021240404	14.15775213	1.96E-06	0.003174038	0.373939116	21.26811638	5.60E-06	0.007223735	0.015212154	11.79684328	1.54E-05	0.018556642	0.458891157	22.06780038	3.78E-06	0.004591024	0.021592649	16.13476676	3.61E-07	0.000455426	0.400911946	22.42320407	3.18E-06	0.004100597	0.138235134	11.15386507	2.72E-05	0.034245338
256	0.345740458	22.94373125	2.46E-06	0.003957613	0.094815912	10.8017977	3.72E-05	0.057519534	0.478059418	24.37617235	1.23E-06	0.001971417	0.05828427	11.26431725	2.47E-05	0.039400474	0.597449203	22.77591411	2.67E-06	0.004256561	0.026647491	14.15314483	1.97E-06	0.003174242	0.337642874	21.25453868	5.63E-06	0.007223735	0.084466725	11.79568663	1.54E-05	0.018556642	0.529668434	22.05857719	3.80E-06	0.004591024	0.024986617	16.11909733	3.66E-07	0.00045971	0.44576926	22.41146643	3.19E-06	0.004108109	0.890713344	11.15254284	2.72E-05	0.034245338
257	0.285183858	22.93116295	2.48E-06	0.003957613	0.105270342	10.79969424	3.73E-05	0.057519534	0.535979218	24.36510344	1.23E-06	0.001974325	0.889091857	11.25540684	2.49E-05	0.039559026	0.170606074	22.77016646	2.68E-06	0.004256561	0.959968144	14.09742607	2.06E-06	0.003317773	0.300265767	21.25180844	5.64E-06	0.007223735	0.08596781	11.77287449	1.57E-05	0.018860827	0.271589631	22.05280184	3.81E-06	0.004591024	0.018033287	16.10667187	3.70E-07	0.000462768	0.616418601	22.39794949	3.22E-06	0.004119285	0.054030721	11.14968822	2.73E-05	0.034245338
258	0.705579844	22.9287438	2.48E-06	0.003957613	0.099026648	10.79457531	3.75E-05	0.057558912	0.352704345	24.35416458	1.24E-06	0.001977144	0.087021553	11.23855709	2.52E-05	0.039999986	0.743796022	22.76970009	2.68E-06	0.004256561	0.076941716	14.05144971	2.15E-06	0.003438857	0.34415876	21.24527731	5.66E-06	0.007223735	0.046951224	11.75639179	1.60E-05	0.019063422	0.26720719	22.05117039	3.81E-06	0.004591024	0.01050131	16.09114304	3.75E-07	0.000467082	0.566087878	22.37992414	3.24E-06	0.004123712	0.063857372	11.14085379	2.75E-05	0.034381653
259	0.414030148	22.87634162	2.54E-06	0.004040453	0.870322594	10.77635708	3.81E-05	0.058276528	0.751988395	24.31119508	1.27E-06	0.002011027	0.92895026	11.23024454	2.54E-05	0.04010414	0.309594295	22.69354804	2.78E-06	0.004400908	0.949510158	14.0230628	2.20E-06	0.003510677	0.361449144	21.23313671	5.69E-06	0.007238949	0.039864382	11.74830848	1.61E-05	0.019125988	0.257140496	22.0440587	3.82E-06	0.004591024	0.085424477	16.07870873	3.79E-07	0.000470209	0.358659619	22.37317042	3.25E-06	0.004123712	0.92662933	11.13648782	2.76E-05	0.034382143
260	0.260926442	22.86658054	2.56E-06	0.004040453	0.857480654	10.76014429	3.87E-05	0.058839002	0.340504355	24.30194404	1.27E-06	0.002012311	0.101563982	11.22693904	2.55E-05	0.04010414	0.439804402	22.64779778	2.85E-06	0.004457443	0.089290701	14.0145101	2.22E-06	0.00352313	0.718831321	21.21599741	5.74E-06	0.007260551	0.137608865	11.73529043	1.63E-05	0.019272953	0.296993814	22.01438379	3.88E-06	0.004640381	0.984024149	16.06131208	3.84E-07	0.000475359	0.318529716	22.36696571	3.26E-06	0.004123712	0.230971922	11.13126912	2.78E-05	0.034409238
261	0.400322981	22.86265591	2.56E-06	0.004040453	0.053488026	10.75590167	3.88E-05	0.058839002	0.477715991	24.27245951	1.29E-06	0.002028852	0.048269431	11.21673716	2.57E-05	0.040314292	0.347136904	22.64238707	2.85E-06	0.004457443	0.025730236	14.00649719	2.23E-06	0.003532147	0.314763204	21.20601631	5.77E-06	0.007260551	0.010220218	11.72415714	1.64E-05	0.019389025	0.191615757	21.9940008	3.92E-06	0.004669028	0.987548337	16.00214269	4.04E-07	0.000497907	0.282419983	22.35450185	3.28E-06	0.004123712	0.080907301	11.12452543	2.79E-05	0.034435808
262	0.440381783	22.80099709	2.64E-06	0.004142551	0.058546116	10.75269467	3.89E-05	0.058839002	0.325825748	24.26234474	1.30E-06	0.002028852	0.07943849	11.20937642	2.59E-05	0.04042398	0.52159956	22.62900644	2.87E-06	0.004457443	0.0477037	14.00269158	2.24E-06	0.003532147	0.328576864	21.2020514	5.78E-06	0.007260551	0.069373602	11.66868677	1.72E-05	0.020286226	0.440508251	21.98398434	3.94E-06	0.004674106	0.042730383	15.94460935	4.24E-07	0.000520823	0.196972258	22.35127469	3.29E-06	0.004123712	0.915024133	11.11962352	2.81E-05	0.034435808
263	0.634448731	22.79594741	2.65E-06	0.004142551	0.075020551	10.70295388	4.07E-05	0.061277469	0.306821816	24.25930511	1.30E-06	0.002028852	0.884042503	11.19207121	2.63E-05	0.040871139	0.313873458	22.62324345	2.88E-06	0.004457443	0.964642696	13.98098618	2.28E-06	0.003574231	0.319947739	21.19592914	5.80E-06	0.007260551	0.984072442	11.66079659	1.74E-05	0.020350653	0.423401238	21.96575494	3.97E-06	0.004683514	0.028151299	15.88428333	4.46E-07	0.000544261	0.307527546	22.34784511	3.30E-06	0.004123712	0.045735493	11.11750295	2.81E-05	0.034435808
264	0.354629027	22.77833619	2.67E-06	0.004151728	0.052717977	10.6875267	4.12E-05	0.061810193	0.370614245	24.25364375	1.30E-06	0.002028852	0.91985765	11.18844275	2.64E-05	0.040871139	0.305495722	22.61072033	2.90E-06	0.004457443	0.03745145	13.97640803	2.29E-06	0.003574231	0.570364763	21.17786246	5.85E-06	0.007297636	0.058180884	11.58938802	1.85E-05	0.021557461	0.322736061	21.96437451	3.98E-06	0.004683514	0.004133735	15.88380605	4.47E-07	0.000544261	0.632420577	22.34085482	3.31E-06	0.004123712	0.888650372	11.10633598	2.84E-05	0.034647845
265	0.597449203	22.77591411	2.67E-06	0.004151728	0.082634817	10.68478257	4.13E-05	0.061810193	0.465507652	24.21558389	1.33E-06	0.002058904	0.095498114	11.1660641	2.69E-05	0.041411821	0.460903546	22.60703233	2.90E-06	0.004457443	0.116266575	13.97583121	2.29E-06	0.003574231	0.38670086	21.14528795	5.95E-06	0.007387577	0.984511715	11.58714584	1.85E-05	0.021557461	0.332621574	21.94708683	4.01E-06	0.004705562	0.064883068	15.81130351	4.75E-07	0.000576655	0.275637667	22.32326107	3.34E-06	0.00412947	0.179471317	11.08634582	2.89E-05	0.035136481
266	0.401220158	22.75204574	2.70E-06	0.004184644	0.012760032	10.66414603	4.21E-05	0.062723699	0.377723092	24.20410292	1.33E-06	0.002062635	0.060108199	11.16516965	2.69E-05	0.041411821	0.353474164	22.59892216	2.91E-06	0.004457443	0.033435778	13.91358072	2.42E-06	0.003748544	0.325409685	21.11613744	6.03E-06	0.007466157	0.975510346	11.5801265	1.86E-05	0.021610309	0.443299429	21.91152332	4.08E-06	0.004770352	0.986191438	15.80539979	4.77E-07	0.000577377	0.485570827	22.3225887	3.34E-06	0.00412947	0.068977516	11.0760125	2.92E-05	0.03524653
267	0.323661196	22.72884891	2.73E-06	0.004216131	0.033558109	10.62944592	4.34E-05	0.064456983	0.619221241	24.18676334	1.34E-06	0.002072228	0.925965307	11.15680368	2.71E-05	0.041564747	0.586384818	22.59838364	2.92E-06	0.004457443	0.950884761	13.9113281	2.42E-06	0.003748544	0.289092148	21.09995086	6.08E-06	0.007474244	0.167056667	11.54366641	1.93E-05	0.022168538	0.566869641	21.89230139	4.12E-06	0.00478996	0.981178876	15.77446329	4.90E-07	0.000590541	0.314140243	22.29494886	3.38E-06	0.004170057	0.037327263	11.07438186	2.92E-05	0.03524653
268	0.354653183	22.72118366	2.75E-06	0.004216131	0.310012975	10.60475191	4.44E-05	0.065649832	0.573893848	24.17912923	1.35E-06	0.002072228	0.064328304	11.12551121	2.79E-05	0.042578201	0.451819816	22.59329336	2.92E-06	0.004457443	0.057484541	13.90778555	2.43E-06	0.003748544	0.27812726	21.09872009	6.08E-06	0.007474244	0.057137154	11.54287005	1.93E-05	0.022168538	0.851461134	21.88788852	4.13E-06	0.00478996	0.014758917	15.72853936	5.10E-07	0.000611768	0.329191043	22.28357959	3.40E-06	0.004171277	0.909577982	11.05579805	2.97E-05	0.035700611
269	0.359669708	22.71375999	2.76E-06	0.004216131	0.865564121	10.58575443	4.52E-05	0.066505081	0.335503519	24.15781961	1.36E-06	0.002086008	0.076483342	11.11545418	2.82E-05	0.042801089	0.349642102	22.58995617	2.93E-06	0.004457443	0.963453786	13.89139387	2.46E-06	0.003781124	0.511915663	21.0856473	6.12E-06	0.007494533	0.938500251	11.53594302	1.94E-05	0.022199882	0.373483133	21.87423213	4.16E-06	0.004800028	0.038613134	15.68151861	5.30E-07	0.000634368	0.461001124	22.27911127	3.41E-06	0.004171277	0.093766043	10.98536413	3.16E-05	0.037857513
270	0.324379091	22.70391049	2.77E-06	0.004220193	0.120470608	10.58054661	4.54E-05	0.066505081	0.399902356	24.0960557	1.40E-06	0.002133427	0.231348175	11.09297132	2.87E-05	0.043384258	0.490857974	22.5514187	2.98E-06	0.004525427	0.033978374	13.88919811	2.47E-06	0.003781124	0.325281286	21.02709067	6.30E-06	0.007673099	0.015558586	11.53288156	1.94E-05	0.022199882	0.496661076	21.86845168	4.17E-06	0.004800028	0.024349836	15.67496784	5.33E-07	0.000635552	0.306868549	22.22572331	3.50E-06	0.004244679	0.07330234	10.981564	3.17E-05	0.037857513
271	0.418645746	22.69663503	2.78E-06	0.004220193	0.910064894	10.5757939	4.56E-05	0.066505081	0.513513792	24.0916571	1.41E-06	0.002133427	0.117271951	11.09191565	2.88E-05	0.043384258	0.359133594	22.52757334	3.02E-06	0.004561624	0.979954197	13.88384752	2.48E-06	0.003784662	0.463734185	21.02277607	6.32E-06	0.007673099	0.101836796	11.50206146	2.00E-05	0.022730241	0.273620967	21.84792262	4.21E-06	0.004809784	0.007428136	15.60723471	5.65E-07	0.000670788	0.80183596	22.22317989	3.50E-06	0.004244679	0.118453002	10.97575849	3.19E-05	0.037913369
272	0.642034604	22.68263717	2.80E-06	0.004232711	0.09909809	10.56998617	4.58E-05	0.066505081	0.461531013	24.08225884	1.41E-06	0.002133427	0.125146427	11.0834813	2.90E-05	0.043550364	0.510344105	22.48953866	3.07E-06	0.004624157	0.103574193	13.85249702	2.55E-06	0.003874504	0.345038377	20.98716457	6.43E-06	0.007764218	0.005882856	11.49710889	2.01E-05	0.022746282	0.365241441	21.83985062	4.23E-06	0.004809784	0.020877342	15.58610218	5.75E-07	0.000680458	0.415167745	22.22084633	3.51E-06	0.004244679	0.781467442	10.96111718	3.23E-05	0.03826989
273	0.423705019	22.67553389	2.81E-06	0.004232711	0.12466884	10.56794152	4.59E-05	0.066505081	0.390214453	24.07725258	1.42E-06	0.002133427	0.045786462	11.06394134	2.95E-05	0.044151939	0.410876266	22.48430905	3.08E-06	0.004624157	0.032229987	13.82170539	2.62E-06	0.003964646	0.2654914	20.98161725	6.44E-06	0.007764218	0.901055683	11.49244502	2.02E-05	0.022756823	0.171661678	21.83527849	4.24E-06	0.004809784	0.010794348	15.49967696	6.19E-07	0.000729056	0.254552136	22.20537919	3.53E-06	0.004249336	0.026483065	10.94576071	3.28E-05	0.038654983
274	0.451109187	22.66284344	2.82E-06	0.004243507	0.154360737	10.56551804	4.60E-05	0.066505081	0.337504373	24.07366013	1.42E-06	0.002133427	0.081312579	11.03736536	3.02E-05	0.044682607	0.458224036	22.46507674	3.11E-06	0.004624157	0.036668832	13.80836184	2.65E-06	0.003996102	0.187547216	20.97644912	6.46E-06	0.007764218	0.076392838	11.48430918	2.03E-05	0.022837845	0.517635208	21.82044211	4.27E-06	0.004809784	0.006411486	15.49654162	6.21E-07	0.000729056	0.319061585	22.19903953	3.54E-06	0.004249336	0.07947235	10.9411662	3.29E-05	0.038656404
275	0.336495994	22.62972687	2.87E-06	0.00429709	0.116747601	10.54286437	4.69E-05	0.067564266	0.353530001	24.05526818	1.43E-06	0.002144755	0.118159124	11.03692031	3.02E-05	0.044682607	0.27100272	22.46357321	3.11E-06	0.004624157	0.025285312	13.7632272	2.75E-06	0.004140377	0.831744909	20.95845762	6.52E-06	0.007803733	0.839537832	11.44994024	2.09E-05	0.023458704	0.27549314	21.81612008	4.28E-06	0.004809784	0.062655585	15.49006706	6.24E-07	0.000730425	0.376289889	22.19621447	3.55E-06	0.004249336	0.91269111	10.93752778	3.30E-05	0.038656404
276	0.305495722	22.61072033	2.90E-06	0.004298151	0.057280203	10.53972388	4.71E-05	0.067564266	0.482482629	24.03324467	1.45E-06	0.002150655	0.915382487	11.03521455	3.02E-05	0.044682607	0.528755903	22.45501417	3.13E-06	0.004624157	0.054599911	13.7527188	2.78E-06	0.004152516	0.553774417	20.95137699	6.54E-06	0.007803733	0.131991001	11.36677826	2.25E-05	0.025079856	0.397735823	21.81528876	4.28E-06	0.004809784	0.037414656	15.48554488	6.27E-07	0.000730589	0.386525597	22.16198361	3.61E-06	0.004296791	0.07657196	10.92699321	3.33E-05	0.038788501
277	0.283145384	22.61037099	2.90E-06	0.004298151	0.069558855	10.52339622	4.78E-05	0.068311029	0.644081889	24.02842376	1.45E-06	0.002150655	0.07575307	11.03417748	3.03E-05	0.044682607	0.406841295	22.45339442	3.13E-06	0.004624157	0.093392286	13.75148946	2.78E-06	0.004152516	0.273556682	20.91692349	6.65E-06	0.007908655	0.008417178	11.3664291	2.25E-05	0.025079856	0.436816675	21.80454301	4.30E-06	0.004809784	0.969280189	15.45428933	6.44E-07	0.000747612	0.394241074	22.15875308	3.61E-06	0.004296791	0.902322324	10.9253339	3.34E-05	0.038788501
278	0.460903546	22.60703233	2.90E-06	0.004298151	0.037318217	10.47089955	5.01E-05	0.071339736	0.336536143	24.02416267	1.45E-06	0.002150655	0.839334859	11.0095243	3.09E-05	0.04550994	0.315496425	22.44761728	3.14E-06	0.004624157	0.029251258	13.73250889	2.83E-06	0.004206222	0.398143008	20.90564949	6.69E-06	0.007924098	0.019303165	11.32500849	2.34E-05	0.025723558	0.207656633	21.79938324	4.31E-06	0.004809784	0.016933731	15.44857126	6.47E-07	0.000748564	0.299161794	22.15105081	3.63E-06	0.004297522	0.046451909	10.91931429	3.35E-05	0.038788501
279	0.349536967	22.57002916	2.96E-06	0.004348633	0.90209894	10.46506603	5.03E-05	0.071456259	0.440389756	24.01990659	1.46E-06	0.002150655	0.069053656	10.98828397	3.15E-05	0.046212754	0.312514237	22.42701307	3.17E-06	0.004654274	0.036947263	13.72530068	2.85E-06	0.004217421	0.164901852	20.87887207	6.78E-06	0.008000557	0.114850153	11.32431863	2.34E-05	0.025723558	0.651600106	21.79748205	4.32E-06	0.004809784	0.970898149	15.40746596	6.70E-07	0.000772497	0.281521166	22.13015419	3.67E-06	0.004326188	0.11114246	10.91749606	3.36E-05	0.038788501
280	0.320620882	22.56849652	2.96E-06	0.004348633	0.06964976	10.45553743	5.08E-05	0.071754615	0.322204458	24.00622036	1.47E-06	0.002157279	0.095165953	10.96314083	3.23E-05	0.047061492	0.370094928	22.4087998	3.20E-06	0.004655188	0.016599807	13.71830067	2.86E-06	0.004227942	0.762335912	20.8458791	6.89E-06	0.008099383	0.010465744	11.32366836	2.34E-05	0.025723558	0.067232651	21.78211241	4.35E-06	0.004819117	0.006735915	15.36494745	6.95E-07	0.000794981	0.407141136	22.12072181	3.68E-06	0.004330707	0.072757193	10.89936957	3.41E-05	0.039279519
281	0.366867843	22.55778402	2.97E-06	0.00435592	0.027596014	10.44794951	5.11E-05	0.071754615	0.551035165	23.99561783	1.47E-06	0.00216071	0.138518612	10.95983448	3.23E-05	0.047061492	0.734572492	22.40204109	3.21E-06	0.004655188	0.961121088	13.65904382	3.01E-06	0.004435083	0.334183024	20.83864459	6.92E-06	0.008099383	0.08053291	11.32172035	2.34E-05	0.025723558	0.334853527	21.7729024	4.37E-06	0.004819117	0.966032658	15.3618184	6.96E-07	0.000794981	0.37315544	22.10366571	3.71E-06	0.004351514	0.038479377	10.8781332	3.48E-05	0.039860767
282	0.302379804	22.54309935	2.99E-06	0.004360679	0.082775025	10.4457518	5.12E-05	0.071754615	0.32017487	23.97987983	1.49E-06	0.002169585	0.054050772	10.95573898	3.25E-05	0.047066027	0.265244825	22.39943483	3.21E-06	0.004655188	0.954497096	13.6425072	3.06E-06	0.00447308	0.22407863	20.83225575	6.94E-06	0.008099383	0.009752037	11.3053204	2.38E-05	0.026006022	0.235149972	21.77173749	4.37E-06	0.004819117	0.025154593	15.35909343	6.98E-07	0.000794981	0.359400581	22.0884028	3.74E-06	0.004368639	0.050896898	10.87227549	3.50E-05	0.039860767
283	0.28526448	22.53278526	3.01E-06	0.004360679	0.067769086	10.43970611	5.15E-05	0.071754615	0.350359203	23.95811837	1.50E-06	0.002178956	0.025968286	10.94337839	3.28E-05	0.047379713	0.447420741	22.39752478	3.22E-06	0.004655188	0.022727578	13.641038	3.06E-06	0.00447308	0.269207836	20.81137439	7.01E-06	0.008154254	0.072304016	11.30143058	2.39E-05	0.026006022	0.23402952	21.74707213	4.42E-06	0.004860574	0.004886983	15.35716286	6.99E-07	0.000794981	0.380560726	22.04859731	3.82E-06	0.00443802	0.09774685	10.87094024	3.50E-05	0.039860767
284	0.296552619	22.51795552	3.03E-06	0.004360679	0.057994402	10.43905464	5.15E-05	0.071754615	0.356709291	23.95500289	1.50E-06	0.002178956	0.913011153	10.94035207	3.29E-05	0.047379713	0.329535333	22.37553603	3.25E-06	0.004664893	0.045603734	13.6226125	3.11E-06	0.004529176	0.406647378	20.79047527	7.08E-06	0.008182512	0.960934607	11.29388155	2.40E-05	0.026088737	0.318228952	21.73722472	4.45E-06	0.004866926	0.011500765	15.33568905	7.12E-07	0.000806837	0.363157563	22.02792352	3.85E-06	0.00443802	0.838590125	10.86002322	3.54E-05	0.040108985
285	0.39237658	22.51726786	3.03E-06	0.004360679	0.843649744	10.43665086	5.16E-05	0.071754615	0.63637434	23.94631076	1.51E-06	0.002178956	0.038591181	10.93227167	3.32E-05	0.047554658	0.34593067	22.36326514	3.27E-06	0.004664893	0.024039353	13.59732421	3.18E-06	0.004613447	0.168916078	20.7769556	7.13E-06	0.008182512	0.033645909	11.28236039	2.43E-05	0.026253373	0.439728528	21.69086449	4.55E-06	0.004948723	0.983290789	15.32178617	7.21E-07	0.000813606	0.425651689	22.0199734	3.87E-06	0.00443802	0.025908852	10.84762766	3.57E-05	0.040412549
286	0.361350507	22.51170299	3.04E-06	0.004360679	0.9590132	10.43062476	5.19E-05	0.071890669	0.592486618	23.93713274	1.52E-06	0.002178956	0.094019237	10.9107716	3.38E-05	0.04820972	0.256290436	22.36097152	3.27E-06	0.004664893	0.026824717	13.571524	3.25E-06	0.00470146	0.277466003	20.77372583	7.14E-06	0.008182512	0.842158997	11.27889497	2.44E-05	0.026253373	0.257466608	21.68389238	4.56E-06	0.004948723	0.027453845	15.31621927	7.24E-07	0.000814624	0.381222735	22.01561952	3.88E-06	0.00443802	0.231341735	10.84158829	3.59E-05	0.040488759
287	0.349201742	22.51020476	3.04E-06	0.004360679	0.083703786	10.42492491	5.22E-05	0.072006841	0.42773416	23.93486948	1.52E-06	0.002178956	0.026593332	10.90760844	3.39E-05	0.04820972	0.330966327	22.36025722	3.28E-06	0.004664893	0.049635128	13.54596724	3.33E-06	0.004790223	0.361685487	20.75996263	7.19E-06	0.008182512	0.188230221	11.24807906	2.50E-05	0.026887872	0.412348367	21.68156224	4.57E-06	0.004948723	0.020701238	15.30531891	7.31E-07	0.000817512	0.336840347	22.01338818	3.88E-06	0.00443802	0.088316593	10.83721326	3.61E-05	0.040505444
288	0.463572445	22.50524787	3.05E-06	0.004360679	0.024281844	10.37753311	5.44E-05	0.074612671	0.523966619	23.91482492	1.53E-06	0.002187759	0.908794532	10.9012967	3.41E-05	0.04820972	0.315788411	22.35348819	3.29E-06	0.004664893	0.05184522	13.51893735	3.40E-06	0.004887	0.486128698	20.75903112	7.19E-06	0.008182512	0.076443208	11.23788062	2.53E-05	0.02703838	0.288136229	21.67255197	4.59E-06	0.004948723	0.054002104	15.30391472	7.32E-07	0.000817512	0.308303072	22.01330538	3.88E-06	0.00443802	0.108886596	10.82766901	3.64E-05	0.040612243
289	0.347713071	22.48634368	3.08E-06	0.004385665	0.912939251	10.37535721	5.45E-05	0.074612671	0.342943934	23.91229774	1.54E-06	0.002187759	0.782494207	10.90128447	3.41E-05	0.04820972	0.292952829	22.3504086	3.29E-06	0.004664893	0.031384807	13.50767221	3.44E-06	0.004917989	0.596491904	20.75636946	7.20E-06	0.008182512	0.019064984	11.22322755	2.56E-05	0.027218669	0.326165087	21.66215366	4.61E-06	0.004948723	0.058703915	15.2807731	7.46E-07	0.000830945	0.267448279	21.99826316	3.91E-06	0.004448581	0.824409101	10.82647648	3.64E-05	0.040612243
290	0.338002142	22.47942388	3.09E-06	0.004385665	0.093587666	10.37363817	5.46E-05	0.074612671	0.147160452	23.9030093	1.54E-06	0.002190086	0.098364195	10.89669332	3.42E-05	0.048240513	0.440028975	22.32564761	3.33E-06	0.004688744	0.105511272	13.49544488	3.47E-06	0.004953379	0.414806321	20.75398834	7.21E-06	0.008182512	0.052942181	11.22261219	2.56E-05	0.027218669	0.771487048	21.66040558	4.62E-06	0.004948723	0.001674075	15.26384526	7.57E-07	0.000840141	0.629993057	21.99434169	3.92E-06	0.004448581	0.10594813	10.79593845	3.74E-05	0.041590096
291	0.315341226	22.47228503	3.10E-06	0.004385886	0.050824209	10.35982494	5.53E-05	0.075282472	0.365616527	23.88874316	1.55E-06	0.002197755	0.046649617	10.88914196	3.45E-05	0.048367988	0.473147689	22.32085731	3.34E-06	0.004688744	0.022291053	13.47401735	3.54E-06	0.005029143	0.311753855	20.74780772	7.23E-06	0.008182512	0.952302694	11.18996731	2.64E-05	0.027923622	0.371500237	21.64916336	4.64E-06	0.004948723	0.017398844	15.25778423	7.61E-07	0.000841601	0.44000279	21.96321135	3.98E-06	0.004480111	0.036368949	10.78480213	3.78E-05	0.041709996
292	0.27100272	22.46357321	3.11E-06	0.004389537	0.038855182	10.35213174	5.57E-05	0.075543764	0.364892781	23.87508588	1.56E-06	0.002204826	0.902837961	10.88602393	3.45E-05	0.048367988	0.330992568	22.29987525	3.37E-06	0.004688744	0.167762749	13.46551512	3.57E-06	0.005048753	0.47328248	20.73513056	7.28E-06	0.008186911	0.004655973	11.18161399	2.66E-05	0.028035393	0.759314312	21.64669134	4.65E-06	0.004948723	0.01847803	15.1925989	8.05E-07	0.00088667	0.537091395	21.95127938	4.00E-06	0.004480111	0.858360032	10.78341792	3.79E-05	0.041709996
293	0.416471574	22.44807797	3.14E-06	0.004407849	0.030107763	10.33228258	5.67E-05	0.076637492	0.572247908	23.8593798	1.58E-06	0.002214152	0.858992498	10.88154457	3.47E-05	0.048395802	0.298800784	22.29402464	3.38E-06	0.004688744	0.037963189	13.4616599	3.58E-06	0.005048753	0.270688524	20.73282576	7.29E-06	0.008186911	0.091966479	11.15988499	2.71E-05	0.028484692	0.766780729	21.6054306	4.74E-06	0.005027443	0.01431813	15.18359673	8.11E-07	0.00088667	0.726975643	21.94276319	4.02E-06	0.004480111	0.023265916	10.78118042	3.79E-05	0.041709996
294	0.550292122	22.43220192	3.16E-06	0.004427117	0.026990165	10.31221251	5.77E-05	0.077763638	0.378160382	23.81124616	1.61E-06	0.002258899	0.139374649	10.86312255	3.53E-05	0.049030005	0.353531787	22.29304852	3.38E-06	0.004688744	0.019926052	13.43747942	3.65E-06	0.005138471	0.282290324	20.71131389	7.36E-06	0.008243419	0.080550827	11.12991538	2.78E-05	0.029154539	0.301268346	21.59847714	4.76E-06	0.005027443	0.006864116	15.17904908	8.14E-07	0.00088667	0.384749808	21.93868902	4.03E-06	0.004480111	0.10840727	10.76626118	3.84E-05	0.04212536
295	0.734572492	22.40204109	3.21E-06	0.004477717	0.088844199	10.30124047	5.83E-05	0.077971276	0.289027376	23.80310515	1.62E-06	0.002260177	0.180286645	10.83874976	3.60E-05	0.04955963	0.241438718	22.29126109	3.39E-06	0.004688744	0.040837247	13.42169024	3.71E-06	0.005182058	0.771454919	20.70508004	7.39E-06	0.008243419	0.029533598	11.11829301	2.81E-05	0.029357631	0.587811104	21.59374181	4.77E-06	0.005027443	0.015941392	15.17779863	8.15E-07	0.00088667	0.438630105	21.93615197	4.03E-06	0.004480111	0.064987056	10.75158443	3.89E-05	0.042440153
296	0.339623039	22.38595022	3.23E-06	0.004491983	0.076934627	10.29832611	5.84E-05	0.077971276	0.386140972	23.78641548	1.63E-06	0.002266672	0.087590153	10.83864777	3.60E-05	0.04955963	0.411878462	22.29110911	3.39E-06	0.004688744	0.960489144	13.4199684	3.71E-06	0.005182058	0.239042243	20.68700512	7.45E-06	0.008260562	0.006194299	11.10184397	2.85E-05	0.029689726	0.343140946	21.57621889	4.81E-06	0.005032853	0.963421698	15.17681459	8.16E-07	0.00088667	0.082271144	21.92518858	4.05E-06	0.004480111	0.021356542	10.74910092	3.90E-05	0.042440153
297	0.2802113	22.37696618	3.25E-06	0.004491983	0.071810979	10.29791761	5.85E-05	0.077971276	0.423089498	23.78331972	1.64E-06	0.002266672	0.825477663	10.83737784	3.61E-05	0.04955963	0.331437839	22.25230939	3.45E-06	0.004762593	0.97587445	13.41598337	3.72E-06	0.005182539	0.479905087	20.67856934	7.48E-06	0.008260562	0.006878816	11.09623775	2.86E-05	0.029737713	0.267675602	21.57028363	4.82E-06	0.005032853	0.032041177	15.16648217	8.23E-07	0.000891526	0.612158812	21.92276185	4.06E-06	0.004480111	0.030829276	10.7465489	3.91E-05	0.042440153
298	0.208201798	22.37486937	3.25E-06	0.004491983	0.155014276	10.25846538	6.06E-05	0.080508873	0.479072714	23.77313065	1.64E-06	0.002270294	0.101020995	10.83592409	3.61E-05	0.04955963	0.334862589	22.23946761	3.47E-06	0.004776558	0.022079708	13.37512909	3.86E-06	0.005341226	0.693602115	20.67613672	7.49E-06	0.008260562	0.083213271	11.08947313	2.88E-05	0.029816841	0.699623705	21.56129183	4.85E-06	0.005032853	0.987065626	15.13624975	8.45E-07	0.000911808	0.514083464	21.91229877	4.08E-06	0.004480111	0.094962681	10.74053531	3.93E-05	0.042525448
299	0.325305039	22.36555473	3.27E-06	0.004497419	0.960787043	10.25011693	6.10E-05	0.080842884	0.465328588	23.76429604	1.65E-06	0.002272449	0.064888335	10.82514088	3.65E-05	0.049728669	0.24779797	22.21390669	3.52E-06	0.00481032	0.066805065	13.37159119	3.87E-06	0.005341226	0.406528659	20.66892299	7.52E-06	0.008260562	0.18400002	11.08518001	2.89E-05	0.029830853	0.304870218	21.55788926	4.85E-06	0.005032853	0.978126109	15.13051352	8.49E-07	0.000913228	0.465474405	21.91076582	4.08E-06	0.004480111	0.152153304	10.7334924	3.96E-05	0.042650589
300	0.31252817	22.34929783	3.29E-06	0.004512386	0.077262391	10.23272828	6.20E-05	0.08184047	0.369465798	23.72451718	1.68E-06	0.002309146	0.112154233	10.82460861	3.65E-05	0.049728669	0.312452994	22.20823527	3.53E-06	0.00481032	0.049364834	13.3697559	3.88E-06	0.005341226	0.434529002	20.66678809	7.53E-06	0.008260562	0.085777999	11.0682639	2.94E-05	0.030182352	0.248138507	21.55733509	4.86E-06	0.005032853	0.97942629	15.1215389	8.55E-07	0.000917198	0.821663399	21.9048592	4.09E-06	0.004480111	0.068810815	10.72969714	3.97E-05	0.042652722
301	0.128211606	22.33039527	3.32E-06	0.004512386	0.05047951	10.21833947	6.28E-05	0.082219864	0.582284343	23.71428926	1.69E-06	0.002312959	0.037327344	10.80667998	3.71E-05	0.050351552	0.168978733	22.20463674	3.53E-06	0.00481032	0.034548258	13.35293105	3.93E-06	0.005391112	0.843931679	20.65760153	7.56E-06	0.008270507	0.06763416	11.05644309	2.97E-05	0.030400226	0.23588449	21.54447513	4.89E-06	0.005047922	0.946198421	15.09181108	8.77E-07	0.000937701	0.680145005	21.90379936	4.10E-06	0.004480111	0.898766236	10.72534113	3.99E-05	0.042676699
302	0.322429487	22.32508832	3.33E-06	0.004512386	0.018190875	10.21361537	6.30E-05	0.082219864	0.436038517	23.70467622	1.70E-06	0.002316112	0.849191959	10.80320939	3.72E-05	0.050351552	0.46842748	22.19104732	3.56E-06	0.004810594	0.019860073	13.35143516	3.94E-06	0.005391112	0.340102659	20.63176046	7.66E-06	0.008333625	0.005389489	11.04674815	2.99E-05	0.030562161	0.343760549	21.51998979	4.95E-06	0.005085471	0.995459442	15.02300381	9.30E-07	0.000990938	0.525580094	21.89725898	4.11E-06	0.004480111	0.120026375	10.71619055	4.02E-05	0.042884397
303	0.493970543	22.31621436	3.35E-06	0.004512386	0.079150154	10.21036497	6.32E-05	0.082219864	0.407921973	23.64864239	1.75E-06	0.002369734	0.036393331	10.78922772	3.77E-05	0.050815442	0.323725009	22.18619822	3.57E-06	0.004810594	0.065254081	13.30658525	4.10E-06	0.005587222	0.261431049	20.62876278	7.67E-06	0.008333625	0.138135107	11.03589209	3.02E-05	0.030738224	0.5789272	21.50583124	4.98E-06	0.005085471	0.978518438	15.01956362	9.33E-07	0.000990938	0.284273192	21.88125878	4.14E-06	0.00448676	0.028215796	10.70332125	4.07E-05	0.043236981
304	0.30840877	22.31594001	3.35E-06	0.004512386	0.064301598	10.20976477	6.33E-05	0.082219864	0.527309715	23.64409933	1.75E-06	0.002369734	0.096058412	10.78352398	3.79E-05	0.050837224	0.643139606	22.17730493	3.58E-06	0.004810594	0.946282667	13.30259461	4.11E-06	0.005588224	0.259716189	20.61654012	7.72E-06	0.008356446	0.836654009	11.03288044	3.03E-05	0.030738224	0.250924741	21.49278269	5.01E-06	0.005085471	0.987984332	15.00520545	9.45E-07	0.000999898	0.431244434	21.86673425	4.17E-06	0.00448676	0.078403028	10.68766901	4.12E-05	0.043701512
305	0.271408136	22.31363945	3.35E-06	0.004512386	0.052124556	10.20915807	6.33E-05	0.082219864	0.450264358	23.63410348	1.76E-06	0.002370139	0.050889278	10.78137574	3.79E-05	0.050837224	0.313995488	22.17660084	3.58E-06	0.004810594	0.063150085	13.2892905	4.16E-06	0.005634795	0.306289634	20.60301749	7.77E-06	0.008357502	0.01661326	11.00218153	3.11E-05	0.031486439	0.202968169	21.48462479	5.03E-06	0.005085471	0.963390596	14.99858515	9.50E-07	0.001002286	0.209482013	21.86626123	4.17E-06	0.00448676	0.09644605	10.65855461	4.23E-05	0.044706146
306	0.307469579	22.30753025	3.36E-06	0.004512386	0.018598246	10.20381147	6.36E-05	0.082345425	0.496302491	23.62796678	1.76E-06	0.002370139	0.023345397	10.76741769	3.84E-05	0.051306312	0.424973931	22.16492572	3.60E-06	0.004810594	0.923426927	13.26004413	4.26E-06	0.00576126	0.28977455	20.59654826	7.79E-06	0.008357502	0.024731891	10.9939454	3.14E-05	0.031583701	0.423125187	21.47922931	5.05E-06	0.005085471	0.150137499	14.96982422	9.74E-07	0.001023928	0.36432271	21.8583221	4.19E-06	0.00448676	0.046635245	10.6535282	4.25E-05	0.044760645
307	0.330992568	22.29987525	3.37E-06	0.004512386	0.085668686	10.18818556	6.45E-05	0.083236678	0.542618068	23.62357889	1.77E-06	0.002370139	0.154854862	10.75989857	3.87E-05	0.051483587	0.357034903	22.16423001	3.61E-06	0.004810594	0.911411044	13.23725649	4.35E-06	0.005857618	0.48122524	20.59637923	7.79E-06	0.008357502	0.031890321	10.99137928	3.15E-05	0.031583701	0.37655652	21.47806897	5.05E-06	0.005085471	0.048489346	14.96460795	9.78E-07	0.001025164	0.208815233	21.85772657	4.19E-06	0.00448676	0.032949695	10.60527621	4.44E-05	0.046528884
308	0.278556163	22.29819208	3.38E-06	0.004512386	0.878055025	10.17558765	6.52E-05	0.083822654	0.351850202	23.61283388	1.78E-06	0.002374836	0.231531125	10.75477135	3.88E-05	0.051510502	0.410773	22.15322575	3.62E-06	0.004820897	0.020214694	13.21924493	4.42E-06	0.005930943	0.262911934	20.56842684	7.90E-06	0.008439409	0.16491296	10.98033796	3.18E-05	0.031792275	0.289639268	21.47507637	5.06E-06	0.005085471	0.980929794	14.95982505	9.82E-07	0.001026032	0.491542632	21.85413146	4.20E-06	0.00448676	0.087804264	10.60134545	4.45E-05	0.046528884
309	0.432771765	22.26370088	3.43E-06	0.004574394	0.14285333	10.17314019	6.54E-05	0.083822654	0.678046595	23.57332206	1.81E-06	0.002392873	0.072898061	10.75203919	3.89E-05	0.051510502	0.234423532	22.13289813	3.66E-06	0.004853395	0.926307056	13.20989773	4.46E-06	0.005951881	0.429702473	20.56345289	7.92E-06	0.008439409	0.092637389	10.96277477	3.23E-05	0.032189076	0.190581936	21.47089103	5.07E-06	0.005085471	0.018722164	14.95097971	9.90E-07	0.001030492	0.408470541	21.84210451	4.22E-06	0.004497611	0.906460347	10.59926958	4.46E-05	0.046528884
310	0.386580308	22.25333918	3.45E-06	0.004582834	0.951525694	10.1626144	6.60E-05	0.084078562	0.441671698	23.57204997	1.81E-06	0.002392873	0.89775874	10.73786948	3.94E-05	0.051998018	0.352829484	22.10570949	3.71E-06	0.004902623	0.961792077	13.20698582	4.47E-06	0.005951881	0.419131596	20.54363464	8.00E-06	0.008462121	0.117161137	10.95481797	3.25E-05	0.032313495	0.176244906	21.46129062	5.09E-06	0.005085471	0.028474652	14.92716437	1.01E-06	0.001048346	0.290842728	21.83601514	4.23E-06	0.004497611	0.077064736	10.59297308	4.49E-05	0.046640637
311	0.334862589	22.23946761	3.47E-06	0.004599237	0.966112487	10.16256097	6.60E-05	0.084078562	0.370921886	23.56316643	1.82E-06	0.002392873	0.073612788	10.72494365	3.99E-05	0.052394587	0.295088046	22.08086284	3.76E-06	0.004923635	0.046212948	13.20407659	4.48E-06	0.005951881	0.234578564	20.54197127	8.00E-06	0.008462121	0.058684168	10.94853093	3.27E-05	0.032390524	0.648843658	21.45588717	5.10E-06	0.005085471	0.00585932	14.9066744	1.03E-06	0.00106349	0.340678652	21.79943303	4.31E-06	0.00455072	0.847963814	10.58309646	4.53E-05	0.046903082
312	0.493577809	22.22203	3.50E-06	0.004623818	0.074536648	10.15248141	6.66E-05	0.084464617	0.450446835	23.56226637	1.82E-06	0.002392873	0.855529657	10.72215905	4.00E-05	0.052394587	0.686604839	22.07934349	3.76E-06	0.004923635	0.057156501	13.19871827	4.50E-06	0.005960573	0.711722499	20.53076977	8.05E-06	0.008462121	0.114569864	10.93864279	3.30E-05	0.032485507	0.771575259	21.4504119	5.12E-06	0.005085471	0.065255922	14.89198601	1.04E-06	0.001073514	0.300165978	21.79895473	4.31E-06	0.00455072	0.85006549	10.57161654	4.57E-05	0.04712689
313	0.479152388	22.20954453	3.53E-06	0.004625516	0.130448955	10.1503223	6.67E-05	0.084464617	0.388140946	23.55827915	1.82E-06	0.002392873	0.109825764	10.71537934	4.02E-05	0.052404723	0.585166548	22.07512707	3.77E-06	0.004923635	0.022294298	13.14346061	4.72E-06	0.006212317	0.374394106	20.52958856	8.05E-06	0.008462121	0.086278218	10.93657499	3.30E-05	0.032485507	0.272675126	21.44983316	5.12E-06	0.005085471	0.840382764	14.87872822	1.05E-06	0.001082074	0.372873542	21.78829312	4.34E-06	0.00455072	0.854498763	10.5706057	4.58E-05	0.04712689
314	0.312452994	22.20823527	3.53E-06	0.004625516	0.237707715	10.13517616	6.76E-05	0.085270556	0.20118437	23.55767764	1.83E-06	0.002392873	0.06856879	10.71478739	4.02E-05	0.052404723	0.361221911	22.06683088	3.78E-06	0.004923635	0.071669818	13.14031136	4.73E-06	0.006212317	0.272723057	20.52548001	8.07E-06	0.008462121	0.083926783	10.9329884	3.31E-05	0.032485507	0.291515837	21.44307155	5.14E-06	0.00508615	0.0449052	14.87527103	1.06E-06	0.001082074	0.49582048	21.78596308	4.34E-06	0.00455072	0.035938399	10.56600103	4.60E-05	0.047170671
315	0.396506257	22.19312893	3.55E-06	0.004627724	0.036261244	10.13165213	6.79E-05	0.085270556	0.443970771	23.53889454	1.84E-06	0.002402798	0.046686502	10.69275106	4.10E-05	0.053128804	0.371842142	22.06433584	3.79E-06	0.004923635	0.941039917	13.14028634	4.73E-06	0.006212317	0.385365494	20.49626692	8.19E-06	0.008536533	0.099982371	10.93090308	3.32E-05	0.032485507	0.519330645	21.43066503	5.17E-06	0.005086892	0.04224945	14.84152158	1.09E-06	0.001108967	0.168827799	21.75333299	4.41E-06	0.004595596	0.189621177	10.55935572	4.62E-05	0.04730124
316	0.397541922	22.19285784	3.56E-06	0.004627724	0.059079753	10.12913018	6.80E-05	0.085270556	0.309512945	23.53252567	1.85E-06	0.002402798	0.152976873	10.69231524	4.11E-05	0.053128804	0.531325275	22.02978057	3.85E-06	0.004991895	0.039678514	13.13097429	4.77E-06	0.0062304	0.484066667	20.49440275	8.19E-06	0.008536533	0.103265991	10.89359456	3.43E-05	0.033477665	0.188267421	21.42985634	5.17E-06	0.005086892	0.024739647	14.83924341	1.09E-06	0.001108967	0.424770612	21.75303108	4.41E-06	0.004595596	0.206745217	10.55453694	4.64E-05	0.047355231
317	0.140422849	22.18784965	3.56E-06	0.004627724	0.947614787	10.11712931	6.87E-05	0.085922959	0.409153517	23.52115871	1.86E-06	0.002402798	0.028277068	10.68862857	4.12E-05	0.053135909	0.159438666	22.010626	3.89E-06	0.005023095	0.074251517	13.12969511	4.78E-06	0.0062304	0.270546624	20.48303419	8.24E-06	0.008536533	0.22220161	10.88923974	3.44E-05	0.033501872	0.3817575	21.39963987	5.25E-06	0.005130761	0.011674702	14.81522564	1.11E-06	0.00112821	0.476340384	21.73673931	4.45E-06	0.004611611	0.059570047	10.54617778	4.68E-05	0.047425563
318	0.424973931	22.16492572	3.60E-06	0.004643976	0.099310852	10.11123126	6.91E-05	0.086107857	0.367162587	23.5161211	1.86E-06	0.002402798	0.080235905	10.6673165	4.20E-05	0.053841169	0.838725278	21.96848959	3.97E-06	0.00510562	0.015463308	13.10996064	4.86E-06	0.00631863	0.36323883	20.48198799	8.25E-06	0.008536533	0.100654965	10.87453182	3.49E-05	0.033769598	0.247898697	21.3995517	5.25E-06	0.005130761	0.985853512	14.81183574	1.12E-06	0.00112821	0.336609063	21.73117028	4.46E-06	0.004611611	0.023774431	10.54582501	4.68E-05	0.047425563
319	0.357034903	22.16423001	3.61E-06	0.004643976	0.063759042	10.10294048	6.96E-05	0.086479765	0.292125783	23.5132823	1.87E-06	0.002402798	0.93236984	10.66683037	4.20E-05	0.053841169	0.265214875	21.96456275	3.98E-06	0.00510562	0.078974926	13.09121502	4.94E-06	0.006402668	0.360086224	20.47573605	8.27E-06	0.008536533	0.076920716	10.87325843	3.49E-05	0.033769598	0.690418089	21.36808323	5.33E-06	0.005192124	0.976474286	14.79176144	1.13E-06	0.001144214	0.423679935	21.72669271	4.47E-06	0.004611611	0.868883713	10.53122739	4.74E-05	0.047898371
320	0.366934921	22.16146684	3.61E-06	0.004643976	0.106670277	10.09824193	6.99E-05	0.086574268	0.433823379	23.51031956	1.87E-06	0.002402798	0.035880819	10.65412723	4.25E-05	0.054101704	0.303539393	21.9549878	3.99E-06	0.005113618	0.030696827	13.07539993	5.01E-06	0.006471338	0.22694981	20.45661925	8.35E-06	0.008554125	0.101958089	10.86198418	3.53E-05	0.034004217	0.335539451	21.3569688	5.36E-06	0.005192124	0.01398194	14.76641984	1.16E-06	0.001165719	0.284495388	21.692058	4.54E-06	0.004676031	0.071737918	10.52591942	4.77E-05	0.047976
321	0.410773	22.15322575	3.62E-06	0.004648239	0.068440365	10.08990542	7.05E-05	0.086953552	0.216423239	23.50318722	1.87E-06	0.002403649	0.106895872	10.65405562	4.25E-05	0.054101704	0.345849936	21.94708078	4.01E-06	0.005117493	0.241928118	13.0427778	5.15E-06	0.006637471	0.459748253	20.44836687	8.38E-06	0.008554125	0.05180115	10.85075802	3.57E-05	0.034239369	0.219060948	21.35627001	5.36E-06	0.005192124	0.021029685	14.74729226	1.18E-06	0.001178712	0.362707095	21.6734915	4.59E-06	0.00470415	0.06251661	10.51713092	4.80E-05	0.048204133
322	0.322493921	22.13052333	3.67E-06	0.004669007	0.184662259	10.08641784	7.07E-05	0.086955628	0.421508754	23.49374754	1.88E-06	0.002407229	0.021427324	10.65095298	4.26E-05	0.054101704	0.368436363	21.90813351	4.09E-06	0.005186396	0.041066325	13.03831894	5.17E-06	0.00664266	0.299880824	20.44463018	8.40E-06	0.008554125	0.320845914	10.83783569	3.61E-05	0.034471591	0.393346555	21.31398971	5.47E-06	0.005284735	0.978156895	14.74625106	1.18E-06	0.001178712	0.714444814	21.66204427	4.61E-06	0.004713165	0.80694827	10.50522403	4.85E-05	0.048435301
323	0.388542446	22.13038194	3.67E-06	0.004669007	0.913052136	10.07769291	7.12E-05	0.087368846	0.42765717	23.48699539	1.89E-06	0.002407683	0.030918972	10.63873239	4.31E-05	0.054526483	0.428338196	21.90707377	4.09E-06	0.005186396	0.073452115	13.02412217	5.24E-06	0.006704669	0.338362236	20.43030393	8.46E-06	0.008554125	0.012913804	10.83621595	3.61E-05	0.034471591	0.610757555	21.29591668	5.52E-06	0.005315408	0.008118967	14.73978807	1.19E-06	0.001181601	0.437527209	21.65327352	4.63E-06	0.004713165	0.133752591	10.50235244	4.87E-05	0.048435301
324	0.446252992	22.12514192	3.67E-06	0.004669007	0.057327949	10.06535859	7.20E-05	0.088070206	0.313231835	23.46254428	1.91E-06	0.002429016	0.850529276	10.62737601	4.35E-05	0.054755885	0.809667788	21.90084317	4.10E-06	0.005186396	0.013470475	12.95885463	5.55E-06	0.00707599	0.394937334	20.42906308	8.46E-06	0.008554125	0.078953402	10.82908086	3.63E-05	0.03458462	0.304355612	21.28425783	5.55E-06	0.005329475	0.013982436	14.73323281	1.19E-06	0.00118369	0.658181761	21.65064675	4.64E-06	0.004713165	0.089740306	10.50139032	4.87E-05	0.048435301
325	0.31203577	22.11607282	3.69E-06	0.004675373	0.057046517	10.06103574	7.23E-05	0.088141066	0.427701355	23.44801689	1.93E-06	0.002438743	0.906639795	10.62712907	4.35E-05	0.054755885	0.258585375	21.88022747	4.14E-06	0.005200663	0.965043312	12.94650427	5.61E-06	0.007130737	0.261428214	20.42542551	8.48E-06	0.008554125	0.07813268	10.81632994	3.68E-05	0.034872647	0.294056709	21.27781916	5.57E-06	0.005329929	0.019559844	14.7305417	1.20E-06	0.00118369	0.379655073	21.62558398	4.70E-06	0.004747101	0.932251407	10.49581193	4.90E-05	0.048527953
326	0.372611219	22.10008595	3.72E-06	0.00468367	0.074802404	10.0522219	7.29E-05	0.088569706	0.39702056	23.4310463	1.94E-06	0.00245145	0.205209624	10.61732902	4.39E-05	0.055068231	0.528397333	21.87739756	4.15E-06	0.005200663	0.961647423	12.90188083	5.83E-06	0.007387765	0.303058348	20.42012926	8.50E-06	0.008554125	0.065934723	10.80955929	3.70E-05	0.034976325	0.337508415	21.2594671	5.62E-06	0.005337275	0.044399374	14.72275688	1.20E-06	0.001187974	0.394132799	21.62350466	4.70E-06	0.004747101	0.918800737	10.48272804	4.95E-05	0.048949009
327	0.324948685	22.08534479	3.75E-06	0.00468367	0.039287477	10.0284972	7.45E-05	0.089939942	0.259854938	23.42373595	1.95E-06	0.002452675	0.095589154	10.60849458	4.43E-05	0.055185974	0.4057837	21.87645304	4.15E-06	0.005200663	0.964251042	12.89895994	5.84E-06	0.007387765	0.457970466	20.41040389	8.54E-06	0.008554125	0.09482492	10.80185421	3.72E-05	0.035043464	0.396194128	21.25184602	5.64E-06	0.005337275	0.012840226	14.71566902	1.21E-06	0.001191572	0.321931758	21.6166072	4.72E-06	0.004748642	0.072844536	10.46552316	5.03E-05	0.04955676
328	0.400026449	22.08234851	3.75E-06	0.00468367	0.128889447	10.02809268	7.45E-05	0.089939942	0.503238063	23.41510484	1.96E-06	0.002453763	0.033078725	10.60809843	4.43E-05	0.055185974	0.475009056	21.86154554	4.18E-06	0.005222862	0.031606376	12.86516996	6.02E-06	0.007586044	0.395748872	20.40312682	8.57E-06	0.008554125	0.006775256	10.79865791	3.73E-05	0.035043464	0.300265767	21.25180844	5.64E-06	0.005337275	0.066187662	14.70724321	1.22E-06	0.001195379	0.478789909	21.60640687	4.74E-06	0.00475794	0.05332529	10.42200574	5.23E-05	0.05131442
329	0.362972569	22.08097761	3.76E-06	0.00468367	0.129337628	10.02495985	7.47E-05	0.089939942	0.322346329	23.40735521	1.96E-06	0.002453763	0.121021652	10.60188087	4.45E-05	0.055324927	0.353041652	21.84644006	4.21E-06	0.005227047	0.140580297	12.82298109	6.25E-06	0.007847228	0.31173503	20.40279197	8.57E-06	0.008554125	0.105292689	10.7953914	3.75E-05	0.035043464	0.529731659	21.25015002	5.65E-06	0.005337275	0.990083162	14.70485463	1.22E-06	0.001195379	0.635638549	21.57903435	4.80E-06	0.004794287	0.102428552	10.41979442	5.24E-05	0.05131442
330	0.686604839	22.07934349	3.76E-06	0.00468367	0.018127867	10.01919838	7.51E-05	0.090133195	0.424105516	23.40408576	1.97E-06	0.002453763	0.071674541	10.58707863	4.51E-05	0.055892163	0.747328028	21.84514761	4.22E-06	0.005227047	0.052685202	12.80727618	6.33E-06	0.007931667	0.38149945	20.39775842	8.60E-06	0.008554125	0.099037526	10.79374301	3.75E-05	0.035043464	0.408014752	21.23554068	5.69E-06	0.00535948	0.991122778	14.69632099	1.23E-06	0.001198878	0.439100025	21.57853561	4.81E-06	0.004794287	0.052524242	10.38891665	5.39E-05	0.052593838
331	0.585166548	22.07512707	3.77E-06	0.00468367	0.069126829	10.0126803	7.55E-05	0.090301082	0.406332541	23.39570806	1.98E-06	0.002456358	0.078989376	10.58138832	4.53E-05	0.056007577	0.759585868	21.83695105	4.23E-06	0.005227047	0.064791668	12.78420883	6.46E-06	0.008068919	0.262070764	20.39361892	8.61E-06	0.008554125	0.020628059	10.77845461	3.80E-05	0.035417551	0.463714201	21.21941443	5.73E-06	0.005385848	0.011964512	14.69439604	1.23E-06	0.001198878	0.469444886	21.55079722	4.87E-06	0.004845376	0.017648675	10.38070571	5.43E-05	0.052822145
332	0.266989796	22.0615067	3.79E-06	0.00470084	0.888719933	10.01041079	7.57E-05	0.090301082	0.448884003	23.37321271	2.00E-06	0.002475957	0.109755463	10.54670462	4.68E-05	0.057598264	0.409556367	21.83520591	4.24E-06	0.005227047	0.031005298	12.77047271	6.54E-06	0.008141895	0.325591931	20.39066704	8.63E-06	0.008554125	0.857581594	10.76280888	3.86E-05	0.035807452	0.118743107	21.20760247	5.77E-06	0.005399503	0.008402693	14.68034294	1.25E-06	0.001209784	0.242259107	21.53243586	4.92E-06	0.00486665	0.076131334	10.372817	5.47E-05	0.053036641
333	0.674862851	22.04097796	3.83E-06	0.004731759	0.101304888	9.977832755	7.79E-05	0.09234938	0.459229665	23.34308293	2.03E-06	0.002492056	0.062707153	10.53851173	4.71E-05	0.057825954	0.369024543	21.81664952	4.28E-06	0.005259015	0.034255767	12.7510959	6.65E-06	0.008223723	0.394925388	20.3776488	8.68E-06	0.008558935	0.053493622	10.75501751	3.88E-05	0.035925136	0.444846844	21.19918398	5.79E-06	0.005399503	0.030187091	14.65999169	1.27E-06	0.001227426	0.358316966	21.52961713	4.92E-06	0.00486665	0.108770713	10.35556724	5.55E-05	0.053701183
334	0.41976329	22.0345409	3.84E-06	0.004731759	0.159462572	9.976864197	7.80E-05	0.09234938	0.397877482	23.34077721	2.03E-06	0.002492056	0.869381602	10.53558128	4.72E-05	0.057825954	0.529176114	21.80991234	4.29E-06	0.005260631	0.052980555	12.74658234	6.68E-06	0.008223723	0.44569954	20.37628243	8.69E-06	0.008558935	0.058550253	10.75240539	3.89E-05	0.035925136	0.319947739	21.19592914	5.80E-06	0.005399503	0.03307131	14.64824492	1.28E-06	0.001236166	0.436818332	21.49894961	5.00E-06	0.004925743	0.075077276	10.3471755	5.59E-05	0.053944639
335	0.531325275	22.02978057	3.85E-06	0.004731759	0.142270747	9.975476967	7.81E-05	0.09234938	0.473080418	23.33876929	2.03E-06	0.002492056	0.023716044	10.52569182	4.77E-05	0.058117098	0.287060071	21.79795373	4.31E-06	0.005275796	0.04461523	12.74550281	6.68E-06	0.008223723	0.323890919	20.37131413	8.71E-06	0.008558935	0.004784703	10.74087713	3.93E-05	0.036188453	0.570364763	21.17786246	5.85E-06	0.005423167	0.025513304	14.63254417	1.30E-06	0.001249219	0.246359986	21.48263275	5.04E-06	0.004950574	0.061317867	10.34226706	5.62E-05	0.054020773
336	0.41689903	21.99499842	3.92E-06	0.004798812	0.01735267	9.955418396	7.95E-05	0.093714445	0.311114784	23.33368702	2.04E-06	0.002492056	0.075903234	10.52329569	4.78E-05	0.058117098	0.600335533	21.78155718	4.35E-06	0.005302589	0.030204776	12.74536386	6.68E-06	0.008223723	0.310126482	20.36231734	8.75E-06	0.008571465	0.075026061	10.70254461	4.07E-05	0.037337238	0.409387525	21.1727806	5.87E-06	0.005423167	0.018122234	14.6129499	1.32E-06	0.001266656	0.264858687	21.4737692	5.06E-06	0.004953485	0.945586427	10.33091753	5.67E-05	0.054410791
337	0.184196481	21.97713131	3.95E-06	0.004826671	0.028098075	9.952554966	7.97E-05	0.093714445	0.439908309	23.32403726	2.05E-06	0.002492056	0.102368119	10.49720226	4.89E-05	0.059313644	0.400708096	21.76582115	4.38E-06	0.005327841	0.026942612	12.71948845	6.84E-06	0.008387177	0.290448	20.34891742	8.81E-06	0.00860278	0.05272131	10.68729959	4.13E-05	0.037720615	0.367534179	21.16886946	5.88E-06	0.005423167	0.038159548	14.59830051	1.34E-06	0.001278903	0.345021855	21.46932371	5.07E-06	0.004953485	0.076934259	10.32581738	5.70E-05	0.054497956
338	0.539386819	21.95940709	3.99E-06	0.004854398	0.235716336	9.938621298	8.07E-05	0.094458754	0.327525723	23.32317337	2.05E-06	0.002492056	0.849981764	10.47974799	4.97E-05	0.059993632	0.435051698	21.75263915	4.41E-06	0.005346557	0.032908596	12.71319068	6.88E-06	0.008393914	0.284444821	20.34127148	8.84E-06	0.008609784	0.082651846	10.68446464	4.14E-05	0.037720615	0.318312683	21.16268358	5.90E-06	0.005423607	0.018306351	14.55577703	1.39E-06	0.001322611	0.329776604	21.46175684	5.09E-06	0.004957229	0.053998135	10.29549406	5.86E-05	0.055834451
339	0.410865957	21.90838033	4.09E-06	0.004916974	0.303909412	9.937190328	8.08E-05	0.094458754	0.390878791	23.31473134	2.05E-06	0.002494952	0.191615592	10.47785693	4.97E-05	0.059993632	0.368637191	21.74641015	4.43E-06	0.005347108	0.029896365	12.71181359	6.88E-06	0.008393914	0.309379326	20.31265654	8.96E-06	0.008706592	0.982349939	10.67910382	4.16E-05	0.037789896	0.433606308	21.12909994	5.99E-06	0.005497727	0.005751501	14.52200863	1.43E-06	0.001357579	0.342902855	21.43997279	5.14E-06	0.004978393	0.061830561	10.2877729	5.90E-05	0.055894202
340	0.413623068	21.90437986	4.10E-06	0.004916974	0.970091811	9.92938396	8.14E-05	0.094845029	0.509378769	23.30821335	2.06E-06	0.002495531	0.247282469	10.45987343	5.06E-05	0.060788045	0.333803761	21.73452329	4.45E-06	0.005352754	0.02226988	12.69739974	6.97E-06	0.008456615	0.210002971	20.28082612	9.11E-06	0.008818582	0.092627986	10.63053095	4.34E-05	0.039350228	0.322948665	21.09184895	6.10E-06	0.005560619	0.007909739	14.48798529	1.47E-06	0.001393802	0.374121265	21.43950177	5.14E-06	0.004978393	0.34658335	10.28772337	5.90E-05	0.055894202
341	0.234542742	21.90422121	4.10E-06	0.004916974	0.063496128	9.906408415	8.31E-05	0.096543235	0.403544025	23.29950989	2.07E-06	0.002498794	0.090550651	10.43991245	5.15E-05	0.061702862	0.396080683	21.73227566	4.46E-06	0.005352754	0.018037627	12.69659793	6.98E-06	0.008456615	0.322210422	20.27273098	9.14E-06	0.008827961	0.012973654	10.61680292	4.39E-05	0.039719265	0.225932819	21.08827081	6.12E-06	0.005560619	0.008305409	14.46187947	1.51E-06	0.001421297	0.436389416	21.42961276	5.17E-06	0.004978393	0.900076978	10.28005645	5.94E-05	0.056050983
342	0.311625074	21.90178766	4.10E-06	0.004916974	0.061236976	9.877578752	8.53E-05	0.098792636	0.499697284	23.27662923	2.09E-06	0.002519438	0.073468422	10.43172304	5.18E-05	0.061868026	0.424532689	21.72376056	4.47E-06	0.005358849	0.03148334	12.69290341	7.00E-06	0.008459214	0.425576796	20.2350589	9.31E-06	0.008967543	0.310032328	10.6049423	4.44E-05	0.040025292	0.511915663	21.0856473	6.12E-06	0.005560619	0.984515859	14.4558472	1.51E-06	0.00142452	0.408811334	21.42915114	5.17E-06	0.004978393	0.054249939	10.27806154	5.95E-05	0.056050983
343	0.310206437	21.90061277	4.10E-06	0.004916974	0.093700443	9.870475537	8.58E-05	0.09888453	0.462000512	23.26522642	2.10E-06	0.002520807	0.11501831	10.42984611	5.19E-05	0.061868026	0.748828912	21.71231949	4.50E-06	0.005358849	0.050080577	12.68186879	7.07E-06	0.008516463	0.341659095	20.22182117	9.38E-06	0.008982179	0.100815634	10.58653057	4.51E-05	0.040399292	0.492257998	21.08216025	6.13E-06	0.005560619	0.020945918	14.42798494	1.55E-06	0.001452642	0.267732107	21.421538	5.19E-06	0.004982488	0.070096284	10.26781834	6.01E-05	0.05640346
344	0.614002699	21.89741232	4.11E-06	0.004916974	0.880366559	9.870072242	8.59E-05	0.09888453	0.383761519	23.26355789	2.11E-06	0.002520807	0.088630499	10.42591064	5.21E-05	0.061868026	0.314277204	21.70649924	4.51E-06	0.005358849	0.055744942	12.67331345	7.12E-06	0.00855558	0.42979908	20.21167517	9.42E-06	0.008982179	0.865743935	10.58334339	4.53E-05	0.040399292	0.363307535	21.07602981	6.15E-06	0.005561212	0.012152734	14.4250664	1.55E-06	0.001452642	0.396755507	21.4140064	5.21E-06	0.00498643	0.088690973	10.23167481	6.20E-05	0.058093217
345	0.476744445	21.88293798	4.14E-06	0.004936783	0.095602467	9.866530177	8.61E-05	0.098912968	0.698357346	23.24452955	2.13E-06	0.002532724	0.077179712	10.42390646	5.22E-05	0.061868026	0.279344911	21.70620047	4.51E-06	0.005358849	0.016347074	12.65495906	7.24E-06	0.008669059	0.383496078	20.20905962	9.44E-06	0.008982179	0.012475576	10.58276561	4.53E-05	0.040399292	0.20721691	21.05508079	6.22E-06	0.005565515	0.987704877	14.42300183	1.56E-06	0.001452642	0.298329193	21.38958134	5.27E-06	0.004996446	0.102928486	10.21676368	6.29E-05	0.058705213
346	0.528397333	21.87739756	4.15E-06	0.004936783	0.729859002	9.862727443	8.64E-05	0.09896549	0.429865558	23.24199787	2.13E-06	0.002532724	0.052462694	10.40184559	5.33E-05	0.062920426	0.311698708	21.68638223	4.56E-06	0.005395602	0.106608263	12.63560814	7.36E-06	0.008732912	0.323372704	20.20823191	9.44E-06	0.008982179	0.120487874	10.58153644	4.53E-05	0.040399292	0.573348773	21.0536957	6.22E-06	0.005565515	0.952729224	14.41451752	1.57E-06	0.001459066	0.342533368	21.38882074	5.27E-06	0.004996446	0.072432681	10.21350522	6.30E-05	0.058706991
347	0.404548882	21.8634979	4.18E-06	0.004956235	0.059604107	9.858336035	8.68E-05	0.0990714	0.397461887	23.22968245	2.14E-06	0.002537485	0.076293041	10.36980262	5.48E-05	0.064425785	0.406198336	21.67500969	4.58E-06	0.005410177	0.950766334	12.63495654	7.36E-06	0.008732912	0.295687552	20.19291869	9.51E-06	0.009024341	0.093622948	10.56928849	4.58E-05	0.040671144	0.710970362	21.04717932	6.24E-06	0.005565515	0.012505152	14.40875608	1.58E-06	0.001462099	0.378144857	21.38840169	5.28E-06	0.004996446	0.059664052	10.19726085	6.40E-05	0.059397639
348	0.747328028	21.84514761	4.22E-06	0.004982324	0.906053403	9.850950726	8.74E-05	0.09944611	0.355635619	23.22632914	2.15E-06	0.002537485	0.053328104	10.36902646	5.48E-05	0.064425785	0.760786471	21.65578416	4.63E-06	0.005431634	0.85877414	12.63470261	7.36E-06	0.008732912	0.292142368	20.18073888	9.57E-06	0.009052749	0.099122764	10.56759275	4.59E-05	0.040671144	0.452974048	21.04686307	6.24E-06	0.005565515	0.071271498	14.397956	1.59E-06	0.001471524	0.282183927	21.38638789	5.28E-06	0.004996446	0.926144008	10.18124317	6.49E-05	0.0600374
349	0.450018394	21.83374575	4.24E-06	0.004982324	0.021487476	9.830273716	8.90E-05	0.100764385	0.29305322	23.20971508	2.16E-06	0.0025508	0.808140468	10.35801642	5.54E-05	0.064878219	0.431294468	21.65524307	4.63E-06	0.005431634	0.031711481	12.63113303	7.39E-06	0.008732912	0.285952203	20.15790552	9.68E-06	0.009103701	0.15439732	10.56255094	4.61E-05	0.040737901	0.293417375	21.04514877	6.25E-06	0.005565515	0.040705774	14.35627513	1.65E-06	0.001520959	0.513072162	21.38056986	5.30E-06	0.004996446	0.036930629	10.17892674	6.50E-05	0.0600374
350	0.394938109	21.83023341	4.25E-06	0.004982324	0.03233155	9.829972948	8.90E-05	0.100764385	0.342622878	23.19251015	2.18E-06	0.002560745	0.919126465	10.3533771	5.56E-05	0.064962418	0.422239361	21.6357039	4.67E-06	0.00546833	0.030364318	12.63016242	7.39E-06	0.008732912	0.542262198	20.15779321	9.68E-06	0.009103701	0.044514226	10.5528734	4.65E-05	0.04097467	0.365905263	21.03740285	6.27E-06	0.00557082	0.016586839	14.33298789	1.68E-06	0.00154736	0.39163705	21.36803293	5.33E-06	0.005009216	0.032151951	10.16274047	6.60E-05	0.060742343
351	0.300513824	21.82943512	4.25E-06	0.004982324	0.072796131	9.803533529	9.12E-05	0.102900034	0.417596078	23.18140403	2.19E-06	0.002560745	0.061976949	10.34077285	5.62E-05	0.065513349	0.507408412	21.6180313	4.71E-06	0.005493806	0.024646685	12.62001344	7.46E-06	0.00878583	0.328591199	20.13715158	9.78E-06	0.00917088	0.116764104	10.54136521	4.70E-05	0.041280737	0.146038625	21.03067521	6.29E-06	0.00557338	0.015936229	14.32863423	1.69E-06	0.001548753	0.175513455	21.36375532	5.34E-06	0.005009216	0.092135441	10.14783056	6.69E-05	0.061385797
352	0.20392122	21.81494883	4.28E-06	0.005003608	0.087867756	9.774801886	9.36E-05	0.105095303	0.309843254	23.17991677	2.19E-06	0.002560745	0.345980959	10.32167534	5.72E-05	0.06645534	0.333009792	21.61013911	4.73E-06	0.005493806	0.035904077	12.61372454	7.50E-06	0.008809292	0.363416869	20.1183586	9.87E-06	0.009230198	0.911649353	10.53484839	4.73E-05	0.04140416	0.314669685	20.99191908	6.41E-06	0.005632883	0.01609287	14.3119848	1.71E-06	0.001566678	0.292820442	21.35707076	5.36E-06	0.005011428	0.050211696	10.14350088	6.71E-05	0.061449911
353	0.489399129	21.79057223	4.33E-06	0.005049474	0.764402833	9.773811888	9.36E-05	0.105095303	0.515476003	23.17410654	2.20E-06	0.002560745	0.134680845	10.3130791	5.77E-05	0.066779822	0.537873426	21.60886009	4.73E-06	0.005493806	0.348482897	12.5991534	7.60E-06	0.008897251	0.333202098	20.11074814	9.91E-06	0.009238753	0.679702111	10.52464636	4.77E-05	0.041600955	0.117858104	20.99016543	6.42E-06	0.005632883	0.006806537	14.27178546	1.77E-06	0.00161477	0.282950959	21.33941972	5.40E-06	0.005024468	0.063129346	10.13655069	6.76E-05	0.061659567
354	0.231319707	21.76038844	4.39E-06	0.005105981	0.103567941	9.764990332	9.44E-05	0.105635251	0.400339856	23.17257439	2.20E-06	0.002560745	0.059718741	10.30834415	5.79E-05	0.066874514	0.491026813	21.59713982	4.76E-06	0.005509912	0.069729446	12.59191012	7.65E-06	0.008928632	0.933506862	20.08385345	1.00E-05	0.009285737	0.069562306	10.52321653	4.78E-05	0.041600955	0.290013431	20.97997615	6.45E-06	0.005632883	0.00931656	14.27035156	1.78E-06	0.00161477	0.317442771	21.33498208	5.42E-06	0.005024468	0.016799855	10.10443856	6.95E-05	0.063285067
355	0.252239732	21.75519329	4.41E-06	0.005105981	0.097734315	9.759403762	9.49E-05	0.105670706	0.605227322	23.1608091	2.21E-06	0.002561522	0.900361143	10.30274632	5.82E-05	0.067021729	0.298330564	21.59027683	4.78E-06	0.005512912	0.067007471	12.57982787	7.73E-06	0.008998294	0.559046115	20.08378122	1.00E-05	0.009285737	0.924321245	10.5120262	4.82E-05	0.041901257	0.112236178	20.97973745	6.45E-06	0.005632883	0.018391902	14.25079957	1.81E-06	0.001635511	0.379650917	21.33152372	5.43E-06	0.005024468	0.061621276	10.09675983	7.00E-05	0.063543743
356	0.303096768	21.75003246	4.42E-06	0.005105981	0.040395174	9.756123799	9.51E-05	0.105670706	0.368196876	23.16040413	2.22E-06	0.002561522	0.088992977	10.27411525	5.97E-05	0.068380816	0.294661502	21.5814655	4.80E-06	0.005512912	0.029822112	12.56181744	7.85E-06	0.009115847	0.190211762	20.06434638	1.01E-05	0.009285737	0.011217211	10.49401036	4.90E-05	0.042462722	0.736355294	20.97940264	6.45E-06	0.005632883	0.014221728	14.24902392	1.81E-06	0.001635511	0.323017058	21.3288056	5.43E-06	0.005024468	0.104054871	10.0913261	7.04E-05	0.063675419
357	0.339294151	21.73748843	4.44E-06	0.005105981	0.08111259	9.75322065	9.54E-05	0.105670706	0.524782915	23.13154849	2.25E-06	0.002587389	0.108463867	10.27409931	5.97E-05	0.068380816	0.760791584	21.57558171	4.81E-06	0.005512912	0.034457424	12.53906753	8.01E-06	0.009273504	0.2482734	20.06358226	1.01E-05	0.009285737	0.902205824	10.47356833	4.99E-05	0.043125743	0.181066887	20.96051756	6.51E-06	0.005632883	0.031751589	14.22762712	1.84E-06	0.001661317	0.330585421	21.29413746	5.53E-06	0.005096547	0.016806749	10.08594736	7.07E-05	0.063745065
358	0.291977143	21.73359955	4.45E-06	0.005105981	0.087284693	9.752156967	9.55E-05	0.105670706	0.256469166	23.12832614	2.25E-06	0.002587389	0.054310975	10.26238798	6.03E-05	0.06873913	0.393369293	21.57315567	4.82E-06	0.005512912	0.045472549	12.52596852	8.10E-06	0.009354469	0.118517022	20.06079817	1.02E-05	0.009285737	0.030608121	10.46509295	5.03E-05	0.043332836	0.522919251	20.96044817	6.51E-06	0.005632883	0.005017481	14.21969562	1.86E-06	0.001668053	0.382562462	21.27747103	5.57E-06	0.005124143	0.050827023	10.08278611	7.09E-05	0.063745065
359	0.211577124	21.72133369	4.48E-06	0.005105981	0.104157184	9.743428948	9.62E-05	0.106209026	0.339328746	23.09319236	2.29E-06	0.002621477	0.061672459	10.26204587	6.04E-05	0.06873913	0.407219585	21.56279148	4.84E-06	0.005525615	0.028588486	12.50571708	8.25E-06	0.00949563	0.527894696	20.05565341	1.02E-05	0.009285737	0.082794454	10.44581353	5.12E-05	0.043877545	0.831744909	20.95845762	6.52E-06	0.005632883	0.991619729	14.21114162	1.87E-06	0.001675731	0.548259849	21.26292054	5.61E-06	0.005146571	0.872043847	10.07804011	7.12E-05	0.063745065
360	0.608470418	21.71793547	4.49E-06	0.005105981	0.061665192	9.739234976	9.66E-05	0.106315358	0.363797624	23.09008506	2.29E-06	0.002621477	0.063045157	10.25774242	6.06E-05	0.068813355	0.163799488	21.51364627	4.96E-06	0.005636411	0.040285223	12.47414024	8.48E-06	0.009735314	0.235556145	20.05369342	1.02E-05	0.009285737	0.978009429	10.44162406	5.14E-05	0.043877545	0.342756682	20.95638496	6.53E-06	0.005632883	0.962993129	14.19628951	1.89E-06	0.001692633	0.411123052	21.24702713	5.66E-06	0.005160171	0.894315789	10.07767749	7.12E-05	0.063745065
361	0.425455344	21.71782825	4.49E-06	0.005105981	0.091632257	9.732098485	9.72E-05	0.106705444	0.416921592	23.07497458	2.31E-06	0.002633563	0.945135495	10.25377161	6.08E-05	0.068867646	0.715666979	21.51107233	4.97E-06	0.005636411	0.011039967	12.46424727	8.55E-06	0.009776668	0.372488943	20.05148215	1.02E-05	0.009285737	0.067785367	10.43916048	5.15E-05	0.043877545	0.318776517	20.95207073	6.54E-06	0.005632883	0.081522586	14.18657042	1.91E-06	0.001702164	0.717866638	21.24180656	5.67E-06	0.005160171	0.064567254	10.07070497	7.17E-05	0.063904626
362	0.414280974	21.71660295	4.49E-06	0.005105981	0.019993292	9.712828735	9.89E-05	0.108051546	0.4604526	23.06011963	2.33E-06	0.002645397	0.103920193	10.2403481	6.15E-05	0.069509591	0.404393851	21.48228097	5.04E-06	0.005695616	0.026764294	12.46299891	8.56E-06	0.009776668	0.258877792	20.0495851	1.02E-05	0.009285737	0.05799914	10.43873331	5.15E-05	0.043877545	0.285538667	20.93174659	6.61E-06	0.005665442	0.014397251	14.18073748	1.92E-06	0.00170603	0.232086911	21.23933626	5.68E-06	0.005160171	0.893633438	10.06873241	7.18E-05	0.063904626
363	0.276511023	21.6951179	4.54E-06	0.005126347	0.155430117	9.712075485	9.90E-05	0.108051546	0.338235169	23.04587642	2.34E-06	0.002654852	0.059474838	10.22548847	6.24E-05	0.070248651	0.312256253	21.47294493	5.06E-06	0.005695616	0.023583161	12.44864386	8.67E-06	0.009873372	0.30443845	20.03977592	1.03E-05	0.009298082	0.031180444	10.40185939	5.33E-05	0.045226019	0.252855348	20.9291548	6.61E-06	0.005665442	0.004246333	14.16602673	1.94E-06	0.001723075	0.253595758	21.23503031	5.69E-06	0.005160171	0.915704164	10.05745014	7.25E-05	0.0643782
364	0.330961906	21.6909823	4.55E-06	0.005126347	0.065810209	9.708537165	9.93E-05	0.108099204	0.227891949	23.04152077	2.35E-06	0.002654852	0.037047488	10.20579999	6.35E-05	0.071304648	0.282169124	21.47158491	5.06E-06	0.005695616	0.048642242	12.43335648	8.79E-06	0.009979291	0.42330987	20.03576062	1.03E-05	0.009298082	0.026633673	10.3890799	5.39E-05	0.045621136	0.280074574	20.90840615	6.68E-06	0.005707925	0.053659224	14.15330942	1.97E-06	0.001734222	0.797088534	21.22800471	5.71E-06	0.005163812	0.055471207	10.03857689	7.38E-05	0.065169601
365	0.395195199	21.67998632	4.57E-06	0.005126347	0.061961367	9.704245366	9.97E-05	0.108183503	0.379188621	23.03562996	2.35E-06	0.002655202	0.915954059	10.20225251	6.37E-05	0.071336095	0.42402129	21.46457019	5.08E-06	0.005695616	0.033599274	12.4277016	8.83E-06	0.010001488	0.584148297	20.02687434	1.03E-05	0.009313458	0.91307549	10.38045582	5.43E-05	0.045849079	0.390753629	20.89364698	6.73E-06	0.00573383	0.014978907	14.15219402	1.97E-06	0.001734222	0.401244486	21.21403448	5.75E-06	0.00518518	0.896284431	10.0377491	7.38E-05	0.065169601
366	0.211545907	21.67910391	4.57E-06	0.005126347	0.228929493	9.701599471	9.99E-05	0.108183503	0.599574158	23.02734541	2.36E-06	0.002658677	0.894903965	10.19282526	6.42E-05	0.071646986	0.404082563	21.4618149	5.09E-06	0.005695616	0.970340632	12.41743772	8.91E-06	0.010064464	0.270917833	20.01130061	1.04E-05	0.009359846	0.093594263	10.37330683	5.46E-05	0.046017665	0.238062536	20.86868002	6.81E-06	0.005755355	0.011319862	14.09602283	2.07E-06	0.001815458	0.611363121	21.19364356	5.81E-06	0.005221855	0.067074721	10.02786463	7.45E-05	0.065535184
367	0.411475359	21.677489	4.58E-06	0.005126347	0.241338121	9.69553341	0.000100489	0.108329119	0.388668442	23.01403697	2.38E-06	0.002662784	0.926389238	10.19132135	6.43E-05	0.071646986	0.49387396	21.45469591	5.11E-06	0.005700004	0.014687115	12.37947353	9.21E-06	0.010377367	0.281769534	19.97620795	1.06E-05	0.009497825	0.009571942	10.36416808	5.51E-05	0.046154885	0.298864879	20.85560389	6.86E-06	0.005755355	0.977576866	14.08373193	2.09E-06	0.001824989	0.528182198	21.18309994	5.84E-06	0.005221855	0.960870136	10.0231931	7.48E-05	0.065535184
368	0.406198336	21.67500969	4.58E-06	0.005126347	0.074304344	9.694068512	0.000100622	0.108329119	0.466108826	23.00749797	2.39E-06	0.002662784	0.05428602	10.18280136	6.48E-05	0.071837984	0.42466867	21.44284614	5.14E-06	0.005717717	0.940097378	12.37332563	9.26E-06	0.010405215	0.278283635	19.94726562	1.07E-05	0.009606369	0.086959621	10.36390349	5.51E-05	0.046154885	0.762335912	20.8458791	6.89E-06	0.005755355	0.019209963	14.08335718	2.09E-06	0.001824989	0.369073059	21.18075431	5.84E-06	0.005221855	0.085483778	10.02021928	7.50E-05	0.065535184
369	0.369830267	21.66555804	4.60E-06	0.005136235	0.065719485	9.665154381	0.000103282	0.11084255	0.555441749	23.00745943	2.39E-06	0.002662784	0.03212271	10.18230268	6.48E-05	0.071837984	0.296534684	21.42632343	5.18E-06	0.005748718	0.0700906	12.36114589	9.36E-06	0.010488658	0.425703889	19.94212067	1.08E-05	0.009606369	0.05083148	10.35618993	5.55E-05	0.046349125	0.350426785	20.84405659	6.90E-06	0.005755355	0.012760312	14.08051413	2.09E-06	0.001824989	0.309845532	21.17578939	5.86E-06	0.005221855	0.773261248	10.01940767	7.51E-05	0.065535184
370	0.308486165	21.64430538	4.65E-06	0.00514839	0.066723943	9.661617742	0.000103612	0.11084255	0.386120348	22.98470903	2.41E-06	0.002685245	0.070192923	10.16152134	6.61E-05	0.072792	0.673590247	21.39977889	5.25E-06	0.005794326	0.081360246	12.33216689	9.60E-06	0.010730112	0.239427755	19.93551709	1.08E-05	0.009606369	0.056629109	10.32018028	5.73E-05	0.047740349	0.455503519	20.84241194	6.90E-06	0.005755355	0.006038115	14.06892345	2.11E-06	0.001838378	0.256136261	21.17051731	5.87E-06	0.005221855	0.907495482	10.00275994	7.62E-05	0.066344026
371	0.231506663	21.64240579	4.66E-06	0.00514839	0.844795208	9.659069031	0.00010385	0.11084255	0.471957627	22.96636758	2.44E-06	0.002702096	0.017706425	10.15952444	6.62E-05	0.072792	0.173309421	21.39925023	5.25E-06	0.005794326	0.959617194	12.31430075	9.76E-06	0.010870567	0.328216096	19.93133872	1.08E-05	0.009606369	0.07694272	10.3075515	5.79E-05	0.048153879	0.182085924	20.83682143	6.92E-06	0.005755355	0.035010284	14.01750583	2.21E-06	0.001916745	0.462565081	21.15454018	5.92E-06	0.005221855	0.045142879	9.991083216	7.70E-05	0.066863831
372	0.422239361	21.6357039	4.67E-06	0.00514839	0.026627834	9.656672578	0.000104075	0.11084255	0.211266893	22.95842537	2.44E-06	0.002705302	0.830468679	10.15859346	6.62E-05	0.072792	0.447556077	21.38694998	5.28E-06	0.005806374	0.04325882	12.30914353	9.80E-06	0.010890607	0.369165999	19.92119882	1.09E-05	0.009628746	0.088855685	10.30061637	5.83E-05	0.048324034	0.400793068	20.83666284	6.92E-06	0.005755355	0.043857974	14.01120361	2.22E-06	0.001922037	0.405259567	21.15429584	5.92E-06	0.005221855	0.934554639	9.987230061	7.73E-05	0.066915636
373	0.573186955	21.62953054	4.69E-06	0.00514839	0.082236724	9.624560172	0.000107137	0.113796971	0.251852104	22.94564178	2.46E-06	0.002714943	0.09434868	10.15110961	6.67E-05	0.073086432	0.479196718	21.38408869	5.29E-06	0.005806374	0.033703016	12.29306432	9.94E-06	0.01101604	0.438022022	19.88109653	1.11E-05	0.009795452	0.071820508	10.29615636	5.85E-05	0.048387632	0.282670614	20.83353125	6.93E-06	0.005755355	0.988307431	14.00047631	2.24E-06	0.001934747	0.329131819	21.14847342	5.94E-06	0.005221855	0.901414348	9.981540392	7.77E-05	0.067078712
374	0.426485621	21.626043	4.69E-06	0.00514839	0.097150318	9.607047001	0.000108844	0.114737826	0.302318171	22.93676141	2.47E-06	0.002719451	0.050214368	10.1404316	6.73E-05	0.07359346	0.25505178	21.37425046	5.31E-06	0.005818925	0.084622511	12.28579573	1.00E-05	0.011057025	0.221433708	19.83447068	1.14E-05	0.009997393	0.951328758	10.27926717	5.94E-05	0.048994834	0.267212792	20.83202401	6.94E-06	0.005755355	0.003114355	13.98019277	2.28E-06	0.001958768	0.318332228	21.13930009	5.96E-06	0.005221855	0.959271128	9.970684378	7.84E-05	0.067390123
375	0.250181792	21.6257605	4.70E-06	0.00514839	0.101171998	9.605653432	0.000108981	0.114737826	0.280836355	22.88403909	2.54E-06	0.002782937	0.092024228	10.13010761	6.80E-05	0.074040732	0.260369169	21.35815705	5.35E-06	0.005849509	0.032480592	12.28274635	1.00E-05	0.011057148	0.366517952	19.81025147	1.15E-05	0.010070907	0.92862181	10.24136826	6.15E-05	0.050554181	0.300723666	20.83011897	6.94E-06	0.005755355	0.10263818	13.97922339	2.28E-06	0.001958768	0.357827115	21.1272085	6.00E-06	0.005221855	0.884505333	9.970448724	7.84E-05	0.067390123
376	0.375770531	21.61711242	4.72E-06	0.00514839	0.046108311	9.604432533	0.000109102	0.114737826	0.552825531	22.86678554	2.56E-06	0.002799024	0.075725357	10.12774906	6.81E-05	0.074040732	0.375522851	21.33096127	5.43E-06	0.005896422	0.054914434	12.27099766	1.01E-05	0.011142265	0.325146686	19.80890392	1.15E-05	0.010070907	0.007294527	10.23638386	6.18E-05	0.050645746	0.265764082	20.82578946	6.96E-06	0.005755355	0.975985365	13.97694634	2.29E-06	0.001958768	0.700311182	21.12127863	6.02E-06	0.005221855	0.721600601	9.963949564	7.89E-05	0.067605089
377	0.377720522	21.61041668	4.73E-06	0.00514839	0.056934538	9.603629244	0.000109181	0.114737826	0.455075497	22.85680254	2.57E-06	0.002805246	0.103837483	10.1090317	6.93E-05	0.075096619	0.197457226	21.32367386	5.45E-06	0.005896422	0.027470443	12.24847588	1.03E-05	0.011335029	0.220520613	19.75616413	1.18E-05	0.010298447	0.077267926	10.23239188	6.20E-05	0.050692681	0.321994445	20.79397032	7.07E-06	0.005809285	0.070205503	13.95337053	2.34E-06	0.001993821	0.308487471	21.11745443	6.03E-06	0.005221855	0.829403311	9.955122565	7.95E-05	0.067963467
378	0.367902118	21.60950417	4.73E-06	0.00514839	0.1015011	9.569954367	0.000112553	0.117968487	0.330320514	22.85006002	2.58E-06	0.002807054	0.055549731	10.08047727	7.11E-05	0.076844717	0.273991541	21.32246545	5.45E-06	0.005896422	0.203627379	12.24053733	1.04E-05	0.011384264	0.37060741	19.72742666	1.20E-05	0.010298447	0.084100543	10.22156299	6.26E-05	0.051052316	0.183166932	20.79119771	7.08E-06	0.005809285	0.009441431	13.94856564	2.35E-06	0.00199683	0.224362099	21.11237137	6.04E-06	0.005221855	0.07528838	9.949006262	8.00E-05	0.068157796
379	0.419273589	21.60629201	4.74E-06	0.00514839	0.092249721	9.539995866	0.000115641	0.120282543	0.297192507	22.83547938	2.60E-06	0.00281966	0.050841068	10.0637669	7.21E-05	0.077801816	0.284432346	21.31547619	5.47E-06	0.005896422	0.07521898	12.22789333	1.05E-05	0.011480315	0.352145421	19.72542561	1.20E-05	0.010298447	0.050484913	10.21797275	6.28E-05	0.05108195	0.223285628	20.790744	7.08E-06	0.005809285	0.977293789	13.89734013	2.45E-06	0.002081832	0.324181609	21.10926965	6.05E-06	0.005221855	0.11559271	9.940761902	8.06E-05	0.068484225
380	0.216049696	21.60007699	4.75E-06	0.005150539	0.027193301	9.53972174	0.00011567	0.120282543	0.278988862	22.81652261	2.62E-06	0.002838405	0.016795287	10.05880744	7.24E-05	0.077943796	0.834382099	21.3103304	5.48E-06	0.005896422	0.068204405	12.22498886	1.06E-05	0.011480315	0.523537651	19.72513664	1.20E-05	0.010298447	0.0791562	10.21004636	6.32E-05	0.051096217	0.638240525	20.77927926	7.12E-06	0.005826835	0.015004697	13.88621104	2.48E-06	0.002096454	0.359025863	21.1061215	6.06E-06	0.005221855	0.094903962	9.936360157	8.09E-05	0.068575148
381	0.364578182	21.58882184	4.78E-06	0.00516146	0.084491113	9.539705405	0.000115671	0.120282543	0.711755024	22.80904802	2.63E-06	0.002841312	0.016887279	10.04613042	7.33E-05	0.078260881	0.569480236	21.30963134	5.48E-06	0.005896422	0.905735814	12.19773404	1.08E-05	0.011728108	0.446077858	19.71541695	1.20E-05	0.010298447	0.06430824	10.20952006	6.33E-05	0.051096217	0.316617426	20.76866584	7.16E-06	0.005842028	0.00915292	13.87549363	2.50E-06	0.002110442	0.707376249	21.10125089	6.08E-06	0.005221855	0.922673878	9.92538606	8.17E-05	0.069074118
382	0.387459087	21.58507674	4.79E-06	0.00516146	0.159335134	9.516832288	0.000118087	0.122473488	0.740779098	22.79860419	2.64E-06	0.002842742	0.093035801	10.04436134	7.34E-05	0.078260881	0.339467065	21.29735705	5.52E-06	0.005916593	0.024799724	12.16545418	1.11E-05	0.012034528	0.665045798	19.71518107	1.20E-05	0.010298447	0.052127474	10.20887749	6.33E-05	0.051096217	0.596491904	20.75636946	7.20E-06	0.005846605	0.016593561	13.84951765	2.56E-06	0.002152798	0.505594676	21.09928458	6.08E-06	0.005221855	0.058768414	9.896756153	8.38E-05	0.070692143
383	0.334076633	21.56900075	4.83E-06	0.005188795	0.274396698	9.508781292	0.00011895	0.123045928	0.403600012	22.79730236	2.64E-06	0.002842742	0.061702219	10.04400374	7.34E-05	0.078260881	0.757587351	21.27874744	5.57E-06	0.005955404	0.970178311	12.16197908	1.12E-05	0.012039883	0.389346652	19.71318119	1.21E-05	0.010298447	0.878115107	10.1757778	6.52E-05	0.052464134	0.255167226	20.75077861	7.22E-06	0.005846605	0.011339756	13.82668514	2.61E-06	0.002188462	0.653984473	21.09779891	6.09E-06	0.005221855	0.039061247	9.870749948	8.58E-05	0.072178335
384	0.459979041	21.55079523	4.87E-06	0.005221774	0.035920485	9.504457983	0.000119416	0.123206069	0.371397948	22.78359278	2.66E-06	0.002851195	0.872619562	10.04264444	7.35E-05	0.078260881	0.43175426	21.27241655	5.59E-06	0.00595842	0.043972495	12.13582581	1.14E-05	0.012288264	0.461936576	19.71285592	1.21E-05	0.010298447	0.142864657	10.17299961	6.54E-05	0.052464134	0.257653722	20.75002866	7.22E-06	0.005846605	0.010304452	13.82451765	2.61E-06	0.002188462	0.364284912	21.09199605	6.10E-06	0.005221855	0.164371094	9.858501573	8.68E-05	0.072788994
385	0.501043766	21.52927067	4.92E-06	0.005263577	0.092345551	9.474329791	0.000122713	0.12627948	0.438812834	22.77783166	2.67E-06	0.002851195	0.885152681	10.03720135	7.39E-05	0.078334152	0.299642084	21.25810647	5.62E-06	0.005981635	0.066704035	12.10949838	1.17E-05	0.012543852	0.23792526	19.71192279	1.21E-05	0.010298447	0.037875832	10.17073689	6.55E-05	0.052464134	0.374710945	20.73558874	7.28E-06	0.005846605	0.064622067	13.78660904	2.70E-06	0.002255656	0.315851678	21.09131325	6.11E-06	0.005221855	0.071222895	9.846707044	8.77E-05	0.07337541
386	0.715666979	21.51107233	4.97E-06	0.005284466	0.021353284	9.46798776	0.000123419	0.126676759	0.269872177	22.77100214	2.68E-06	0.002851195	0.064654523	10.03582614	7.40E-05	0.078334152	0.701326128	21.25017539	5.65E-06	0.005981635	0.049243065	12.09433612	1.18E-05	0.012665391	0.28566238	19.70723055	1.21E-05	0.010298447	0.074540431	10.15231331	6.66E-05	0.053201195	0.47328248	20.73513056	7.28E-06	0.005846605	0.970523473	13.76353025	2.75E-06	0.002295262	0.544405901	21.0827687	6.13E-06	0.00523028	0.020587727	9.840494316	8.82E-05	0.073596095
387	0.422266665	21.50570651	4.98E-06	0.005284466	0.077919096	9.46063994	0.000124242	0.127191832	0.286888777	22.76996199	2.68E-06	0.002851195	0.96065801	10.02764155	7.45E-05	0.078708883	0.428054764	21.24554417	5.66E-06	0.005981635	0.034315258	12.0926703	1.19E-05	0.012665391	0.260686294	19.69776094	1.22E-05	0.010298447	0.00989588	10.13647302	6.76E-05	0.053824092	0.245846592	20.73390021	7.28E-06	0.005846605	0.019476936	13.75371628	2.78E-06	0.002308888	0.247098587	21.07579899	6.15E-06	0.005234695	0.256872953	9.832620884	8.88E-05	0.073771473
388	0.29411799	21.49878194	5.00E-06	0.005284466	0.090066204	9.455547786	0.000124815	0.127397982	0.663065012	22.75040485	2.71E-06	0.002871156	0.894260185	10.01278735	7.55E-05	0.079474887	0.27899322	21.24344398	5.67E-06	0.005981635	0.016979752	12.0580502	1.22E-05	0.01302404	0.606791198	19.69073762	1.22E-05	0.010298447	0.05908531	10.12842756	6.81E-05	0.054074773	0.299415713	20.73015033	7.30E-06	0.005846605	0.013871298	13.73867266	2.81E-06	0.002333166	0.677203029	21.06943006	6.17E-06	0.0052376	0.072858916	9.832116641	8.88E-05	0.073771473
389	0.355230372	21.48810185	5.02E-06	0.005284466	0.054955051	9.453096658	0.000125093	0.127397982	0.327995396	22.73242506	2.73E-06	0.002883846	0.907942213	10.01114056	7.56E-05	0.079474887	0.511644651	21.22843296	5.71E-06	0.00601048	0.056249888	12.03337541	1.25E-05	0.01327617	0.750055168	19.69065061	1.22E-05	0.010298447	0.063762177	10.10265468	6.96E-05	0.055199259	0.298154029	20.72203635	7.32E-06	0.005854953	0.963844759	13.7253187	2.85E-06	0.002354268	0.120821581	21.06069458	6.20E-06	0.005246652	0.09303466	9.820970919	8.97E-05	0.074173261
390	0.246450248	21.4857112	5.03E-06	0.005284466	0.022530599	9.450311515	0.000125408	0.127397982	0.478635002	22.73086044	2.73E-06	0.002883846	0.775157524	9.993372761	7.68E-05	0.080232404	0.726461497	21.20398565	5.78E-06	0.006065673	0.952802108	12.02233352	1.26E-05	0.013371654	0.262135863	19.68839016	1.22E-05	0.010298447	0.106675585	10.09812231	6.99E-05	0.055282416	0.8052375	20.69648869	7.42E-06	0.005912725	0.012778633	13.68797271	2.94E-06	0.002425526	0.451357337	21.0432	6.25E-06	0.00526653	0.890847071	9.820382809	8.98E-05	0.074173261
391	0.260223687	21.48551647	5.03E-06	0.005284466	0.816668267	9.441525995	0.000126409	0.128085997	0.424548367	22.72154019	2.74E-06	0.002889603	0.107190447	9.988898973	7.71E-05	0.080232404	0.442601676	21.19157167	5.81E-06	0.006065673	0.075770418	11.99560923	1.29E-05	0.013607927	0.588526448	19.68482629	1.22E-05	0.010298447	0.057687829	10.09104477	7.04E-05	0.055441484	0.367248388	20.69172551	7.43E-06	0.005912725	0.928450122	13.67520617	2.97E-06	0.002446263	0.141322189	21.04156565	6.26E-06	0.00526653	0.064096094	9.814299314	9.03E-05	0.074390263
392	0.284018208	21.4806387	5.04E-06	0.005284466	0.215465534	9.435817367	0.000127063	0.128420706	0.46945795	22.68290281	2.80E-06	0.002937181	0.922979953	9.988083176	7.72E-05	0.080232404	0.330784214	21.19004882	5.82E-06	0.006065673	0.972931938	11.99418287	1.29E-05	0.013607927	0.268925034	19.67787268	1.23E-05	0.010307629	0.237061894	10.08712457	7.06E-05	0.055441484	0.439368731	20.67189764	7.51E-06	0.005949163	0.877941577	13.66497038	3.00E-06	0.002461785	0.551735164	21.03741025	6.27E-06	0.00526653	0.755803672	9.79284967	9.20E-05	0.075648896
393	0.426699042	21.47935295	5.05E-06	0.005284466	0.021916431	9.42869094	0.000127885	0.128922423	0.357617954	22.6634616	2.82E-06	0.002957684	0.072570653	9.987787353	7.72E-05	0.080232404	0.408585146	21.18906047	5.82E-06	0.006065673	0.110661911	11.9937771	1.29E-05	0.013607927	0.507906975	19.66819625	1.23E-05	0.010313652	0.184686014	10.08550875	7.07E-05	0.055441484	0.406528659	20.66892299	7.52E-06	0.005949163	0.981804543	13.64777144	3.04E-06	0.002492437	0.317404274	21.02749495	6.30E-06	0.005278839	0.015004611	9.77903799	9.32E-05	0.076225516
394	0.696509297	21.46722337	5.08E-06	0.005288574	0.124523073	9.415501677	0.00012942	0.13013893	0.464458589	22.65522371	2.84E-06	0.002961781	0.162672398	9.986395993	7.73E-05	0.080232404	0.58536474	21.1774295	5.85E-06	0.006085004	0.019624381	11.98614419	1.30E-05	0.013657375	0.387432526	19.6664235	1.23E-05	0.010313652	0.015035396	10.08357046	7.09E-05	0.055441484	0.248405975	20.66187741	7.55E-06	0.005952185	0.982747576	13.63317566	3.08E-06	0.002509706	0.069030253	21.02079384	6.32E-06	0.005282844	0.027815577	9.778306934	9.33E-05	0.076225516
395	0.175737574	21.46570632	5.08E-06	0.005288574	0.164122092	9.39614054	0.000131707	0.131782524	0.347414471	22.65024677	2.84E-06	0.002961781	0.895461511	9.981684939	7.77E-05	0.080369188	0.250627227	21.1632572	5.89E-06	0.006112076	0.044870591	11.98390793	1.31E-05	0.013657375	0.34716511	19.63591289	1.25E-05	0.010404196	0.194078637	10.07571203	7.14E-05	0.055693099	0.843931679	20.65760153	7.56E-06	0.005952185	0.030134427	13.63294469	3.08E-06	0.002509706	0.291490229	21.00302381	6.38E-06	0.00531127	0.110507137	9.775968715	9.35E-05	0.076225516
396	0.349771275	21.46229683	5.09E-06	0.005288574	0.033346908	9.396036862	0.00013172	0.131782524	0.273707451	22.64284063	2.85E-06	0.002965018	0.039150326	9.977760203	7.79E-05	0.080449804	0.216465129	21.15002693	5.93E-06	0.006126042	0.033736479	11.95764606	1.34E-05	0.013942126	0.285644935	19.62423059	1.26E-05	0.010404196	0.098809562	10.0713648	7.16E-05	0.055769953	0.480826254	20.64874285	7.59E-06	0.005961993	0.072807241	13.63105119	3.09E-06	0.002509706	0.816818438	20.9946825	6.40E-06	0.00531127	0.103087042	9.770169843	9.39E-05	0.076431569
397	0.49387396	21.45469591	5.11E-06	0.005294996	0.123700795	9.38079732	0.000133549	0.133276198	0.322510228	22.62392715	2.88E-06	0.002973049	0.177934873	9.970854115	7.84E-05	0.080723471	0.506335336	21.14835647	5.94E-06	0.006126042	0.972615748	11.95173856	1.34E-05	0.013979671	0.25282596	19.62264518	1.26E-05	0.010404196	0.05733265	10.0650702	7.20E-05	0.055945123	0.236884731	20.63832404	7.63E-06	0.005961993	0.938365224	13.62151174	3.11E-06	0.002524196	0.355150174	20.99325712	6.41E-06	0.00531127	0.884456055	9.763450052	9.45E-05	0.076702353
398	0.42466867	21.44284614	5.14E-06	0.005312541	0.823490687	9.369964772	0.000134865	0.134251289	0.272043378	22.62252815	2.88E-06	0.002973049	0.958912795	9.968386692	7.86E-05	0.080723471	0.326627818	21.13336437	5.98E-06	0.006155904	0.975696608	11.94445152	1.35E-05	0.014034482	0.35812869	19.62081883	1.26E-05	0.010404196	0.074809999	10.0521022	7.29E-05	0.056458924	0.224971075	20.63307859	7.65E-06	0.005961993	0.043738925	13.58819954	3.21E-06	0.002591724	0.460164994	20.98938488	6.42E-06	0.00531127	0.025247148	9.742697276	9.63E-05	0.077818756
399	0.617054776	21.42531145	5.18E-06	0.005333035	0.185346647	9.36127082	0.000135931	0.134948833	0.472850153	22.6173372	2.89E-06	0.002973049	0.116538024	9.948710347	8.00E-05	0.081959577	0.518923021	21.12144063	6.02E-06	0.006163086	0.130191437	11.89171482	1.42E-05	0.014666226	0.517882524	19.61773473	1.26E-05	0.010404196	0.993443679	10.03700668	7.39E-05	0.057086991	0.431024718	20.63097345	7.66E-06	0.005961993	0.02192431	13.58474528	3.22E-06	0.002592993	0.421493394	20.95125632	6.54E-06	0.005398392	0.076936275	9.741852638	9.64E-05	0.077818756
400	0.289373621	21.42378042	5.18E-06	0.005333035	0.117364466	9.357121195	0.000136442	0.134948833	0.358711032	22.61272679	2.89E-06	0.002973049	0.0588867	9.942144321	8.05E-05	0.082239227	0.427311408	21.12081092	6.02E-06	0.006163086	0.059708094	11.8842113	1.43E-05	0.014726784	0.557669772	19.61536246	1.27E-05	0.010404196	0.129352352	10.02394428	7.48E-05	0.057617084	0.261431049	20.62876278	7.67E-06	0.005961993	0.992216088	13.57011124	3.26E-06	0.002619586	0.41801072	20.92853225	6.62E-06	0.005445512	0.085199904	9.729474853	9.75E-05	0.078495617
401	0.367448328	21.41973448	5.20E-06	0.005333035	0.176375852	9.35222023	0.000137049	0.134948833	0.425493223	22.61136677	2.90E-06	0.002973049	0.891518721	9.927639488	8.15E-05	0.083112168	0.308012921	21.10947639	6.05E-06	0.00618211	0.019904708	11.87535957	1.44E-05	0.014789386	0.754667666	19.60851832	1.27E-05	0.010404196	0.888807627	10.01370574	7.54E-05	0.057907097	0.17708517	20.57970952	7.86E-06	0.006078538	0.010141395	13.5341113	3.36E-06	0.002696043	0.416841482	20.9077886	6.68E-06	0.005487728	0.074090262	9.716913076	9.86E-05	0.079192114
402	0.296431991	21.40837975	5.22E-06	0.005337109	0.108924115	9.347730553	0.000137607	0.134948833	0.42724691	22.60655325	2.90E-06	0.002973049	0.02065342	9.89766835	8.38E-05	0.085172883	0.498305337	21.09211416	6.10E-06	0.006219661	0.036188283	11.87375689	1.44E-05	0.014789386	0.272885583	19.60822764	1.27E-05	0.010404196	0.069131609	10.01281561	7.55E-05	0.057907097	0.4732992	20.5794134	7.86E-06	0.006078538	0.039972189	13.5257947	3.38E-06	0.002708836	0.311623825	20.87250747	6.80E-06	0.005564362	0.092566478	9.712374616	9.90E-05	0.079319193
403	0.29885022	21.40805965	5.23E-06	0.005337109	0.015377548	9.345773834	0.000137851	0.134948833	0.323880763	22.592443	2.92E-06	0.002986206	0.900382912	9.887430747	8.45E-05	0.085748388	0.287572458	21.07001127	6.17E-06	0.006272104	0.964891729	11.85800444	1.46E-05	0.014959309	0.714926297	19.58158532	1.29E-05	0.010516351	0.159476419	9.976414136	7.80E-05	0.059643642	0.473765447	20.56962698	7.90E-06	0.006092805	0.96761349	13.50830345	3.44E-06	0.002743489	0.390868096	20.86706715	6.82E-06	0.005564362	0.109978886	9.698373293	0.000100232	0.080128149
404	0.479196718	21.38408869	5.29E-06	0.005387005	0.103604241	9.345736819	0.000137856	0.134948833	0.39942604	22.56482543	2.96E-06	0.00300459	0.933725122	9.879999904	8.51E-05	0.086110454	0.449818768	21.04739521	6.24E-06	0.006324616	0.014323704	11.83992828	1.48E-05	0.015162394	0.305688043	19.56953022	1.29E-05	0.010553202	0.14228813	9.974451752	7.82E-05	0.059643642	0.27516002	20.55043295	7.97E-06	0.006135562	0.028918198	13.5008843	3.46E-06	0.002748927	0.385333312	20.86451565	6.83E-06	0.005564362	0.094573135	9.693425793	0.00010068	0.080139543
405	0.191433258	21.36072035	5.35E-06	0.005431465	0.075240031	9.344982643	0.00013795	0.134948833	0.348051055	22.56470416	2.96E-06	0.00300459	0.121759282	9.854968401	8.70E-05	0.087707469	0.444102711	21.04177385	6.26E-06	0.006324616	0.026423029	11.79148558	1.55E-05	0.015773131	0.326855306	19.55935458	1.30E-05	0.010572703	0.022408123	9.963444674	7.89E-05	0.06008855	0.711722499	20.53076977	8.05E-06	0.006180092	0.132094449	13.50032722	3.46E-06	0.002748927	0.301393387	20.85036487	6.88E-06	0.005589464	0.884199757	9.692728917	0.000100743	0.080139543
406	0.277705266	21.35732607	5.36E-06	0.005431465	0.107160257	9.338109479	0.000138811	0.135456855	0.311545667	22.56385199	2.96E-06	0.00300459	0.0671841	9.854115038	8.71E-05	0.087707469	0.363371737	21.0300463	6.29E-06	0.006324616	0.022905752	11.78759016	1.55E-05	0.015773131	0.612190652	19.55376531	1.31E-05	0.010572703	0.303932763	9.936986682	8.08E-05	0.061384909	0.347369326	20.5217981	8.08E-06	0.006192228	0.975902294	13.49470826	3.48E-06	0.002755578	0.338265321	20.84459874	6.90E-06	0.005591422	0.021091827	9.676948787	0.000102188	0.081088617
407	0.33706178	21.32346482	5.45E-06	0.005506106	0.675270256	9.316855538	0.000141509	0.137444489	0.298532426	22.55969798	2.97E-06	0.00300459	0.256794565	9.83795383	8.84E-05	0.088657723	0.315694415	21.0280774	6.30E-06	0.006324616	0.042526305	11.78685145	1.55E-05	0.015773131	0.348993402	19.55088399	1.31E-05	0.010572703	0.033006477	9.916356584	8.24E-05	0.062381852	0.315899682	20.49967645	8.17E-06	0.006244827	0.983677794	13.48045858	3.52E-06	0.002783059	0.181533955	20.83965795	6.91E-06	0.005591422	0.082355394	9.668508353	0.000102969	0.081507886
408	0.343859433	21.31261885	5.48E-06	0.005506106	0.117403275	9.316598288	0.000141542	0.137444489	0.31575634	22.54104904	3.00E-06	0.003007653	0.724040133	9.836698953	8.85E-05	0.088657723	0.353771709	21.02803319	6.30E-06	0.006324616	0.955113878	11.77580939	1.57E-05	0.015888753	0.228173654	19.52813894	1.32E-05	0.010645379	0.956274604	9.908200423	8.30E-05	0.062687579	0.110480885	20.47501521	8.27E-06	0.006305819	0.01330062	13.40820772	3.75E-06	0.002956221	0.400530085	20.81005351	7.01E-06	0.005650813	0.924848677	9.661180791	0.000103653	0.081847616
409	0.834382099	21.3103304	5.48E-06	0.005506106	0.810742859	9.297757501	0.000143978	0.139468422	0.177729539	22.54021572	3.00E-06	0.003007653	0.045077153	9.827636468	8.92E-05	0.089166073	0.604791543	21.00210332	6.38E-06	0.006390229	0.981410561	11.75373845	1.60E-05	0.016162121	0.343562151	19.52477682	1.32E-05	0.010645379	0.093706566	9.870259809	8.58E-05	0.064707743	0.923613437	20.46523153	8.31E-06	0.006315421	0.038662238	13.38136178	3.84E-06	0.003018665	0.282171643	20.80827439	7.02E-06	0.005650813	0.06694683	9.657744032	0.000103975	0.081901162
410	0.569480236	21.30963134	5.48E-06	0.005506106	0.26749622	9.287605925	0.000145309	0.140413677	0.31711324	22.53795159	3.00E-06	0.003007653	0.075398119	9.804942815	9.10E-05	0.090619501	0.365444723	20.99576169	6.40E-06	0.006394582	0.958154373	11.73063417	1.63E-05	0.016455388	0.287919266	19.51833662	1.33E-05	0.010645379	0.095609888	9.866528364	8.61E-05	0.064767228	0.236940535	20.45933067	8.34E-06	0.006315421	0.033688351	13.37185409	3.87E-06	0.003036314	0.413815941	20.79373795	7.07E-06	0.005665892	0.022645777	9.642010062	0.000105462	0.082870058
411	0.426213094	21.29201726	5.53E-06	0.005540497	0.067570161	9.279980121	0.000146316	0.141043164	0.504039587	22.53761913	3.00E-06	0.003007653	0.095976185	9.804281275	9.11E-05	0.090619501	0.264022018	20.98385249	6.44E-06	0.006416547	0.038989776	11.72048917	1.65E-05	0.01655545	0.373472896	19.51734429	1.33E-05	0.010645379	0.72990182	9.862629888	8.64E-05	0.064836916	0.257706922	20.45709321	8.35E-06	0.006315421	0.013999098	13.35297329	3.93E-06	0.003079097	0.413396014	20.79297166	7.07E-06	0.005665892	0.103047419	9.638661053	0.000105781	0.082918742
412	0.373914329	21.26847428	5.60E-06	0.005591421	0.077883112	9.275710337	0.000146883	0.141246215	0.559499347	22.51829576	3.03E-06	0.003028847	0.756254471	9.800929682	9.14E-05	0.090673037	0.482870012	20.96478097	6.50E-06	0.006457623	0.93779629	11.7157906	1.65E-05	0.01655545	0.209221833	19.50162242	1.34E-05	0.010650461	0.059609204	9.857847924	8.68E-05	0.064958747	0.423357559	20.43367705	8.44E-06	0.00637335	0.008239282	13.33854545	3.98E-06	0.003110432	0.297260238	20.7771304	7.13E-06	0.005695352	0.931200247	9.629330634	0.000106676	0.083417211
413	0.337588881	21.25324722	5.64E-06	0.005619817	0.096251946	9.27106781	0.000147502	0.141498199	0.61281972	22.500882	3.06E-06	0.003047363	0.0939534	9.793554886	9.20E-05	0.091056751	0.490570028	20.95136899	6.54E-06	0.006457623	0.91167863	11.71553232	1.65E-05	0.01655545	0.451527986	19.50065434	1.34E-05	0.010650461	0.016317751	9.851336876	8.73E-05	0.065182656	0.2934804	20.42314517	8.49E-06	0.006385022	0.017851289	13.32259977	4.04E-06	0.003146265	0.53976127	20.77160935	7.15E-06	0.005695352	0.161090269	9.609613202	0.000108592	0.084531447
414	0.344137547	21.24480072	5.66E-06	0.005626799	0.083725528	9.266414741	0.000148126	0.141559044	0.483158697	22.48087819	3.09E-06	0.003069899	0.925144098	9.789353549	9.23E-05	0.091089908	0.270481907	20.95044136	6.54E-06	0.006457623	0.043929025	11.71217417	1.66E-05	0.016564576	0.36652542	19.4940686	1.34E-05	0.010650461	0.033085809	9.823636796	8.95E-05	0.066668458	0.657283798	20.41318921	8.53E-06	0.006385022	0.016596151	13.3181232	4.05E-06	0.003150919	0.381272643	20.76434627	7.17E-06	0.005695352	0.06775838	9.609272444	0.000108626	0.084531447
415	0.43793087	21.2409027	5.67E-06	0.005626799	0.077839474	9.261538259	0.000148782	0.141559044	0.460571839	22.45355485	3.13E-06	0.003103719	0.025278	9.786530335	9.26E-05	0.091089908	0.793694511	20.94866323	6.55E-06	0.006457623	0.04266661	11.7016803	1.67E-05	0.016678724	0.336602342	19.49359729	1.34E-05	0.010650461	0.072799915	9.803312852	9.12E-05	0.06773717	0.286215788	20.4116144	8.54E-06	0.006385022	0.012411024	13.31168585	4.08E-06	0.003160991	0.472081262	20.75796473	7.20E-06	0.005695352	0.078029387	9.603472961	0.000109196	0.084669507
416	0.361386371	21.23551118	5.69E-06	0.005628181	0.204673074	9.25843011	0.000149201	0.141559044	0.328464892	22.42506711	3.17E-06	0.003129545	0.086156979	9.785121686	9.27E-05	0.091089908	0.438218433	20.94634679	6.56E-06	0.006457623	0.073620905	11.69304783	1.69E-05	0.016766148	0.331397531	19.49199866	1.35E-05	0.010650461	0.087872098	9.774646784	9.36E-05	0.069343207	0.457970466	20.41040389	8.54E-06	0.006385022	0.018382526	13.28879869	4.16E-06	0.003216857	0.44266599	20.75792242	7.20E-06	0.005695352	0.893558821	9.60212887	0.000109329	0.084669507
417	0.511644651	21.22843296	5.71E-06	0.005634269	0.11528556	9.25795618	0.000149265	0.141559044	0.447915908	22.42258096	3.18E-06	0.003129545	0.092296191	9.772692945	9.37E-05	0.091895363	0.200913311	20.92102329	6.64E-06	0.006511	0.048766093	11.68923062	1.69E-05	0.016782506	0.438201639	19.47853834	1.35E-05	0.010696088	0.025746536	9.768513177	9.41E-05	0.069560515	0.826905292	20.39394575	8.61E-06	0.00642169	0.978268434	13.27381993	4.21E-06	0.003251274	0.25108125	20.7479675	7.23E-06	0.005709648	0.758591951	9.581580322	0.000111377	0.086048755
418	0.71876456	21.21747414	5.74E-06	0.005651176	0.032682025	9.257313929	0.000149352	0.141559044	0.413070945	22.42190108	3.18E-06	0.003129545	0.076615419	9.769612389	9.40E-05	0.091930486	0.393306419	20.91990023	6.64E-06	0.006511	0.973158839	11.68600621	1.70E-05	0.016790174	0.479425871	19.46702896	1.36E-05	0.010731586	0.103577698	9.764756453	9.44E-05	0.069629546	0.517050682	20.37852111	8.68E-06	0.006436346	0.957846734	13.24947905	4.30E-06	0.003309864	0.555808114	20.74262257	7.25E-06	0.005711019	0.019546679	9.562357025	0.000113328	0.087346665
419	0.314746629	21.20573535	5.77E-06	0.005657021	0.076153419	9.246046348	0.000150885	0.141900108	0.315899209	22.39889268	3.21E-06	0.003157431	0.259430612	9.765134493	9.44E-05	0.092082095	0.434565794	20.90886189	6.68E-06	0.00653088	0.972992296	11.678023	1.71E-05	0.016868801	0.253327899	19.45949054	1.37E-05	0.01074608	0.097751316	9.757463186	9.50E-05	0.069775703	0.44569954	20.37628243	8.69E-06	0.006436346	0.014200312	13.24565155	4.32E-06	0.003309864	0.395424163	20.73034692	7.29E-06	0.005731977	0.07158515	9.554033943	0.000114183	0.087795948
420	0.328538406	21.20257443	5.78E-06	0.005657021	0.88609946	9.242165135	0.000151417	0.141900108	0.195318005	22.39214662	3.22E-06	0.00316033	0.073919034	9.753806048	9.53E-05	0.092806003	0.326690517	20.89811243	6.72E-06	0.006549927	0.032500471	11.6635348	1.73E-05	0.017010643	0.358156167	19.45400792	1.37E-05	0.010749689	0.032717981	9.753888586	9.53E-05	0.069775703	0.308110791	20.37313332	8.70E-06	0.006436346	0.005317254	13.24508346	4.32E-06	0.003309864	0.434388893	20.71422938	7.35E-06	0.005763957	0.066189014	9.542108863	0.00011542	0.08843081
421	0.457480419	21.19969502	5.79E-06	0.005657021	0.052534807	9.241105436	0.000151563	0.141900108	0.404464221	22.37782665	3.25E-06	0.003171576	0.931746211	9.748028015	9.58E-05	0.093069225	0.305868545	20.88934798	6.74E-06	0.006562648	0.069406823	11.66317492	1.73E-05	0.017010643	0.270799133	19.44665828	1.38E-05	0.010751813	0.081120283	9.752715058	9.54E-05	0.069775703	0.379427456	20.36999935	8.71E-06	0.006436346	0.014424971	13.23596101	4.36E-06	0.003328347	0.497221222	20.69721112	7.41E-06	0.005798726	0.091109911	9.540790369	0.000115558	0.08843081
422	0.447944962	21.19601554	5.80E-06	0.005657021	0.85327969	9.240457704	0.000151652	0.141900108	0.273383525	22.37518362	3.25E-06	0.003171576	0.108733445	9.743480269	9.62E-05	0.093230251	0.273565718	20.87199253	6.80E-06	0.006603324	0.024826614	11.64529372	1.76E-05	0.017240957	0.291657624	19.4440328	1.38E-05	0.010751813	0.087289249	9.75186867	9.55E-05	0.069775703	0.822108383	20.34907343	8.80E-06	0.006487804	0.973269422	13.22885973	4.38E-06	0.003341066	0.379862238	20.68755565	7.45E-06	0.005812596	0.064148617	9.525447914	0.000117171	0.089453015
423	0.408585146	21.18906047	5.82E-06	0.005662994	0.103271309	9.239008129	0.000151851	0.141900108	0.256950405	22.36555308	3.27E-06	0.003179029	0.89411549	9.737220852	9.68E-05	0.093415736	0.511263374	20.8464585	6.89E-06	0.006660572	0.032753079	11.64181899	1.77E-05	0.017253166	0.751557944	19.4273224	1.39E-05	0.010790711	0.075266371	9.748457367	9.58E-05	0.069825214	0.301093236	20.34308901	8.83E-06	0.006491627	0.011234661	13.21837358	4.42E-06	0.003363759	0.339286722	20.67181853	7.51E-06	0.005840181	0.064393145	9.521386131	0.000117602	0.089569763
424	0.58536474	21.1774295	5.85E-06	0.005682064	0.067290177	9.238934127	0.000151861	0.141900108	0.554885532	22.35238412	3.29E-06	0.003183801	0.071450847	9.735655488	9.69E-05	0.093415736	0.394555392	20.8448805	6.89E-06	0.006660572	0.172847333	11.6154724	1.81E-05	0.017618533	0.359023692	19.4272222	1.39E-05	0.010790711	0.061670466	9.738642084	9.67E-05	0.070279879	0.825299674	20.3379496	8.85E-06	0.006492779	0.029813711	13.17946279	4.57E-06	0.003471573	0.655291368	20.66410194	7.54E-06	0.005840181	0.096655396	9.508558507	0.000118974	0.090079187
425	0.325247498	21.16181278	5.90E-06	0.005708369	0.965759717	9.228604006	0.00015329	0.142147269	0.309306276	22.34538139	3.30E-06	0.003183801	0.027860453	9.733421802	9.71E-05	0.093415736	0.131573454	20.83103586	6.94E-06	0.006675418	0.0233102	11.60182943	1.83E-05	0.017790636	0.218763312	19.4105095	1.40E-05	0.010841422	0.083446142	9.735427595	9.69E-05	0.070318077	0.28180973	20.32356867	8.92E-06	0.006515791	0.009997183	13.17617269	4.59E-06	0.003473352	0.37613017	20.65723	7.56E-06	0.005840181	0.081983131	9.505272643	0.000119328	0.090079187
426	0.463442382	21.15848048	5.91E-06	0.005708369	0.49222918	9.227328165	0.000153467	0.142147269	0.384111521	22.34490406	3.30E-06	0.003183801	0.073073225	9.722820905	9.80E-05	0.094091832	0.377228987	20.82441903	6.96E-06	0.006675418	0.040911117	11.58203587	1.86E-05	0.018062644	0.24006622	19.40828665	1.40E-05	0.010841422	0.091639609	9.731849859	9.72E-05	0.070379747	0.081456701	20.32059143	8.93E-06	0.006515791	0.98984068	13.15487518	4.67E-06	0.003530135	0.339872231	20.65270123	7.58E-06	0.005840181	0.052093894	9.504095324	0.000119455	0.090079187
427	0.431349812	21.15127851	5.93E-06	0.005715221	0.886516531	9.227213745	0.000153483	0.142147269	0.451488005	22.34326251	3.30E-06	0.003183801	0.885181548	9.713137619	9.89E-05	0.0946519	0.272450082	20.82311783	6.97E-06	0.006675418	0.952505519	11.55483337	1.91E-05	0.018459703	0.378355723	19.39086065	1.41E-05	0.010908672	0.974585673	9.715014498	9.87E-05	0.071289314	0.170128447	20.31651487	8.95E-06	0.006515791	0.01992999	13.11012348	4.86E-06	0.003657234	0.551760071	20.65143573	7.58E-06	0.005840181	0.042483114	9.50334763	0.000119536	0.090079187
428	0.386651663	21.14161203	5.96E-06	0.005729057	0.828902515	9.226655936	0.000153561	0.142147269	0.564112688	22.33575129	3.31E-06	0.003188063	0.08448567	9.711049501	9.91E-05	0.0946519	0.29454491	20.82131073	6.97E-06	0.006675418	0.024504675	11.54128334	1.93E-05	0.018638931	0.432069724	19.38638343	1.42E-05	0.010908672	0.065814795	9.708178868	9.93E-05	0.071562684	0.311374284	20.30745255	8.99E-06	0.006529735	0.018545201	13.10555436	4.88E-06	0.003657234	0.333369236	20.64327543	7.61E-06	0.005840181	0.056084381	9.499838578	0.000119915	0.090079187
429	0.325364034	21.1167224	6.03E-06	0.005772754	0.7006958	9.223529684	0.000153997	0.142218418	0.304400549	22.33088575	3.32E-06	0.003188217	0.064304244	9.707238138	9.94E-05	0.094756514	0.444209691	20.81074244	7.01E-06	0.006685426	0.056157939	11.52445102	1.96E-05	0.018874837	0.251588816	19.37945667	1.42E-05	0.010915808	0.061966642	9.704033918	9.97E-05	0.071649861	0.492065309	20.29249124	9.05E-06	0.006560318	0.017706635	13.10435782	4.88E-06	0.003657234	0.337529611	20.64103965	7.62E-06	0.005840181	0.357358977	9.499530733	0.000119949	0.090079187
430	0.308012921	21.10947639	6.05E-06	0.005772754	0.073473608	9.220802845	0.000154378	0.142238873	0.38946883	22.31766269	3.34E-06	0.003201462	0.111618623	9.701873049	9.99E-05	0.094994838	0.27633374	20.8000485	7.05E-06	0.006685426	0.055420415	11.51856366	1.97E-05	0.018929419	0.457780027	19.3756703	1.43E-05	0.010915808	0.228943216	9.701661862	9.99E-05	0.071649861	0.55328208	20.28855857	9.07E-06	0.006560318	0.016704773	13.10359868	4.89E-06	0.003657234	0.328839142	20.63988068	7.63E-06	0.005840181	0.836141807	9.488607271	0.000121139	0.090761636
431	0.381554429	21.10851087	6.05E-06	0.005772754	0.14492908	9.205976073	0.000156467	0.14363387	0.335327136	22.29280741	3.39E-06	0.00323208	0.021161111	9.697329058	0.000100326	0.095163775	0.296203038	20.79985715	7.05E-06	0.006685426	0.985966191	11.50231852	2.00E-05	0.019159302	0.445533464	19.36919392	1.43E-05	0.010925538	0.241353545	9.695041073	0.000100533	0.071777423	0.025594654	20.27422084	9.14E-06	0.006591628	0.976162402	13.08199221	4.98E-06	0.003718176	0.345784254	20.61745893	7.71E-06	0.005881266	0.041527025	9.483149505	0.000121739	0.0908642
432	0.400927398	21.10192417	6.07E-06	0.005772754	0.128322588	9.204920532	0.000156617	0.14363387	0.358326608	22.28874529	3.39E-06	0.00323208	0.015018107	9.690992739	0.000100901	0.095487842	0.386776641	20.79939809	7.05E-06	0.006685426	0.041379004	11.49919028	2.00E-05	0.019168013	0.39052935	19.35072887	1.44E-05	0.011000049	0.039589276	9.694547145	0.000100578	0.071777423	0.270485823	20.26335015	9.19E-06	0.006610663	0.015195846	13.07343048	5.02E-06	0.00373269	0.684122499	20.61593785	7.72E-06	0.005881266	0.05641312	9.482226006	0.00012184	0.0908642
433	0.289061534	21.10136344	6.08E-06	0.005772754	0.057903204	9.199730656	0.000157356	0.143978122	0.630422178	22.27048769	3.42E-06	0.003253574	0.884878232	9.680563971	0.000101855	0.096168048	0.453633795	20.78271812	7.11E-06	0.006725053	0.050264123	11.49043662	2.02E-05	0.019259431	0.334260532	19.34616921	1.45E-05	0.011000049	0.012969585	9.678612591	0.000102035	0.072648753	0.146544569	20.25901595	9.21E-06	0.006610663	0.025099381	13.07222098	5.02E-06	0.00373269	0.324556742	20.61157627	7.73E-06	0.005881266	0.085406467	9.479432839	0.000122148	0.0908836
434	0.278103963	21.09789056	6.09E-06	0.005772754	0.073832935	9.195250974	0.000157996	0.144231086	0.800611318	22.25026566	3.46E-06	0.003278384	0.160856913	9.668323184	0.000102987	0.097012231	0.470853007	20.76265666	7.18E-06	0.006775166	0.066321586	11.4878525	2.02E-05	0.019259431	0.453702746	19.33968644	1.45E-05	0.011002682	0.844999815	9.668265253	0.000102992	0.073158652	0.301588685	20.23705391	9.31E-06	0.006655035	0.013057327	13.06537419	5.05E-06	0.003746405	0.728510435	20.60416233	7.76E-06	0.005885151	0.071533064	9.465934306	0.000123649	0.091787796
435	0.498305337	21.09211416	6.10E-06	0.005773147	0.028248629	9.183230563	0.000159728	0.145476773	0.331010418	22.24450337	3.47E-06	0.003280091	0.589203288	9.665101807	0.000103286	0.097071024	0.369532543	20.75831085	7.19E-06	0.006775166	0.9452481	11.48453109	2.03E-05	0.019259431	0.17648714	19.33640177	1.45E-05	0.011002682	0.065723408	9.665124418	0.000103284	0.073158652	0.425576796	20.2350589	9.31E-06	0.006655035	0.005608518	13.0579989	5.09E-06	0.003761927	0.450620146	20.60089688	7.78E-06	0.005885151	0.895248517	9.449866285	0.000125459	0.09291733
436	0.50135787	21.08841221	6.11E-06	0.005773147	0.087895681	9.179467887	0.000160274	0.145639271	0.284111735	22.23000194	3.49E-06	0.003282248	0.104288408	9.642765834	0.00010539	0.098820788	0.331643974	20.73830892	7.27E-06	0.006826617	0.96168808	11.48342139	2.03E-05	0.019259431	0.70936824	19.31591358	1.47E-05	0.011089648	0.017468024	9.66321209	0.000103463	0.073158652	0.339451481	20.23150709	9.33E-06	0.006655035	0.012558477	13.03881227	5.17E-06	0.003816678	0.38227589	20.5866902	7.83E-06	0.005912954	0.339692175	9.432317282	0.000127466	0.093968981
437	0.476132754	21.07548467	6.15E-06	0.005796709	0.133783807	9.173572038	0.000161133	0.145998745	0.48907617	22.22836112	3.49E-06	0.003282248	0.069011817	9.637234359	0.000105918	0.099088228	0.523081596	20.72769586	7.30E-06	0.00684673	0.031375062	11.47930442	2.04E-05	0.019285602	0.330878426	19.30632287	1.48E-05	0.01111707	0.019202931	9.65005849	0.000104698	0.073863001	0.128525252	20.22394168	9.37E-06	0.006664489	0.01345909	13.03373591	5.19E-06	0.003824854	0.506404453	20.55550938	7.95E-06	0.005990891	0.861415092	9.431757545	0.000127531	0.093968981
438	0.309913138	21.02764009	6.30E-06	0.005905043	0.402778908	9.170367172	0.000161602	0.145998745	0.305771575	22.22834306	3.49E-06	0.003282248	0.022726916	9.623921683	0.000107198	0.100057425	0.276844283	20.72158599	7.33E-06	0.006851709	0.022253565	11.47269787	2.05E-05	0.019354574	0.318354622	19.29600279	1.48E-05	0.011120609	0.984765141	9.641373248	0.000105523	0.074274419	0.392939698	20.21937425	9.39E-06	0.006664489	0.980351806	13.01514785	5.28E-06	0.00387855	0.416168895	20.54190085	8.01E-06	0.006017489	0.056442281	9.428898883	0.000127861	0.093968981
439	0.325262136	21.02617178	6.31E-06	0.005905043	0.068610872	9.168606255	0.000161861	0.145998745	0.437029591	22.21888307	3.51E-06	0.003282248	0.759169078	9.619177552	0.000107659	0.100258054	0.561148951	20.71241911	7.36E-06	0.006867072	0.018660345	11.46434246	2.07E-05	0.019454038	0.180201831	19.29497224	1.48E-05	0.011120609	0.0240999	9.636924137	0.000105947	0.074403473	0.617723651	20.20889745	9.44E-06	0.006683829	0.037543382	13.00062825	5.35E-06	0.003917586	0.277426196	20.52171981	8.09E-06	0.006063876	0.371284084	9.425241523	0.000128285	0.093968981
440	0.463657767	21.02398139	6.31E-06	0.005905043	0.11239856	9.166681525	0.000162144	0.145998745	0.312175893	22.21567406	3.52E-06	0.003282248	0.094973467	9.589711997	0.000110562	0.102727727	0.255936143	20.68826061	7.45E-06	0.006903671	0.118851525	11.45485188	2.08E-05	0.019573814	0.482305824	19.29189969	1.49E-05	0.011120609	0.026903849	9.628082088	0.000106796	0.074829351	0.408788449	20.18867887	9.53E-06	0.006735617	0.011160508	12.99846037	5.36E-06	0.003917586	0.497475465	20.50378856	8.16E-06	0.006103877	0.081575857	9.424791182	0.000128337	0.093968981
441	0.292200317	20.99944537	6.39E-06	0.00596327	0.096021285	9.154666805	0.000163921	0.14705448	0.371682432	22.21519187	3.52E-06	0.003282248	0.019545118	9.580746508	0.000111461	0.103328177	0.40772441	20.6851349	7.46E-06	0.006903671	0.975933691	11.42154972	2.15E-05	0.0201147	0.297674613	19.27974028	1.50E-05	0.011162571	0.082243215	9.624072965	0.000107184	0.074930412	0.257490247	20.15960717	9.67E-06	0.0068083	0.008317341	12.98792238	5.41E-06	0.003944837	0.329826772	20.48139344	8.25E-06	0.006145835	0.066465345	9.410717006	0.000129982	0.094804615
442	0.357393511	20.99177562	6.41E-06	0.005964926	0.068913144	9.152918469	0.000164181	0.14705448	0.334165098	22.19711685	3.55E-06	0.003303945	0.550168499	9.556124757	0.000113968	0.105130341	0.240350219	20.68434786	7.46E-06	0.006903671	0.975419794	11.4026909	2.18E-05	0.020296287	0.302056353	19.26422504	1.51E-05	0.011215945	0.008523699	9.61108358	0.000108448	0.07564292	0.542262198	20.15779321	9.68E-06	0.0068083	0.082470699	12.96571163	5.51E-06	0.004013006	0.352025617	20.48072268	8.25E-06	0.006145835	0.085115329	9.409993911	0.000130067	0.094804615
443	0.344968773	20.98635576	6.43E-06	0.005964926	0.021087079	9.150691796	0.000164513	0.14705448	0.378223679	22.19027916	3.56E-06	0.003306928	0.071704385	9.55548746	0.000114033	0.105130341	0.197977621	20.67964782	7.48E-06	0.006903671	0.978684469	11.40201213	2.18E-05	0.020296287	0.425130544	19.26101835	1.51E-05	0.011215945	0.097169107	9.605113505	0.000109035	0.075846133	0.456449019	20.14980824	9.72E-06	0.0068198	0.01125236	12.95833188	5.55E-06	0.004022953	0.216691237	20.45491215	8.36E-06	0.006210594	0.106287042	9.406674954	0.000130458	0.094875115
444	0.265462405	20.9829895	6.44E-06	0.005964926	0.105623469	9.148763359	0.000164801	0.14705448	0.576416991	22.18605883	3.57E-06	0.003306928	0.067063031	9.552157543	0.000114377	0.105130341	0.178600481	20.67867567	7.48E-06	0.006903671	0.975129326	11.40164595	2.18E-05	0.020296287	0.343078283	19.22369526	1.54E-05	0.011395161	0.056938894	9.603113417	0.000109232	0.075846133	0.371845625	20.13715925	9.78E-06	0.006847128	0.00337026	12.95770917	5.55E-06	0.004022953	0.42676845	20.44869748	8.38E-06	0.006215648	0.05322142	9.393336553	0.000132042	0.095810981
445	0.402182643	20.98054752	6.45E-06	0.005964926	0.986647451	9.143363906	0.00016561	0.14724705	0.820241066	22.17269308	3.59E-06	0.003314556	0.837129584	9.551613058	0.000114433	0.105130341	0.681109864	20.66713952	7.53E-06	0.006927459	0.047179801	11.399716	2.19E-05	0.020296287	0.317818384	19.21900117	1.54E-05	0.011395161	0.011545545	9.571100485	0.000112436	0.077798767	0.772340547	20.1156884	9.88E-06	0.006904655	0.042915307	12.94322926	5.62E-06	0.004065009	0.3588847	20.44338775	8.40E-06	0.006217959	0.846662273	9.3846575	0.000133083	0.096349539
446	0.187536505	20.97565588	6.46E-06	0.005965907	0.063397178	9.14236733	0.00016576	0.14724705	0.373845477	22.16839855	3.60E-06	0.003314556	0.078230898	9.542944947	0.000115333	0.105719444	0.23358045	20.65267246	7.58E-06	0.006961424	0.295201524	11.39870556	2.19E-05	0.020296287	0.140275532	19.20760454	1.55E-05	0.011395161	0.036470111	9.569996091	0.000112548	0.077798767	0.342320348	20.09707734	9.97E-06	0.006951975	0.027838873	12.93875034	5.64E-06	0.004071797	0.257338035	20.43816495	8.43E-06	0.006220036	0.076012011	9.373833657	0.000134394	0.096624213
447	0.553691497	20.95203417	6.54E-06	0.006022222	0.091353953	9.138825737	0.000166293	0.147390504	0.342143902	22.16760986	3.60E-06	0.003314556	0.067922142	9.516268432	0.000118148	0.107603366	0.44300641	20.64184587	7.62E-06	0.006970752	0.201899139	11.38550104	2.22E-05	0.020489486	0.468412336	19.20490437	1.55E-05	0.011395161	0.93386915	9.56260393	0.000113303	0.07814486	0.883033063	20.08463701	1.00E-05	0.006951975	0.018793368	12.92470205	5.71E-06	0.004112864	0.523238281	20.42754621	8.47E-06	0.006238745	0.056829311	9.373038259	0.00013449	0.096624213
448	0.273527289	20.91850973	6.65E-06	0.006108835	0.668045865	9.128015242	0.000167933	0.148511198	0.316481423	22.15923108	3.61E-06	0.003320761	0.064620166	9.516019323	0.000118174	0.107603366	0.319859631	20.63901938	7.63E-06	0.006970752	0.028200959	11.37667933	2.23E-05	0.02060438	0.263071084	19.20356419	1.55E-05	0.011395161	0.888270536	9.555584859	0.000114023	0.078381062	0.933506862	20.08385345	1.00E-05	0.006951975	0.014356152	12.9062781	5.81E-06	0.004168052	0.590830431	20.41847954	8.51E-06	0.006252749	0.949813853	9.372129651	0.000134601	0.096624213
449	0.398111921	20.90659554	6.69E-06	0.006131112	0.842416874	9.114278582	0.000170039	0.150039247	0.608746149	22.14189716	3.64E-06	0.003336938	0.082750707	9.515983447	0.000118178	0.107603366	0.361622398	20.63544085	7.64E-06	0.006970752	0.974199955	11.36906522	2.25E-05	0.020697847	0.278063149	19.19781796	1.56E-05	0.011395161	0.0036096	9.554322464	0.000114154	0.078381062	0.559046115	20.08378122	1.00E-05	0.006951975	0.949545008	12.904341	5.82E-06	0.004168052	0.630956857	20.38760361	8.64E-06	0.006334675	0.828101224	9.371626179	0.000134662	0.096624213
450	0.305868545	20.88934798	6.74E-06	0.006169693	0.02004338	9.10810292	0.000170995	0.150547293	0.411955669	22.14022166	3.65E-06	0.003336938	0.0522515	9.496300025	0.0001203	0.109291731	0.608570224	20.63185688	7.66E-06	0.006970752	0.02658272	11.35058385	2.29E-05	0.020993331	0.768056041	19.19752345	1.56E-05	0.011395161	0.092257236	9.539563351	0.000115686	0.079082977	0.118517022	20.06079817	1.02E-05	0.007015823	0.037302234	12.88720116	5.90E-06	0.004217381	0.222265754	20.38288215	8.66E-06	0.006335353	0.192703246	9.354282903	0.000136793	0.09793514
451	0.164887375	20.87808603	6.78E-06	0.006176359	0.928741459	9.093586611	0.000173263	0.151627031	0.279469307	22.13177204	3.66E-06	0.003343352	0.861920706	9.47473482	0.000122668	0.111196583	0.809841282	20.59931411	7.78E-06	0.00706786	0.021180537	11.33415507	2.32E-05	0.021254444	0.347942511	19.19153008	1.56E-05	0.011403789	0.084499545	9.539537633	0.000115689	0.079082977	0.258877792	20.0495851	1.02E-05	0.007033884	0.964018561	12.88579555	5.91E-06	0.004217381	0.379689968	20.37316964	8.70E-06	0.006351701	0.08103099	9.34826325	0.000137541	0.098252025
452	0.294231655	20.87119302	6.81E-06	0.006176359	0.042095425	9.092535449	0.000173429	0.151627031	0.322446854	22.12452456	3.68E-06	0.003347337	0.092063504	9.460603741	0.000124246	0.112377535	0.512895488	20.57756651	7.87E-06	0.007128301	0.048157471	11.31585568	2.36E-05	0.021554726	0.259543929	19.18551495	1.57E-05	0.011412605	0.05040281	9.525742251	0.00011714	0.079897957	0.221725553	20.04389336	1.02E-05	0.007033884	0.012056299	12.87458753	5.97E-06	0.004249483	0.676516619	20.36810521	8.72E-06	0.00635352	0.094810721	9.342656958	0.000138241	0.098533566
453	0.359907546	20.86974796	6.81E-06	0.006176359	0.096235204	9.091306953	0.000173622	0.151627031	0.356536342	22.11785335	3.69E-06	0.003347337	0.056691755	9.458056891	0.000124533	0.112388038	0.092118252	20.5681284	7.90E-06	0.007145766	0.025666965	11.30831812	2.37E-05	0.021651547	0.496220099	19.17642531	1.57E-05	0.011438939	0.036865432	9.496305885	0.000120299	0.081871344	0.131778324	20.03543923	1.03E-05	0.007033884	0.04588608	12.85787273	6.06E-06	0.004302522	0.377339168	20.35499848	8.78E-06	0.006380667	0.080240525	9.334432492	0.000139274	0.099050984
454	0.462272493	20.86919624	6.81E-06	0.006176359	0.846520189	9.090480522	0.000173752	0.151627031	0.403851739	22.11444264	3.69E-06	0.003347337	0.056140115	9.452699775	0.000125137	0.112685153	0.323187096	20.56358727	7.92E-06	0.007146022	0.025403495	11.3014045	2.39E-05	0.021736875	0.303930605	19.15379097	1.59E-05	0.011520108	0.052567858	9.487985598	0.000121207	0.082307846	0.202218069	20.02839828	1.03E-05	0.007033884	0.004714956	12.84426983	6.13E-06	0.004344415	0.275341114	20.34428535	8.83E-06	0.006400392	0.969423145	9.31969693	0.000141145	0.100160559
455	0.334168706	20.83791534	6.92E-06	0.00625852	0.083566195	9.083488906	0.000174859	0.15220733	0.252568895	22.1090601	3.70E-06	0.003347337	0.066017935	9.448677444	0.000125594	0.112847304	0.221451885	20.54757696	7.98E-06	0.007186873	0.079093585	11.29555103	2.40E-05	0.021802121	0.412448548	19.15332232	1.59E-05	0.011520108	0.018453522	9.476289642	0.000122496	0.082970371	0.658877035	20.02745716	1.03E-05	0.007033884	0.021736672	12.82562027	6.23E-06	0.004406151	0.35438702	20.3157929	8.95E-06	0.006476846	0.015688407	9.31376453	0.000141906	0.100478859
456	0.224060399	20.83155213	6.94E-06	0.00626441	0.115692216	9.079102874	0.000175556	0.15220733	0.383633431	22.10552542	3.71E-06	0.003347337	0.053258252	9.440266621	0.000126553	0.113162768	0.379896221	20.54092643	8.01E-06	0.007194686	0.047312941	11.29047816	2.41E-05	0.021838908	0.226288976	19.13335791	1.61E-05	0.011609418	0.092351853	9.474257923	0.000122721	0.082970371	0.584148297	20.02687434	1.03E-05	0.007033884	0.014966829	12.81703644	6.28E-06	0.004429622	0.438548043	20.30838205	8.98E-06	0.006480263	0.167794774	9.310257885	0.000142357	0.100577456
457	0.272450082	20.82311783	6.97E-06	0.00627674	0.070598198	9.078872211	0.000175593	0.15220733	0.395305861	22.10237116	3.72E-06	0.003347337	0.103552575	9.439157572	0.00012668	0.113162768	0.68424476	20.53198084	8.04E-06	0.007210706	0.077355163	11.28758259	2.42E-05	0.021838908	0.251629872	19.11592493	1.62E-05	0.011684782	0.015480341	9.455364474	0.000124836	0.084048172	0.566450597	20.02228756	1.03E-05	0.007033884	0.00576767	12.81280627	6.30E-06	0.004436315	0.381404247	20.30584735	8.99E-06	0.006480263	0.898843734	9.307372824	0.00014273	0.100619977
458	0.269191968	20.81065737	7.01E-06	0.006299998	0.0984394	9.075857086	0.000176074	0.15220733	0.67711134	22.09108321	3.74E-06	0.003350677	0.08741278	9.438326117	0.000126775	0.113162768	0.315599561	20.51943267	8.09E-06	0.007239602	0.051922688	11.28625162	2.42E-05	0.021838908	0.303295286	19.10113762	1.63E-05	0.011728352	0.090073079	9.45514732	0.000124861	0.084048172	0.259624743	20.01639217	1.04E-05	0.007033884	0.018788353	12.8036602	6.35E-06	0.004453651	0.471964006	20.29682739	9.03E-06	0.006480429	0.60415177	9.297300637	0.000144038	0.10130366
459	0.239404726	20.80675374	7.02E-06	0.006299998	0.95147333	9.074208538	0.000176338	0.15220733	0.29678708	22.08902876	3.74E-06	0.003350677	0.250862343	9.435289761	0.000127124	0.113226804	0.629441694	20.51243988	8.12E-06	0.007239602	0.963161563	11.24324759	2.51E-05	0.022619755	0.317943926	19.09964587	1.64E-05	0.011728352	0.011626714	9.450183145	0.000125423	0.084242458	0.032869549	20.01556773	1.04E-05	0.007033884	0.948397442	12.8033563	6.35E-06	0.004453651	0.317768643	20.29125491	9.06E-06	0.006480429	0.069697998	9.295076706	0.000144328	0.10130366
460	0.406602602	20.79132866	7.08E-06	0.006334281	0.325021067	9.07019694	0.000176982	0.152430646	0.340678636	22.07466942	3.77E-06	0.003350677	0.082351883	9.422953984	0.00012855	0.114248588	0.267914962	20.51062	8.13E-06	0.007239602	0.038846469	11.23997924	2.52E-05	0.022619755	0.163769202	19.07266912	1.66E-05	0.011855535	0.018112738	9.443524852	0.00012618	0.08448682	0.261711675	20.00588401	1.04E-05	0.007044754	0.032536853	12.79762745	6.39E-06	0.004466298	0.757342709	20.29097712	9.06E-06	0.006480429	0.039079727	9.291494329	0.000144798	0.101412023
461	0.168901851	20.77629705	7.13E-06	0.006362518	0.087025442	9.059128232	0.000178769	0.153636422	0.491068212	22.0745664	3.77E-06	0.003350677	0.080139096	9.414460789	0.000129542	0.114800936	0.486271396	20.50007308	8.17E-06	0.007252121	0.960553486	11.23918264	2.52E-05	0.022619755	0.33621457	19.06919165	1.66E-05	0.011855535	0.81674248	9.442174221	0.000126334	0.08448682	0.119792066	19.99624054	1.05E-05	0.007044754	0.078616311	12.78788273	6.44E-06	0.00449477	0.406490222	20.28785116	9.08E-06	0.006480429	0.093189709	9.286626955	0.000145438	0.101486676
462	0.277433722	20.77350495	7.14E-06	0.006362518	0.072085264	9.049208276	0.000180387	0.15469117	0.628103092	22.06934755	3.78E-06	0.003350677	0.915941686	9.412828591	0.000129733	0.114800936	0.269907781	20.49833019	8.18E-06	0.007252121	0.05864213	11.23691088	2.53E-05	0.022619755	0.507900907	19.02247604	1.70E-05	0.012068926	0.028998623	9.436599296	0.000126973	0.08473017	0.380662567	19.9949608	1.05E-05	0.007044754	0.040299505	12.78280207	6.47E-06	0.004505024	0.445908554	20.28377115	9.09E-06	0.006480429	0.250936749	9.28355197	0.000145843	0.101486676
463	0.373617816	20.76633904	7.17E-06	0.006367629	0.161270049	9.038526656	0.000182146	0.155861817	0.285834408	22.0687248	3.78E-06	0.003350677	0.969287446	9.407883013	0.000130315	0.115066765	0.339754951	20.48458224	8.23E-06	0.007285732	0.957533612	11.23198891	2.54E-05	0.022661501	0.380945403	19.01594036	1.70E-05	0.012068926	0.033505927	9.427828506	0.000127985	0.085220682	0.351302618	19.99490811	1.05E-05	0.007044754	0.016838573	12.77671574	6.50E-06	0.004514308	0.415713478	20.26716157	9.17E-06	0.006512648	0.059754066	9.282475103	0.000145986	0.101486676
464	0.361644697	20.76021758	7.19E-06	0.006367629	0.038391715	9.029920854	0.000183575	0.156746382	0.422456818	22.06564991	3.78E-06	0.003350677	0.357758979	9.403375694	0.000130848	0.115140769	0.040040317	20.47864121	8.26E-06	0.007291261	0.038857419	11.22997377	2.54E-05	0.022661501	0.58978984	19.01039633	1.71E-05	0.012068926	0.065391961	9.41127685	0.000129916	0.086290705	0.35300817	19.98451515	1.05E-05	0.007065811	0.989389872	12.77551303	6.51E-06	0.004514308	0.466906568	20.26499172	9.18E-06	0.006512648	0.093104266	9.281125714	0.000146164	0.101486676
465	0.486088326	20.758747	7.19E-06	0.006367629	0.864128422	9.022336181	0.000184844	0.157490648	0.523447083	22.05796865	3.80E-06	0.003350677	0.082331945	9.402409216	0.000130962	0.115140769	0.359561934	20.47431394	8.28E-06	0.007291261	0.064324908	11.22504733	2.55E-05	0.022711967	0.312163182	19.004651	1.71E-05	0.012068926	0.035950664	9.409273722	0.000130151	0.086290705	0.410317808	19.95630885	1.07E-05	0.007149711	0.03753307	12.77204636	6.53E-06	0.004518286	0.301270916	20.2601218	9.20E-06	0.0065143	0.100465744	9.277216875	0.000146683	0.101627718
466	0.414754816	20.75205905	7.22E-06	0.00637495	0.068914319	9.015317028	0.000186027	0.158157985	0.489463065	22.0570233	3.80E-06	0.003350677	0.066326901	9.398215739	0.00013146	0.115303484	0.473719381	20.44659588	8.39E-06	0.007348709	0.021668397	11.22139325	2.56E-05	0.022736934	0.177215262	19.00460583	1.71E-05	0.012068926	0.164154076	9.397300742	0.000131569	0.087043527	0.425703889	19.94212067	1.08E-05	0.007184637	0.015430194	12.7567249	6.62E-06	0.004562664	0.34387683	20.23030234	9.34E-06	0.006596819	0.139050162	9.272553575	0.000147304	0.101839037
467	0.3117275	20.74711873	7.23E-06	0.006376812	0.03481358	8.990025238	0.000190351	0.161488035	0.081686522	22.05617066	3.80E-06	0.003350677	0.064292084	9.390469146	0.000132385	0.115303484	0.922706141	20.44541258	8.40E-06	0.007348709	0.958768989	11.20299533	2.61E-05	0.023062242	0.350677263	19.00449835	1.71E-05	0.012068926	0.008664426	9.381423486	0.000133474	0.087789621	0.283946738	19.92818199	1.08E-05	0.007218878	0.039681286	12.75476857	6.63E-06	0.004562664	0.396529945	20.21323789	9.42E-06	0.006638445	0.037499173	9.268885823	0.000147794	0.101959265
468	0.270662292	20.73303763	7.28E-06	0.006407518	0.065607871	8.984571302	0.000191297	0.161943622	0.382777407	22.03449425	3.84E-06	0.003374817	0.071658273	9.385220967	0.000133016	0.115303484	0.299668295	20.44539045	8.40E-06	0.007348709	0.057119605	11.19394149	2.63E-05	0.023188532	0.41842862	19.00298183	1.72E-05	0.012068926	0.094911755	9.381000779	0.000133525	0.087789621	0.128513138	19.90729879	1.10E-05	0.007274788	0.01530774	12.7517237	6.65E-06	0.004562664	0.430228462	20.19721523	9.49E-06	0.006652424	0.056295188	9.264813808	0.000148341	0.102117518
469	0.282276838	20.71057629	7.37E-06	0.006465064	0.779053919	8.981233666	0.000191878	0.162089231	0.407894055	22.02953663	3.85E-06	0.003374817	0.08627055	9.384390096	0.000133116	0.115303484	0.538501867	20.43192828	8.45E-06	0.007381943	0.079718109	11.19204279	2.63E-05	0.023188532	0.431536235	18.9860804	1.73E-05	0.012105091	0.12372557	9.38003899	0.000133641	0.087789621	0.343506966	19.90095434	1.10E-05	0.007274788	0.049557264	12.75102877	6.65E-06	0.004562664	0.799808717	20.19612258	9.50E-06	0.006652424	0.036373943	9.250161651	0.000150324	0.103261901
470	0.602276454	20.703041	7.39E-06	0.006475325	0.095500396	8.968801718	0.000194058	0.163239499	0.306698135	22.02783215	3.85E-06	0.003374817	0.829099893	9.384085935	0.000133152	0.115303484	0.412967753	20.4227792	8.49E-06	0.007399589	0.059406069	11.17712333	2.67E-05	0.023448113	0.116032464	18.98317674	1.73E-05	0.012105091	0.018199666	9.378426934	0.000133836	0.087789621	0.349088512	19.89965677	1.10E-05	0.007274788	0.060128559	12.74823433	6.67E-06	0.004562664	0.408812196	20.19602669	9.50E-06	0.006652424	0.077088468	9.245079129	0.000151018	0.103348499
471	0.771370763	20.69668894	7.42E-06	0.00648185	0.05911023	8.968771052	0.000194064	0.163239499	0.725704247	22.02380672	3.86E-06	0.003374817	0.847657477	9.383166295	0.000133263	0.115303484	0.320860702	20.41542294	8.52E-06	0.007409416	0.068450809	11.14044671	2.75E-05	0.024173944	0.319579201	18.97971631	1.74E-05	0.012105091	0.823551107	9.370849583	0.000134757	0.088206159	0.320349571	19.88429649	1.11E-05	0.007314748	0.976402233	12.7462306	6.68E-06	0.004562664	0.188339765	20.18686749	9.54E-06	0.006668423	0.117687678	9.242826143	0.000151326	0.103348499
472	0.157804167	20.69064795	7.44E-06	0.006487086	0.01931218	8.954258999	0.000196641	0.165056655	0.53365659	22.01980084	3.87E-06	0.003374817	0.122726603	9.382552215	0.000133337	0.115303484	0.244740963	20.4114919	8.54E-06	0.007409416	0.032179781	11.13493369	2.77E-05	0.02424129	0.379332326	18.97682731	1.74E-05	0.012105091	0.11738919	9.362223279	0.000135814	0.088402251	0.251064508	19.87653742	1.11E-05	0.00732734	0.988962547	12.73863747	6.72E-06	0.004579839	0.397287431	20.1669727	9.63E-06	0.006720061	0.099213112	9.242201835	0.000151412	0.103348499
473	0.239030488	20.68645935	7.45E-06	0.006487086	0.070795984	8.937389359	0.00019968	0.16674885	0.360171982	22.01166983	3.89E-06	0.003381133	0.603489355	9.38088093	0.000133539	0.115303484	0.611948464	20.39076137	8.63E-06	0.007459127	0.225011354	11.13040597	2.78E-05	0.024287646	0.296791846	18.975588	1.74E-05	0.012105091	0.020147341	9.362178188	0.000135819	0.088402251	0.362248528	19.86522197	1.12E-05	0.007352807	0.015633375	12.73709805	6.73E-06	0.004579839	0.282542056	20.1564371	9.68E-06	0.006724262	0.915545876	9.221672417	0.000154256	0.105067203
474	0.479856235	20.67794562	7.49E-06	0.006489466	0.086189529	8.935435042	0.000200035	0.16674885	0.20769407	21.98138096	3.94E-06	0.003422548	0.056522583	9.377646445	0.000133931	0.115303484	0.909860598	20.38938849	8.63E-06	0.007459127	0.044727993	11.12348052	2.80E-05	0.02431542	0.169862645	18.9705027	1.74E-05	0.012110134	0.185356231	9.361382886	0.000135917	0.088402251	0.346513163	19.86098774	1.12E-05	0.007352807	0.167513359	12.7326845	6.76E-06	0.004587869	0.509791076	20.15043303	9.71E-06	0.006724262	0.566230431	9.208901559	0.000156053	0.106066569
475	0.69349764	20.67716019	7.49E-06	0.006489466	0.240649359	8.931000922	0.000200843	0.16674885	0.462369122	21.978232	3.95E-06	0.003422548	0.966198198	9.37733916	0.000133968	0.115303484	0.559643451	20.36660923	8.73E-06	0.007492194	0.138699324	11.12280554	2.80E-05	0.02431542	0.336036825	18.96528137	1.75E-05	0.012116053	0.092987362	9.348321714	0.000137534	0.08923945	0.703177898	19.83785282	1.13E-05	0.007410812	0.010501731	12.7066306	6.91E-06	0.004683848	0.255284246	20.1497242	9.72E-06	0.006724262	0.052570291	9.206061845	0.000156455	0.10611615
476	0.434495061	20.66621622	7.53E-06	0.006496427	0.531008593	8.929863816	0.000201051	0.16674885	0.265302681	21.95869535	3.99E-06	0.003448234	0.041704195	9.370669256	0.000134779	0.115365607	0.231251054	20.36593411	8.73E-06	0.007492194	0.03660777	11.12201252	2.80E-05	0.02431542	0.267984541	18.95434587	1.76E-05	0.01214594	0.075247012	9.344552031	0.000138004	0.08923945	0.221433708	19.83447068	1.14E-05	0.007410812	0.00994531	12.67151056	7.13E-06	0.004809656	0.304173635	20.14550788	9.74E-06	0.006724262	0.073987717	9.203274586	0.000156851	0.106161183
477	0.384734431	20.66349488	7.54E-06	0.006496427	0.105723807	8.929301723	0.000201153	0.16674885	0.536664384	21.94859982	4.01E-06	0.003452847	0.04258548	9.36988053	0.000134875	0.115365607	0.255731495	20.36587773	8.73E-06	0.007492194	0.088628566	11.10367433	2.85E-05	0.02463942	0.389642984	18.9518765	1.76E-05	0.01214594	0.108948072	9.34400365	0.000138073	0.08923945	0.309487755	19.83237375	1.14E-05	0.007410812	0.02154176	12.67060162	7.14E-06	0.004809656	0.24173099	20.1443941	9.74E-06	0.006724262	0.054775903	9.192812098	0.000158346	0.106948493
478	0.469047014	20.66222104	7.54E-06	0.006496427	0.089639976	8.928422281	0.000201314	0.16674885	0.437382355	21.93406272	4.04E-06	0.003452847	0.097029941	9.369788794	0.000134887	0.115365607	0.223988501	20.35741747	8.77E-06	0.007492194	0.944720926	11.10241874	2.85E-05	0.02463942	0.368783329	18.9390919	1.77E-05	0.01219783	0.107171524	9.337273583	0.000138917	0.089597107	0.114311802	19.80876676	1.15E-05	0.007482262	0.023331556	12.66889142	7.15E-06	0.004809656	0.509033774	20.12055814	9.86E-06	0.006789745	0.090393297	9.189814054	0.000158777	0.107015313
479	0.44300641	20.64184587	7.62E-06	0.006548346	0.019650547	8.926847845	0.000201603	0.16674885	0.387094958	21.9335592	4.04E-06	0.003452847	0.076222969	9.35329778	0.000136916	0.1168564	0.356508953	20.35586613	8.78E-06	0.007492194	0.039961348	11.09632554	2.86E-05	0.024718079	0.317517503	18.92617078	1.78E-05	0.012241596	0.810815639	9.299431954	0.00014376	0.092527547	0.489234175	19.79392462	1.16E-05	0.007521723	0.985474652	12.66423324	7.18E-06	0.004809656	0.346782145	20.11282631	9.90E-06	0.006801524	0.271721433	9.18440885	0.000159557	0.107117094
480	0.608570224	20.63185688	7.66E-06	0.006555743	0.863159028	8.922174208	0.000202461	0.167024015	0.47480979	21.93342467	4.04E-06	0.003452847	0.038898776	9.342047674	0.000138317	0.117579409	0.298752324	20.35496346	8.78E-06	0.007492194	0.037731429	11.09414303	2.87E-05	0.024718079	0.346585107	18.92349393	1.78E-05	0.012241596	0.030629384	9.295767262	0.000144238	0.092641826	0.311324479	19.773882	1.17E-05	0.007580931	0.011765427	12.66252077	7.19E-06	0.004809656	0.308585173	20.10122209	9.95E-06	0.006826414	0.718422609	9.18416187	0.000159593	0.107117094
481	0.340079866	20.63111048	7.66E-06	0.006555743	0.098224314	8.920452523	0.000202779	0.167024015	0.382342223	21.93118459	4.04E-06	0.003452847	0.712138098	9.341883625	0.000138338	0.117579409	0.458075918	20.34721659	8.81E-06	0.007505281	0.071099856	11.07856071	2.91E-05	0.025000832	0.284541039	18.91763564	1.79E-05	0.012249722	0.067161141	9.282466192	0.000145987	0.09357001	0.126424376	19.7532977	1.18E-05	0.007635087	0.956213425	12.66203704	7.19E-06	0.004809656	0.267174474	20.09151898	1.00E-05	0.006844988	0.036319359	9.173211627	0.000161186	0.107745235
482	0.259699262	20.61644603	7.72E-06	0.00658964	0.114792119	8.918097505	0.000203213	0.16703483	0.436719771	21.93042551	4.04E-06	0.003452847	0.099059312	9.33618496	0.000139054	0.11794251	0.761372214	20.34038852	8.84E-06	0.007515014	0.050716943	11.07668701	2.92E-05	0.025000832	0.366721782	18.9137991	1.79E-05	0.012249722	0.067578149	9.279480695	0.000146382	0.093628805	0.338194461	19.75111551	1.18E-05	0.007635087	0.030369012	12.65282982	7.25E-06	0.004838551	0.416564577	20.07248635	1.01E-05	0.006884282	0.075349223	9.173130874	0.000161198	0.107745235
483	0.519566515	20.60832399	7.75E-06	0.006599634	0.084670417	8.914701421	0.000203842	0.167204601	0.40572316	21.90343499	4.10E-06	0.003491615	0.871551775	9.333053143	0.000139448	0.118032592	0.571581756	20.32325838	8.92E-06	0.007563184	0.971833677	11.06991196	2.93E-05	0.025099946	0.351200275	18.90729983	1.80E-05	0.012262812	0.077886667	9.275456724	0.000146917	0.093776244	0.232917221	19.74319831	1.19E-05	0.00764459	0.980759502	12.64706941	7.29E-06	0.004852964	0.387214564	20.07155463	1.01E-05	0.006884282	0.918196572	9.161526747	0.000162904	0.108540789
484	0.306270027	20.60199697	7.77E-06	0.006599634	0.1938299	8.906156154	0.000205432	0.167744342	0.382401379	21.89366109	4.12E-06	0.003500891	0.095154273	9.330606814	0.000139758	0.118049954	0.420736068	20.3061667	8.99E-06	0.007611556	0.970329483	11.06415516	2.95E-05	0.025176744	0.363164588	18.90248253	1.80E-05	0.012262812	0.096259455	9.270630169	0.000147561	0.093992664	0.137770203	19.74024497	1.19E-05	0.00764459	0.025387679	12.63883211	7.34E-06	0.004878019	0.306370074	20.06102617	1.02E-05	0.00689358	0.91313233	9.16045597	0.000163062	0.108540789
485	0.481149821	20.59690683	7.79E-06	0.006599634	0.073328361	8.905301422	0.000205592	0.167744342	0.361914035	21.88782877	4.13E-06	0.003500891	0.33979934	9.325189344	0.000140445	0.118385948	0.416091253	20.28413048	9.09E-06	0.007672046	0.184187779	11.0617925	2.95E-05	0.02517772	0.295699627	18.89917635	1.81E-05	0.012262812	0.083730184	9.266276691	0.000148144	0.094169627	0.161255679	19.72812063	1.20E-05	0.007667236	0.045555834	12.59605039	7.62E-06	0.005053954	0.096477459	20.06047081	1.02E-05	0.00689358	0.080416674	9.154042611	0.000164013	0.108949027
486	0.289744885	20.59662241	7.79E-06	0.006599634	0.846260596	8.903631229	0.000205905	0.167744342	0.510482929	21.88337467	4.14E-06	0.003500891	0.100166159	9.315240131	0.000141716	0.119185449	0.391913155	20.27812801	9.12E-06	0.007672046	0.936181876	11.04433517	3.00E-05	0.025519379	0.156456368	18.88641744	1.82E-05	0.01231549	0.20468085	9.258323567	0.000149216	0.094655617	0.343862867	19.7259493	1.20E-05	0.007667236	0.006092551	12.591549	7.65E-06	0.005063497	0.690059076	20.05434723	1.02E-05	0.006900264	0.108927795	9.150210925	0.000164585	0.109103461
487	0.262892726	20.56773758	7.90E-06	0.006680619	0.520927682	8.902089426	0.000206194	0.167744342	0.381703115	21.87703259	4.15E-06	0.003500891	0.895926866	9.310261676	0.000142357	0.119185449	0.367551648	20.27366276	9.14E-06	0.007672046	0.044838607	11.04081117	3.01E-05	0.025546992	0.37808074	18.8816276	1.82E-05	0.012319519	0.88626306	9.25323879	0.000149905	0.094897554	0.461936576	19.71285592	1.21E-05	0.007675226	0.025708141	12.56796072	7.81E-06	0.005158693	0.612093992	20.04511556	1.02E-05	0.00690442	0.094893792	9.145648597	0.000165267	0.109331042
488	0.429672375	20.56351516	7.92E-06	0.006680835	0.862704094	8.896284221	0.000207285	0.168286847	0.288496296	21.87703035	4.15E-06	0.003500891	0.345694461	9.309720739	0.000142427	0.119185449	0.340528881	20.267612	9.17E-06	0.007672046	0.02034522	11.03461247	3.03E-05	0.025635714	0.751590221	18.87634797	1.83E-05	0.012320694	0.076156208	9.245933522	0.000150901	0.095332202	0.23792526	19.71192279	1.21E-05	0.007675226	0.018153645	12.56428126	7.83E-06	0.005164759	0.803970396	20.04373334	1.02E-05	0.00690442	0.155820379	9.138008211	0.000166417	0.109865993
489	0.419080004	20.54410822	8.00E-06	0.00671212	0.090631128	8.88744412	0.000208959	0.16913564	0.420460995	21.86625671	4.17E-06	0.003512245	0.05994147	9.305663541	0.000142951	0.119185449	0.594003066	20.26758037	9.17E-06	0.007672046	0.017493431	11.02978808	3.04E-05	0.025693405	0.278068546	18.87319678	1.83E-05	0.012320694	0.853421635	9.239436725	0.000151792	0.095608512	0.261583049	19.71142498	1.21E-05	0.007675226	0.080640664	12.5525231	7.91E-06	0.005207618	0.306811792	20.03682493	1.03E-05	0.00690442	0.071409818	9.130584385	0.000167542	0.110382391
490	0.372195484	20.54404734	8.00E-06	0.00671212	0.063912597	8.886257069	0.000209184	0.16913564	0.435224733	21.85917132	4.19E-06	0.003515245	0.076650369	9.303309109	0.000143256	0.119185449	0.445651386	20.26245181	9.19E-06	0.007672046	0.038981611	11.0217151	3.06E-05	0.025825928	0.492886296	18.86587585	1.84E-05	0.01234041	0.10328201	9.238228132	0.000151958	0.095608512	0.20855782	19.69241194	1.22E-05	0.007707348	0.033572582	12.53850051	8.01E-06	0.005261301	0.22956575	20.03159799	1.03E-05	0.00690442	0.123878782	9.125116839	0.000168375	0.110696079
491	0.234554829	20.54162814	8.01E-06	0.00671212	0.658326757	8.882216379	0.000209955	0.169412754	0.361235638	21.8561962	4.19E-06	0.003515245	0.371377218	9.303301862	0.000143257	0.119185449	0.821733607	20.26108379	9.20E-06	0.007672046	0.05821081	11.00909252	3.10E-05	0.026064638	0.593504796	18.8573331	1.84E-05	0.012367726	0.06730111	9.235489198	0.000152336	0.095650968	0.606791198	19.69073762	1.22E-05	0.007707348	0.048831601	12.53268051	8.05E-06	0.005272152	0.369027097	20.03103492	1.03E-05	0.00690442	0.02105211	9.122611403	0.000168758	0.110696079
492	0.374353939	20.52872971	8.06E-06	0.006737887	0.966303421	8.865025375	0.000213264	0.17173349	0.406752961	21.84293834	4.22E-06	0.003530992	0.056869469	9.301937282	0.000143434	0.119185449	0.459697762	20.25296269	9.23E-06	0.00768724	0.946842212	10.99025926	3.15E-05	0.026451606	0.39666995	18.83944438	1.86E-05	0.012437988	0.886679348	9.232017214	0.000152816	0.095757457	0.750055168	19.69065061	1.22E-05	0.007707348	0.045678061	12.53150774	8.06E-06	0.005272152	0.344233688	20.02602867	1.03E-05	0.00690442	0.151517291	9.117752454	0.000169504	0.110696079
493	0.272695779	20.52562768	8.07E-06	0.006737887	0.127587195	8.860217427	0.000214199	0.172136555	0.37005441	21.8269327	4.25E-06	0.003551611	0.194592974	9.298917012	0.000143827	0.119269564	0.420470574	20.23679265	9.31E-06	0.007688356	0.032019386	10.97738723	3.18E-05	0.026702346	0.353166918	18.83777561	1.86E-05	0.012437988	0.492271089	9.227535384	0.000153438	0.09582163	0.5536151	19.68192194	1.22E-05	0.007725052	0.018099578	12.52108077	8.14E-06	0.005309805	0.432915791	20.02129282	1.04E-05	0.00690442	0.069403599	9.11750407	0.000169542	0.110696079
494	0.267914962	20.51062	8.13E-06	0.006768639	0.078851124	8.850979476	0.000216008	0.173238272	0.434800742	21.82071882	4.27E-06	0.003555244	0.949505824	9.291772557	0.000144761	0.119801007	0.315306045	20.2351742	9.31E-06	0.007688356	0.958819606	10.95946907	3.24E-05	0.027077065	0.276624663	18.83341611	1.87E-05	0.012439762	0.068111159	9.226428161	0.000153593	0.09582163	0.065225746	19.67338989	1.23E-05	0.007735214	0.020316243	12.49694548	8.31E-06	0.005396187	0.395644611	20.02012364	1.04E-05	0.00690442	0.059495	9.116247261	0.000169736	0.110696079
495	0.408276723	20.50819824	8.14E-06	0.006768639	0.094957568	8.847316496	0.000216729	0.173465562	0.361988284	21.79716075	4.32E-06	0.003589314	0.056054949	9.278713132	0.000146484	0.120913012	0.261139651	20.23366546	9.32E-06	0.007688356	0.08863961	10.95522917	3.25E-05	0.027124632	0.226872132	18.82752307	1.87E-05	0.012451086	0.828982448	9.224572351	0.000153851	0.09582163	0.658860957	19.66846165	1.23E-05	0.007735214	0.008449772	12.49610958	8.32E-06	0.005396187	0.468473062	20.01288723	1.04E-05	0.006915183	0.064076383	9.111581224	0.000170456	0.11070256
496	0.385327452	20.49608194	8.19E-06	0.006789647	0.83256301	8.844999941	0.000217186	0.173481178	0.31624155	21.78945405	4.33E-06	0.00359565	0.040200931	9.277115268	0.000146696	0.120913012	0.344158044	20.22994066	9.34E-06	0.007688356	0.022286019	10.95082019	3.26E-05	0.027176492	0.279560932	18.80939833	1.89E-05	0.012538554	0.073478505	9.220651782	0.000154399	0.095968939	0.387432526	19.6664235	1.23E-05	0.007735214	0.021541253	12.49577331	8.32E-06	0.005396187	0.455614953	20.00428836	1.04E-05	0.006930662	0.873782816	9.111551184	0.000170461	0.11070256
497	0.484033153	20.49375092	8.20E-06	0.006789647	0.062591228	8.842528155	0.000217675	0.173522022	0.43008876	21.78069462	4.35E-06	0.00359954	0.036262059	9.273717599	0.000147149	0.121008998	0.362932213	20.22121133	9.38E-06	0.007688356	0.038813837	10.93641161	3.30E-05	0.027472265	0.271744525	18.79808338	1.90E-05	0.012583981	0.006768311	9.211592734	0.000155672	0.096565717	0.386577424	19.65937743	1.24E-05	0.007735214	0.009867273	12.49126683	8.35E-06	0.005406667	0.627852664	19.9938037	1.05E-05	0.00695269	0.781811017	9.109511774	0.000170777	0.11070256
498	0.270526082	20.48219481	8.24E-06	0.006793235	0.145313783	8.837714715	0.000218631	0.173933877	0.319311818	21.77905075	4.35E-06	0.00359954	0.899461147	9.271798351	0.000147405	0.121008998	0.428756982	20.22080878	9.38E-06	0.007688356	0.042800721	10.92556467	3.34E-05	0.027683408	0.298469056	18.78024656	1.92E-05	0.012652517	0.144943607	9.205917063	0.000156476	0.096793968	0.36090077	19.65890483	1.24E-05	0.007735214	0.007208396	12.48586371	8.39E-06	0.005409948	0.329636229	19.98017572	1.06E-05	0.006985673	0.068093817	9.099443563	0.000172344	0.111490634
499	0.363201695	20.48118689	8.25E-06	0.006793235	0.107787006	8.828809564	0.00022041	0.174466247	0.297763346	21.77060251	4.37E-06	0.003601873	0.783734856	9.263586677	0.000148506	0.121668488	0.281874917	20.21903481	9.39E-06	0.007688356	0.070409251	10.91078225	3.38E-05	0.027967768	0.407514327	18.7746153	1.92E-05	0.012652517	0.128332706	9.204559684	0.000156668	0.096793968	0.386499118	19.62864186	1.26E-05	0.007823849	0.035783308	12.48561812	8.39E-06	0.005409948	0.360552966	19.9687806	1.06E-05	0.007004993	0.020555969	9.097272075	0.000172684	0.111490634
500	0.559512319	20.47802154	8.26E-06	0.006793235	0.810096708	8.828614458	0.000220449	0.174466247	0.509907783	21.76956374	4.38E-06	0.003601873	0.015701215	9.246619033	0.000150807	0.123306794	0.325982857	20.21824917	9.39E-06	0.007688356	0.029593353	10.90960168	3.38E-05	0.027967768	0.432365837	18.77152306	1.92E-05	0.012652517	0.057908137	9.199117798	0.000157443	0.097078238	0.191653871	19.62782758	1.26E-05	0.007823849	0.017586204	12.48371791	8.41E-06	0.005409948	0.161877632	19.96649392	1.06E-05	0.007004993	0.070552895	9.095017991	0.000173038	0.111495554
501	0.360059596	20.47593304	8.27E-06	0.006793235	0.03738401	8.827758267	0.000220621	0.174466247	0.207178458	21.75749715	4.40E-06	0.00360652	0.06817894	9.236588702	0.000152184	0.124184586	0.391030847	20.21598877	9.40E-06	0.007688356	0.01083031	10.90437576	3.40E-05	0.028042268	0.652405228	18.76810028	1.93E-05	0.012652517	0.020412144	9.190396303	0.000158693	0.097653763	0.09253345	19.60990965	1.27E-05	0.007840736	0.063103961	12.46676335	8.53E-06	0.005480092	0.740507539	19.96104849	1.07E-05	0.007009874	0.254262817	9.0863977	0.000174398	0.112147184
502	0.401534421	20.47240227	8.28E-06	0.006793235	0.80263428	8.825347099	0.000221106	0.174501267	0.494367292	21.75397893	4.41E-06	0.00360652	0.565374421	9.219477806	0.000154563	0.12581175	0.743181475	20.20671899	9.45E-06	0.007708277	0.077665747	10.89755828	3.42E-05	0.028157006	0.403303663	18.76705556	1.93E-05	0.012652517	0.087910077	9.177526793	0.000160556	0.098603424	0.687647933	19.60532566	1.27E-05	0.007840736	0.992394137	12.45098153	8.65E-06	0.005545469	0.197478197	19.9558146	1.07E-05	0.007014053	0.792794351	9.076023558	0.000176048	0.112982916
503	0.226937632	20.4561887	8.35E-06	0.006806745	0.094357515	8.822665357	0.000221646	0.174579988	0.610733922	21.75076476	4.42E-06	0.00360652	0.085942249	9.217834116	0.000154794	0.12581175	0.759665427	20.1913085	9.52E-06	0.007751774	0.034937998	10.88989081	3.44E-05	0.028293769	0.202976689	18.75570355	1.94E-05	0.012698911	0.133796092	9.172869957	0.000161236	0.098823928	0.233569498	19.60252984	1.27E-05	0.007840736	0.008151756	12.43405905	8.78E-06	0.005617283	0.324916638	19.94665609	1.07E-05	0.007031906	0.06802585	9.068708419	0.000177221	0.113509717
504	0.459664058	20.4497317	8.38E-06	0.006806745	0.900043681	8.816804272	0.000222832	0.17487424	0.421480894	21.74994553	4.42E-06	0.00360652	0.093938568	9.209629559	0.00015595	0.126287141	0.404931648	20.1754768	9.59E-06	0.007785209	0.977263496	10.85811917	3.54E-05	0.029049033	0.275725729	18.73780994	1.96E-05	0.012779977	0.028316482	9.167547993	0.000162016	0.098852693	0.430064162	19.6018051	1.27E-05	0.007840736	0.986978821	12.42662559	8.84E-06	0.005642849	0.618166633	19.93518924	1.08E-05	0.007056432	0.836280639	9.059848722	0.000178653	0.114199541
505	0.473719381	20.44659588	8.39E-06	0.006806745	0.056937443	8.816456036	0.000222903	0.17487424	0.462632121	21.74666258	4.42E-06	0.00360652	0.071379341	9.20809705	0.000156167	0.126287141	0.541404243	20.1654325	9.64E-06	0.007785209	0.031099899	10.85251606	3.56E-05	0.029109584	0.345062519	18.72971048	1.97E-05	0.012779977	0.06861997	9.166961869	0.000162102	0.098852693	0.764807287	19.59409077	1.28E-05	0.007840736	0.013481113	12.42235964	8.87E-06	0.00565281	0.346853987	19.93160219	1.08E-05	0.007056432	0.903190736	9.0553139	0.00017939	0.114443721
506	0.922706141	20.44541258	8.40E-06	0.006806745	0.083725804	8.813738193	0.000223455	0.174960985	0.544505602	21.73864995	4.44E-06	0.003613577	0.1692127	9.205175239	0.000156581	0.126287141	0.443604442	20.16506733	9.64E-06	0.007785209	0.972695619	10.85134361	3.56E-05	0.029109584	0.30869825	18.72867243	1.97E-05	0.012779977	0.112415347	9.165993382	0.000162245	0.098852693	0.418918355	19.5935117	1.28E-05	0.007840736	0.0262604	12.4185135	8.90E-06	0.005660725	0.541887456	19.9258039	1.09E-05	0.007062725	0.871020269	9.049046455	0.000180414	0.114869501
507	0.299668295	20.44539045	8.40E-06	0.006806745	0.070609899	8.80446726	0.000225349	0.175938984	0.338296877	21.72451013	4.47E-06	0.003631567	0.070280691	9.204938433	0.000156614	0.126287141	0.696761329	20.16445205	9.65E-06	0.007785209	0.041591317	10.84440882	3.59E-05	0.029232417	0.330390727	18.72610199	1.97E-05	0.012779977	0.068920813	9.154124731	0.000164001	0.099725675	0.275676239	19.59173336	1.28E-05	0.007840736	0.006124694	12.40830854	8.98E-06	0.005700419	0.659057983	19.9196458	1.09E-05	0.007070311	0.06282428	9.045181598	0.000181048	0.115046043
508	0.299815807	20.44431133	8.40E-06	0.006806745	0.092700064	8.80328231	0.000225592	0.175938984	0.334669471	21.69353408	4.54E-06	0.003679954	0.070007177	9.195510165	0.000157959	0.126803592	0.497742433	20.16259286	9.65E-06	0.007785209	0.05459921	10.83983446	3.60E-05	0.029294152	0.322497397	18.72284715	1.97E-05	0.012779977	0.105627817	9.148576563	0.000164829	0.099996036	0.341533365	19.59145326	1.28E-05	0.007840736	0.0224626	12.38476257	9.17E-06	0.005808083	0.225198269	19.91231502	1.09E-05	0.007082043	0.876266596	9.038717059	0.000182114	0.115495705
509	0.518190753	20.43585684	8.44E-06	0.006817478	0.942792301	8.799740937	0.000226321	0.176027486	0.467018064	21.68732499	4.56E-06	0.003683937	0.123617924	9.194559952	0.000158095	0.126803592	0.501609156	20.13873248	9.77E-06	0.007841038	0.913078753	10.83711542	3.61E-05	0.029307594	0.569102513	18.71909876	1.98E-05	0.012779977	0.079662985	9.146801028	0.000165094	0.099996036	0.714926297	19.58158532	1.29E-05	0.007863706	0.017020188	12.37240997	9.27E-06	0.005859919	0.313863726	19.90535435	1.10E-05	0.007082051	0.083514104	9.035756688	0.000182605	0.115579157
510	0.338332925	20.43069004	8.46E-06	0.006817478	0.050799901	8.798414304	0.000226594	0.176027486	0.63376355	21.66912614	4.60E-06	0.003709712	0.037624218	9.19352086	0.000158244	0.126803592	0.332134904	20.13674472	9.78E-06	0.007841038	0.087395663	10.83058797	3.63E-05	0.029420938	0.341765868	18.71350052	1.98E-05	0.012790516	0.063401973	9.142045442	0.000165808	0.100231506	0.245252518	19.56796525	1.30E-05	0.007901458	0.042494677	12.3470686	9.48E-06	0.005980113	0.507084064	19.90342568	1.10E-05	0.007082051	0.02294339	9.026443602	0.000184156	0.116069849
511	0.394889389	20.42782831	8.47E-06	0.006817478	0.035373932	8.784233926	0.000229539	0.177966148	0.170060906	21.63844496	4.67E-06	0.003758653	0.081451134	9.191748936	0.000158499	0.126803592	0.823743735	20.13614952	9.78E-06	0.007841038	0.093169796	10.82825906	3.64E-05	0.029424429	0.422815792	18.69762506	2.00E-05	0.012857681	0.091364867	9.137678961	0.000166467	0.100432473	0.706092536	19.55988855	1.30E-05	0.007917636	0.029287293	12.32844181	9.64E-06	0.006066918	0.769259238	19.89625147	1.10E-05	0.007082051	0.8630251	9.025957859	0.000184237	0.116069849
512	0.26141632	20.42492998	8.48E-06	0.006817478	0.075427191	8.773388362	0.000231817	0.179381549	0.376711101	21.62463048	4.70E-06	0.003776847	0.252903484	9.18961579	0.000158806	0.126803592	0.302170002	20.13093422	9.81E-06	0.007841038	0.207299086	10.81628133	3.68E-05	0.029627009	0.170194474	18.69511937	2.00E-05	0.012857681	0.006702643	9.130011001	0.000167629	0.100929291	0.408907068	19.54397017	1.31E-05	0.007932415	0.008515164	12.32554941	9.66E-06	0.006070481	0.32404956	19.88553184	1.11E-05	0.007082051	0.79556147	9.02462319	0.000184461	0.116069849
513	0.303042284	20.41971385	8.50E-06	0.006817478	0.029911542	8.769067784	0.000232731	0.179737745	0.44549594	21.61661525	4.72E-06	0.003777909	0.140047843	9.180495881	0.000160125	0.127404412	0.389145963	20.12832974	9.82E-06	0.007841038	0.978800575	10.81618966	3.68E-05	0.029627009	0.352778865	18.68291242	2.01E-05	0.012901115	0.668095162	9.127935981	0.000167945	0.100929291	0.338026732	19.54314451	1.31E-05	0.007932415	0.974961382	12.30169137	9.86E-06	0.006175808	0.237511781	19.88553133	1.11E-05	0.007082051	0.856895047	9.011928209	0.0001866	0.117183195
514	0.386919438	20.41242384	8.53E-06	0.006817478	0.02618047	8.760902837	0.000234469	0.180510438	0.457922897	21.61611922	4.72E-06	0.003777909	0.094103822	9.179893237	0.000160212	0.127404412	0.376816967	20.11933331	9.86E-06	0.007845655	0.042246169	10.7905443	3.76E-05	0.030253811	0.281333501	18.67940097	2.02E-05	0.012901115	0.017262641	9.12174899	0.00016889	0.101300092	0.484077566	19.54310142	1.31E-05	0.007932415	0.014886484	12.30154596	9.87E-06	0.006175808	0.432304195	19.88459863	1.11E-05	0.007082051	0.104544071	9.009823629	0.000186957	0.117183195
515	0.311702245	20.40308109	8.57E-06	0.006817478	0.156549833	8.760085809	0.000234643	0.180510438	0.431704445	21.60230407	4.75E-06	0.003796243	0.118161995	9.177961971	0.000160493	0.127404412	0.435592895	20.11450186	9.89E-06	0.007845655	0.924580934	10.76683832	3.84E-05	0.030840737	0.27480513	18.67553716	2.02E-05	0.012901115	0.044110942	9.119486632	0.000169238	0.101311185	0.388165685	19.54040083	1.31E-05	0.007932415	0.023372866	12.29366824	9.93E-06	0.006206655	0.215114658	19.88082635	1.11E-05	0.007082051	0.851100348	9.00388035	0.00018797	0.117588908
516	0.395703449	20.40291873	8.57E-06	0.006817478	0.139376766	8.727206626	0.000241778	0.185638584	0.658961624	21.58807169	4.78E-06	0.003815464	0.107600087	9.174223207	0.000161038	0.127589438	0.377794892	20.11091569	9.90E-06	0.007845655	0.113885304	10.76369848	3.85E-05	0.030867359	0.039822284	18.67271683	2.02E-05	0.012901115	0.842487909	9.114398037	0.000170021	0.10158289	0.280455501	19.52432417	1.32E-05	0.007980406	0.014454717	12.28056248	1.00E-05	0.006266425	0.397756252	19.87921644	1.11E-05	0.007082051	0.111863527	8.997478262	0.000189066	0.118045711
517	0.3814344	20.39693922	8.60E-06	0.006817478	0.122864121	8.72222867	0.000242877	0.186121813	0.712590718	21.57577679	4.81E-06	0.003831151	0.052635154	9.158844243	0.000163301	0.128938346	0.373539325	20.1069674	9.92E-06	0.007845655	0.054568076	10.75596974	3.88E-05	0.03102094	0.215926885	18.66300487	2.03E-05	0.012911861	0.026504426	9.104066462	0.000171623	0.102341595	0.484180735	19.51969336	1.33E-05	0.007983281	0.010481612	12.27482387	1.01E-05	0.006285945	0.3443277	19.87683438	1.11E-05	0.007082051	0.475650663	8.987288245	0.000190825	0.118913399
518	0.262030303	20.39313437	8.62E-06	0.006817478	0.265735029	8.71168076	0.000245223	0.187556618	0.340214616	21.5653183	4.84E-06	0.003836671	0.074144927	9.158364686	0.000163372	0.128938346	0.323329982	20.10206365	9.95E-06	0.007845655	0.308659458	10.75001126	3.90E-05	0.031126187	0.83048654	18.66055522	2.03E-05	0.012911861	0.096246082	9.090812598	0.0001737	0.103136354	0.329925871	19.49803349	1.34E-05	0.008053916	0.053048714	12.25666398	1.03E-05	0.006374814	0.32276156	19.8728514	1.11E-05	0.00708233	0.169921198	8.976425404	0.000192718	0.119861299
519	0.325534622	20.39075113	8.63E-06	0.006817478	0.803185368	8.708654471	0.0002459	0.187712214	0.403383198	21.56498532	4.84E-06	0.003836671	0.036154049	9.15308072	0.000164157	0.129308277	0.372685496	20.10126468	9.95E-06	0.007845655	0.024117036	10.74518169	3.92E-05	0.031200454	0.41423658	18.65627391	2.04E-05	0.012911861	0.042099773	9.090780239	0.000173705	0.103136354	0.326589762	19.48075104	1.35E-05	0.008091799	0.009173239	12.24752803	1.03E-05	0.006413866	0.30368514	19.86808461	1.12E-05	0.007085385	0.084747943	8.968613196	0.000194092	0.120256456
520	0.909860598	20.38938849	8.63E-06	0.006817478	0.755733252	8.703746462	0.000247002	0.18819111	0.434933876	21.56078672	4.85E-06	0.003837199	0.913424216	9.148032986	0.00016491	0.129651994	0.447054077	20.09955659	9.96E-06	0.007845655	0.948927225	10.73566526	3.95E-05	0.03135376	0.486334861	18.65553771	2.04E-05	0.012911861	0.846636159	9.089170445	0.000173959	0.103136354	0.438201639	19.47853834	1.35E-05	0.008091799	0.953078161	12.23473449	1.05E-05	0.006473983	0.347993356	19.84892874	1.13E-05	0.007139144	0.905660382	8.968030072	0.000194194	0.120256456
521	0.439051426	20.38645263	8.64E-06	0.006817478	0.362210597	8.701457736	0.000247518	0.188222102	0.394086925	21.54793132	4.88E-06	0.003854096	0.918317957	9.139351117	0.000166214	0.130322865	0.70531797	20.09538102	9.98E-06	0.007845655	0.077165701	10.7353842	3.95E-05	0.03135376	0.803964169	18.64611215	2.05E-05	0.012925313	0.08357079	9.08328936	0.00017489	0.103355981	0.502522234	19.47692783	1.36E-05	0.008091799	0.198287667	12.2240739	1.06E-05	0.006522445	0.279990056	19.84100959	1.13E-05	0.007151453	0.02917927	8.966450453	0.000194473	0.120256456
522	0.41126259	20.38435793	8.65E-06	0.006817478	0.067307186	8.697536453	0.000248404	0.188534122	0.472968864	21.53240059	4.92E-06	0.003876175	0.067627823	9.138113752	0.000166401	0.130322865	0.90774779	20.08210512	1.00E-05	0.007845655	0.029796236	10.70417051	4.06E-05	0.032134862	0.328053272	18.64573834	2.05E-05	0.012925313	0.019193617	9.079458691	0.0001755	0.103355981	0.27464699	19.45669143	1.37E-05	0.008157771	0.011877294	12.22125675	1.06E-05	0.006526106	0.413554357	19.8354878	1.14E-05	0.007151453	0.886332983	8.9636955	0.000194961	0.120291443
523	0.36260924	20.37947916	8.67E-06	0.006817478	0.888269597	8.689416057	0.000250249	0.189319558	0.286243412	21.51892567	4.95E-06	0.003889366	0.111665669	9.132448041	0.000167259	0.130641702	0.411612843	20.08192463	1.00E-05	0.007845655	0.96653203	10.70353938	4.07E-05	0.032134862	0.399634455	18.6342353	2.06E-05	0.012937659	0.115698825	9.079156517	0.000175548	0.103355981	0.299662599	19.43614257	1.38E-05	0.008225593	0.007670683	12.21159017	1.07E-05	0.006569266	0.348839067	19.82884943	1.14E-05	0.007151453	0.152773056	8.961527273	0.000195346	0.120291443
524	0.394883228	20.37642908	8.69E-06	0.006817478	0.167519032	8.688779756	0.000250395	0.189319558	0.240359225	21.51619247	4.95E-06	0.003889366	0.719506518	9.131206435	0.000167447	0.130641702	0.276745211	20.08105598	1.01E-05	0.007845655	0.032631915	10.69733213	4.09E-05	0.032251858	0.468123705	18.62863912	2.07E-05	0.012937659	0.070603849	9.078386719	0.000175671	0.103355981	0.123891515	19.43102473	1.39E-05	0.008230191	0.023744448	12.20117448	1.08E-05	0.006617102	0.429652454	19.82715283	1.14E-05	0.007151453	0.158415288	8.959813778	0.00019565	0.120291443
525	0.32386773	20.37068982	8.71E-06	0.006817478	0.745805132	8.680033537	0.000252399	0.190160238	0.433690024	21.51333097	4.96E-06	0.003889366	0.708974549	9.12276556	0.000168735	0.131178455	0.23322135	20.08038058	1.01E-05	0.007845655	0.056627167	10.69336313	4.10E-05	0.032304754	0.367675587	18.62814539	2.07E-05	0.012937659	0.006715633	9.072105148	0.000176675	0.103749137	0.751557944	19.4273224	1.39E-05	0.008230191	0.97416955	12.19417991	1.08E-05	0.006641865	0.409688997	19.82612222	1.14E-05	0.007151453	0.077102499	8.9541097	0.000196667	0.120686476
526	0.495248088	20.3706074	8.71E-06	0.006817478	0.01801322	8.679739964	0.000252466	0.190160238	0.439309052	21.50835785	4.97E-06	0.003889366	0.079967129	9.119953692	0.000169166	0.131178455	0.334284797	20.0618607	1.01E-05	0.007876094	0.039481797	10.68362929	4.14E-05	0.032524929	0.308238846	18.62406902	2.07E-05	0.012937659	0.325056082	9.069598831	0.000177078	0.103787814	0.266891255	19.41534305	1.40E-05	0.00826351	0.003661144	12.1926015	1.09E-05	0.006641865	0.24340589	19.81391192	1.15E-05	0.007181144	0.062457852	8.941378814	0.000198957	0.121859278
527	0.231251054	20.36593411	8.73E-06	0.006817589	0.078801246	8.673882551	0.000253818	0.190815593	0.475295811	21.50509636	4.98E-06	0.003889366	0.021132968	9.119467921	0.00016924	0.131178455	0.55819213	20.05955935	1.02E-05	0.007876094	0.049630983	10.67550466	4.17E-05	0.032699704	0.291285743	18.62105225	2.07E-05	0.012937659	0.072092593	9.0484423	0.000180513	0.105420934	0.3018351	19.40517666	1.40E-05	0.008289536	0.137848234	12.17274308	1.10E-05	0.006746155	0.384310097	19.80847844	1.15E-05	0.007186829	0.9090713	8.934286693	0.000200244	0.12241486
528	0.31009922	20.36160764	8.75E-06	0.006817589	0.061316733	8.654655058	0.000258307	0.193822378	0.420303145	21.50222476	4.99E-06	0.003889366	0.87447316	9.118308338	0.000169419	0.131178455	0.813129247	20.05653163	1.02E-05	0.007876094	0.0893977	10.67301908	4.18E-05	0.032710333	0.319871885	18.62087403	2.07E-05	0.012937659	0.080247829	9.047914791	0.000180599	0.105420934	0.308963753	19.39405356	1.41E-05	0.008305491	0.032483237	12.16949486	1.11E-05	0.006752659	0.35077597	19.80154545	1.15E-05	0.007190274	0.620842783	8.929817575	0.000201059	0.122680523
529	0.353300538	20.35905957	8.76E-06	0.006817589	0.120226888	8.652067449	0.000258917	0.193912978	0.375509713	21.49599462	5.00E-06	0.003892423	0.020572877	9.116041003	0.000169768	0.131200176	0.271517414	20.05361117	1.02E-05	0.007876094	0.012760032	10.66414603	4.21E-05	0.032908365	0.171568284	18.60870637	2.09E-05	0.012970261	0.026522208	9.04614329	0.00018089	0.105420934	0.339476682	19.393667	1.41E-05	0.008305491	0.033698063	12.1550829	1.12E-05	0.006825953	0.290765342	19.79986157	1.16E-05	0.007190274	0.85550264	8.922015664	0.000202491	0.12315977
530	0.290423216	20.34816802	8.81E-06	0.006841432	0.029210536	8.646326016	0.000260276	0.194563074	0.395785089	21.49291385	5.01E-06	0.003892423	0.837545824	9.109066127	0.000170846	0.131784233	0.693725851	20.05338667	1.02E-05	0.007876094	0.02333362	10.63658668	4.32E-05	0.033665275	0.34957534	18.60823071	2.09E-05	0.012970261	0.031828906	9.041467815	0.00018166	0.10566979	0.627276548	19.38165448	1.42E-05	0.008338578	0.035969001	12.13351093	1.14E-05	0.006943722	0.352134194	19.75271615	1.18E-05	0.007346254	0.08491905	8.921372135	0.000202609	0.12315977
531	0.284422412	20.34083383	8.84E-06	0.00685333	0.78858477	8.636144166	0.000262704	0.196008247	0.355768249	21.48909509	5.02E-06	0.003892423	0.271410571	9.104429148	0.000171566	0.132012497	0.3815516	20.03067644	1.03E-05	0.007928434	0.045825837	10.63234738	4.33E-05	0.033729437	0.272676059	18.60283649	2.09E-05	0.01297603	0.161300874	9.039205734	0.000182033	0.105687706	0.372849753	19.37804962	1.42E-05	0.008338578	0.004878467	12.110429	1.17E-05	0.007066449	0.460156076	19.73997884	1.19E-05	0.007374207	0.270764103	8.919287941	0.000202993	0.123161036
532	0.309355737	20.31193973	8.97E-06	0.006938785	0.871397785	8.633120396	0.00026343	0.196180074	0.371292731	21.46943975	5.07E-06	0.003922814	0.054855301	9.103009747	0.000171787	0.132012497	0.375226488	20.02329879	1.03E-05	0.007928434	0.033558109	10.62944592	4.34E-05	0.033753459	0.281214859	18.59977652	2.10E-05	0.01297603	0.864437044	9.030394822	0.000183496	0.106336664	0.447597066	19.36335359	1.43E-05	0.008383822	0.043483941	12.10934129	1.17E-05	0.007066449	0.30913938	19.73586915	1.19E-05	0.007374207	0.086339195	8.914688056	0.000203844	0.123444836
533	0.357363607	20.28220327	9.10E-06	0.007022313	0.959270733	8.625732433	0.000265211	0.196810541	0.438089308	21.45468866	5.11E-06	0.003943941	0.105524724	9.074479053	0.000176295	0.135222173	0.265869092	20.02231523	1.03E-05	0.007928434	0.055200105	10.6177507	4.39E-05	0.034044186	0.331472852	18.59498898	2.10E-05	0.012982609	0.028850917	9.018013915	0.000185571	0.107337609	0.337436318	19.35343121	1.44E-05	0.008400709	0.015465371	12.1003228	1.18E-05	0.007109446	0.409635318	19.73365431	1.19E-05	0.007374207	0.886262417	8.912571954	0.000204237	0.123450577
534	0.209987362	20.28012529	9.11E-06	0.007022313	0.056144908	8.625488336	0.00026527	0.196810541	0.251439538	21.42830085	5.17E-06	0.003957708	0.093553739	9.067805305	0.000177366	0.135789287	0.489260117	20.02117467	1.04E-05	0.007928434	0.097557952	10.59573106	4.48E-05	0.034613819	0.36636689	18.58935037	2.11E-05	0.012994746	0.398757565	8.998584895	0.000188876	0.1090446	0.301701534	19.34948732	1.44E-05	0.008400709	0.116591869	12.09143807	1.19E-05	0.007151891	0.401947438	19.72958887	1.20E-05	0.007375236	0.118055184	8.906363317	0.000205394	0.123917127
535	0.32216821	20.27472912	9.13E-06	0.007022938	0.825623365	8.622498789	0.000265994	0.196979061	0.34235459	21.42741641	5.18E-06	0.003957708	0.475582618	9.062375702	0.000178243	0.135984395	0.289283048	20.02094794	1.04E-05	0.007928434	0.966568128	10.59355947	4.49E-05	0.034613819	0.490488684	18.58086082	2.12E-05	0.013001772	0.065613021	8.984182063	0.000191365	0.110062707	0.328345737	19.34666513	1.45E-05	0.008400709	0.987121989	12.08011101	1.20E-05	0.007191379	0.398944789	19.72513897	1.20E-05	0.007377607	0.899422933	8.889396004	0.000208588	0.125212187
536	0.594003066	20.26758037	9.17E-06	0.007022938	0.453507623	8.617576781	0.000267191	0.197132538	0.295891218	21.42242373	5.19E-06	0.003957708	0.151934474	9.060945898	0.000178475	0.135984395	0.516502586	20.01723969	1.04E-05	0.007928434	0.039374905	10.59291286	4.49E-05	0.034613819	0.443442015	18.58076098	2.12E-05	0.013001772	0.070463787	8.982292294	0.000191693	0.110062707	0.599807475	19.34420515	1.45E-05	0.008400709	0.050257434	12.07965676	1.20E-05	0.007191379	0.43798259	19.72139364	1.20E-05	0.007377607	0.022265012	8.887522779	0.000208944	0.125212187
537	0.446764318	20.2653115	9.18E-06	0.007022938	0.847860472	8.615094228	0.000267797	0.197132538	0.266432356	21.42241813	5.19E-06	0.003957708	0.790851244	9.060054467	0.000178619	0.135984395	0.459638404	19.99760287	1.05E-05	0.007964899	0.95617008	10.5891071	4.50E-05	0.034667135	0.318700766	18.57420443	2.12E-05	0.013020019	0.779132473	8.982193062	0.000191711	0.110062707	0.336359426	19.33729987	1.45E-05	0.008413852	0.021342464	12.07882965	1.20E-05	0.007191379	0.38736513	19.7015461	1.21E-05	0.007436635	0.092530424	8.886153357	0.000209204	0.125212187
538	0.515312039	20.2645955	9.18E-06	0.007022938	0.33977846	8.612220112	0.0002685	0.197132538	0.280495097	21.41876238	5.20E-06	0.003957708	0.796690606	9.049973273	0.000180262	0.136695798	0.392799716	19.99140686	1.05E-05	0.007964899	0.054919346	10.58047119	4.54E-05	0.034870955	0.81332879	18.56062189	2.14E-05	0.013056318	0.013599059	8.974802088	0.000193003	0.110598544	0.093879164	19.32922996	1.46E-05	0.008431918	0.016659917	12.07333836	1.21E-05	0.007212827	0.363203255	19.69301848	1.22E-05	0.00745424	0.036592078	8.886061792	0.000209222	0.125212187
539	0.821733607	20.26108379	9.20E-06	0.007022938	0.097850318	8.61011199	0.000269017	0.197132538	0.174063249	21.41652732	5.20E-06	0.003957708	0.118726479	9.049898575	0.000180274	0.136695798	0.285748438	19.9900245	1.05E-05	0.007964899	0.910064894	10.5757939	4.56E-05	0.034912628	0.629509452	18.55918415	2.14E-05	0.013056318	0.969972787	8.972702101	0.000193372	0.110604252	0.538677605	19.31473559	1.47E-05	0.008477042	0.031965492	12.06886767	1.21E-05	0.007227862	0.183876311	19.68557773	1.22E-05	0.007460949	0.099320166	8.88411825	0.000209592	0.125212187
540	0.459697762	20.25296269	9.23E-06	0.00703812	0.103113121	8.60996673	0.000269052	0.197132538	0.437332547	21.40717795	5.23E-06	0.003957708	0.900028182	9.048174114	0.000180557	0.136695798	0.078854872	19.98960791	1.05E-05	0.007964899	0.052334188	10.57430226	4.56E-05	0.034912628	0.291979735	18.55495202	2.14E-05	0.013056318	0.993169625	8.961142163	0.000195414	0.11134152	0.330878426	19.30632287	1.48E-05	0.008496751	0.026336596	12.06207638	1.22E-05	0.007257782	0.18945456	19.68371403	1.22E-05	0.007460949	0.073419605	8.882649602	0.000209872	0.125212187
541	0.353000355	20.24486265	9.27E-06	0.007044284	0.12606879	8.609418802	0.000269187	0.197132538	0.563294274	21.39731265	5.25E-06	0.003957708	0.084620365	9.043868384	0.000181264	0.136977729	0.458363076	19.98919714	1.05E-05	0.007964899	0.078013705	10.57291785	4.57E-05	0.034912628	0.383307362	18.55372072	2.15E-05	0.013056318	0.004626373	8.96084947	0.000195466	0.11134152	0.250527241	19.299775	1.48E-05	0.008508657	0.029032485	12.05368445	1.23E-05	0.007298141	0.193735355	19.67682148	1.23E-05	0.007472635	0.055187023	8.87658946	0.000211032	0.125671683
542	0.54409842	20.23558003	9.31E-06	0.007044284	0.134435023	8.602574694	0.000270873	0.19800124	0.119780457	21.39547404	5.26E-06	0.003957708	0.11022915	9.041458403	0.000181661	0.137024598	0.145407164	19.98138427	1.06E-05	0.007980996	0.12466884	10.56794152	4.59E-05	0.035003657	0.340434258	18.54142827	2.16E-05	0.013112293	0.041431011	8.959286376	0.000195744	0.11134152	0.482305824	19.29189969	1.49E-05	0.008520638	0.984591613	11.98291144	1.31E-05	0.007752906	0.320859668	19.67069973	1.23E-05	0.007481508	0.080983545	8.872999396	0.000211723	0.125850197
543	0.344158044	20.22994066	9.34E-06	0.007044284	0.082565957	8.594003335	0.000272999	0.19918819	0.354993144	21.39547352	5.26E-06	0.003957708	0.857496516	9.030004634	0.000183561	0.138114422	0.350601195	19.97152204	1.06E-05	0.008005267	0.020486956	10.55798091	4.63E-05	0.035251863	0.313927539	18.52959019	2.17E-05	0.0131653	0.070804635	8.936356032	0.000199867	0.11298669	0.310254214	19.28950713	1.49E-05	0.008520638	0.986639145	11.98093438	1.31E-05	0.007752906	0.242583092	19.66566294	1.23E-05	0.007486392	0.28389816	8.870061394	0.000212289	0.125954661
544	0.346400226	20.22371062	9.37E-06	0.007044284	0.88279718	8.587599231	0.000274599	0.199987199	0.673891327	21.39264706	5.26E-06	0.003957708	0.903756355	9.028681576	0.000183782	0.138114422	0.124090631	19.96526511	1.06E-05	0.008015329	0.029271603	10.54758865	4.67E-05	0.035515691	0.268617076	18.5259401	2.18E-05	0.0131653	0.086197922	8.935241193	0.00020007	0.11298669	0.755520289	19.2750075	1.50E-05	0.008566418	0.038769954	11.96183963	1.33E-05	0.007870093	0.165871396	19.6603387	1.24E-05	0.007492372	0.042560951	8.864897202	0.000213289	0.126315247
545	0.341635172	20.22176557	9.38E-06	0.007044284	0.033328369	8.573090192	0.000278259	0.202184314	0.359914882	21.39119557	5.27E-06	0.003957708	0.029239753	9.012032475	0.000186583	0.139748858	0.450254642	19.95461121	1.07E-05	0.008022112	0.057280203	10.53972388	4.71E-05	0.035700831	0.300305869	18.50651074	2.20E-05	0.013268998	0.989678053	8.932404328	0.000200587	0.11298669	0.625269007	19.26622418	1.51E-05	0.008588068	0.012103108	11.92358066	1.38E-05	0.008125344	0.418915579	19.65401445	1.24E-05	0.007502099	0.93091008	8.854219644	0.000215372	0.127201439
546	0.281874917	20.21903481	9.39E-06	0.007044284	0.053104798	8.571603934	0.000278637	0.202184314	0.462320727	21.38032903	5.30E-06	0.003957708	0.243185978	9.010292185	0.000186878	0.139748858	0.490486156	19.95119352	1.07E-05	0.008022112	0.953930802	10.52268092	4.78E-05	0.036183002	0.375899525	18.49351594	2.21E-05	0.01333075	0.240663318	8.930949785	0.000200852	0.11298669	0.101787052	19.25189607	1.52E-05	0.008620602	0.050771236	11.91554286	1.39E-05	0.008168196	0.299480662	19.63269061	1.26E-05	0.007560426	0.871921355	8.84949261	0.0002163	0.127201439
547	0.325982857	20.21824917	9.39E-06	0.007044284	0.024206502	8.56521504	0.000280266	0.202994845	0.405199096	21.37048626	5.32E-06	0.003957708	0.075941866	9.009677818	0.000186982	0.139748858	0.148047051	19.95073734	1.07E-05	0.008022112	0.054527827	10.51905089	4.79E-05	0.03623436	0.191965498	18.47545449	2.23E-05	0.013393686	0.10573285	8.928997064	0.000201209	0.11298669	0.530766179	19.25123115	1.52E-05	0.008620602	0.010478139	11.89145012	1.42E-05	0.008328495	0.307921343	19.62968	1.26E-05	0.007560426	0.328899707	8.849310286	0.000216336	0.127201439
548	0.399837703	20.21717422	9.40E-06	0.007044284	0.042875488	8.559291149	0.000281785	0.203239846	0.408572856	21.37019314	5.32E-06	0.003957708	0.876785557	9.003852362	0.000187974	0.140234115	0.393795137	19.94875102	1.07E-05	0.008022112	0.049930085	10.50649745	4.85E-05	0.03657684	0.55653213	18.47412646	2.23E-05	0.013393686	0.089646916	8.928444279	0.00020131	0.11298669	0.62912842	19.23824368	1.53E-05	0.00864544	0.023546966	11.86814029	1.45E-05	0.008486144	0.479035376	19.62393028	1.26E-05	0.007560426	0.592710874	8.849163086	0.000216365	0.127201439
549	0.429772748	20.2102295	9.43E-06	0.007044284	0.671715381	8.558752572	0.000281924	0.203239846	0.705906802	21.36647446	5.33E-06	0.003957708	0.152094275	9.000506833	0.000188547	0.140247419	0.246841894	19.94499053	1.08E-05	0.008022415	0.162061582	10.50049381	4.87E-05	0.036706915	0.260032448	18.4696432	2.24E-05	0.013393686	0.531118254	8.927886225	0.000201413	0.11298669	0.229370352	19.23283937	1.53E-05	0.00864544	0.02078296	11.86478263	1.45E-05	0.008495836	0.444779594	19.6236323	1.26E-05	0.007560426	0.056037854	8.846675773	0.000216855	0.127257469
550	0.383462071	20.20889179	9.44E-06	0.007044284	0.025016047	8.557900766	0.000282143	0.203239846	0.315599581	21.36625076	5.33E-06	0.003957708	0.878970734	8.999738556	0.000188678	0.140247419	0.412547945	19.92835083	1.08E-05	0.008052728	0.069356647	10.49380545	4.90E-05	0.036860171	0.17776709	18.46942133	2.24E-05	0.013393686	0.027752054	8.927036545	0.000201568	0.11298669	0.601286964	19.23232105	1.53E-05	0.00864544	0.933490066	11.85930474	1.46E-05	0.008521506	0.721486786	19.61670968	1.26E-05	0.007572617	0.087769164	8.834724079	0.000219227	0.128415328
551	0.323352484	20.20780142	9.44E-06	0.007044284	0.083194702	8.5519978	0.000283668	0.203966999	0.339880607	21.36621765	5.33E-06	0.003957708	0.062885587	8.996067508	0.000189309	0.140460639	0.346945965	19.92725839	1.08E-05	0.008052728	0.059637512	10.48492856	4.94E-05	0.037086785	0.716340175	18.45860824	2.25E-05	0.013441633	0.86334808	8.923416774	0.000202233	0.113055716	0.349784427	19.22871691	1.53E-05	0.00864544	0.027609342	11.85347044	1.46E-05	0.008549975	0.375137411	19.60431506	1.27E-05	0.007587888	0.088353131	8.829557948	0.00022026	0.128669367
552	0.743181475	20.20671899	9.45E-06	0.007044284	0.969946063	8.537867089	0.00028735	0.206240744	0.401648615	21.363545	5.34E-06	0.003957708	0.073093039	8.990778159	0.000190221	0.140881688	0.140666921	19.9243325	1.09E-05	0.008052728	0.055934444	10.47855649	4.97E-05	0.037231364	0.721284368	18.44798944	2.26E-05	0.013470019	0.098231288	8.920266916	0.000202813	0.113055716	0.414313264	19.22711237	1.53E-05	0.00864544	0.010565907	11.84911879	1.47E-05	0.008567346	0.331548789	19.60269227	1.27E-05	0.007587888	0.14786061	8.828564811	0.000220459	0.128669367
553	0.387301177	20.19841736	9.49E-06	0.007059778	0.098448138	8.530147291	0.000289383	0.207323831	0.552485289	21.36335455	5.34E-06	0.003957708	0.886898303	8.983437931	0.000191494	0.141568105	0.814829255	19.9112988	1.09E-05	0.008052728	0.048621063	10.47581845	4.98E-05	0.037255242	0.340412203	18.44710799	2.26E-05	0.013470019	0.052742854	8.916586616	0.000203493	0.113055716	0.282546117	19.21432939	1.54E-05	0.008676013	0.981220961	11.84366943	1.48E-05	0.008593107	0.342230729	19.60167077	1.27E-05	0.007587888	0.081201232	8.821487523	0.000221884	0.129073697
554	0.29567018	20.19208211	9.51E-06	0.007059778	0.160909436	8.52214517	0.000291505	0.208467133	0.393611445	21.35942429	5.35E-06	0.003957708	0.620659427	8.980564351	0.000191995	0.14162827	0.208329392	19.90675779	1.10E-05	0.008052728	0.037318217	10.47089955	5.01E-05	0.037352116	0.313988295	18.43297354	2.28E-05	0.013540783	0.114816342	8.91481824	0.00020382	0.113055716	0.297002568	19.21272113	1.55E-05	0.008676013	0.024503359	11.8403485	1.48E-05	0.008594259	0.781526916	19.58573886	1.28E-05	0.007634246	0.104632438	8.82113967	0.000221954	0.129073697
555	0.759665427	20.1913085	9.52E-06	0.007059778	0.103960641	8.515498133	0.000293279	0.209117778	0.40563323	21.35706715	5.36E-06	0.003957708	0.856056848	8.978998013	0.000192268	0.14162827	0.44772506	19.90624149	1.10E-05	0.008052728	0.014023609	10.46418371	5.04E-05	0.03750967	0.677991688	18.41947913	2.29E-05	0.013607627	0.950234159	8.914783068	0.000203827	0.113055716	0.360753144	19.18772497	1.57E-05	0.00874763	0.983687512	11.83836139	1.48E-05	0.008594259	0.287019883	19.58136497	1.29E-05	0.007637032	0.243763107	8.819163586	0.000222354	0.129073697
556	0.377247832	20.18319916	9.56E-06	0.007060942	0.860212752	8.514785753	0.00029347	0.209117778	0.422561653	21.35469096	5.36E-06	0.003957708	0.906063764	8.975874012	0.000192815	0.141707672	0.428109282	19.90455732	1.10E-05	0.008052728	0.030480538	10.45579853	5.07E-05	0.037665448	0.310668259	18.39953353	2.32E-05	0.013634568	0.084675281	8.914433472	0.000203892	0.113055716	0.362825194	19.17206351	1.58E-05	0.00874763	0.986754981	11.83739162	1.49E-05	0.008594259	0.243507386	19.57189579	1.29E-05	0.007659029	0.208887119	8.802425695	0.000225768	0.130786704
557	0.323645017	20.18243045	9.56E-06	0.007060942	0.46781004	8.501349618	0.000297093	0.211319334	0.463726866	21.35468463	5.36E-06	0.003957708	0.152529329	8.974423405	0.000193069	0.141707672	0.386374232	19.89998338	1.10E-05	0.008052728	0.06964976	10.45553743	5.08E-05	0.037665448	0.166769294	18.39473146	2.32E-05	0.013634568	0.073331357	8.905198744	0.000205611	0.113264114	0.456427963	19.17148163	1.58E-05	0.00874763	0.028765837	11.83309701	1.49E-05	0.008611431	0.520403616	19.56830722	1.30E-05	0.007659029	0.069862112	8.800730334	0.000226117	0.130786704
558	0.292120921	20.18006939	9.57E-06	0.007060942	0.081093365	8.498143668	0.000297964	0.211559142	0.265572011	21.35435247	5.36E-06	0.003957708	0.022354928	8.968917721	0.000194038	0.141760659	0.270791859	19.89537083	1.10E-05	0.008052728	0.027128332	10.44847302	5.11E-05	0.037786557	0.361254757	18.3863645	2.33E-05	0.013634568	0.193861992	8.904917475	0.000205664	0.113264114	0.429096251	19.16855695	1.58E-05	0.00874763	0.051649585	11.81054886	1.52E-05	0.008761345	0.282998856	19.55909576	1.30E-05	0.007680298	0.17727835	8.792373525	0.000227844	0.131549475
559	0.541404243	20.1654325	9.64E-06	0.007099494	0.869313783	8.494405056	0.000298983	0.211902986	0.402424658	21.35027425	5.38E-06	0.003958558	0.069666954	8.967835184	0.000194229	0.141760659	0.566070089	19.89177633	1.10E-05	0.008052728	0.027596014	10.44794951	5.11E-05	0.037786557	0.25697533	18.38328825	2.34E-05	0.013634568	0.018551708	8.903936007	0.000205848	0.113264114	0.470712687	19.16471838	1.58E-05	0.00874763	0.980579975	11.80950087	1.52E-05	0.008761345	0.417794792	19.54954401	1.31E-05	0.007690053	0.878137937	8.789766379	0.000228386	0.131626251
560	0.285937117	20.15775451	9.68E-06	0.007113768	0.118605156	8.485246982	0.000301495	0.213301331	0.2904114	21.33797743	5.41E-06	0.003968368	0.861526135	8.967001663	0.000194376	0.141760659	0.485979335	19.88746849	1.11E-05	0.008052728	0.9590132	10.43062476	5.19E-05	0.038308859	0.297765732	18.38086445	2.34E-05	0.013634568	0.846349097	8.903261327	0.000205974	0.113264114	0.313748281	19.16114453	1.59E-05	0.00874763	0.021173585	11.80735558	1.53E-05	0.00876229	0.574907155	19.54931914	1.31E-05	0.007690053	0.071472919	8.777345036	0.000230984	0.132679675
561	0.501609156	20.13873248	9.77E-06	0.007139168	0.151798628	8.475723351	0.000304129	0.214781466	0.265833725	21.33797713	5.41E-06	0.003968368	0.158058399	8.966139233	0.000194528	0.141760659	0.273417533	19.88611292	1.11E-05	0.008052728	0.016700121	10.42551929	5.21E-05	0.038367899	0.28921677	18.37789221	2.34E-05	0.013634568	0.520960278	8.901939337	0.000206222	0.113264114	0.455485524	19.15820879	1.59E-05	0.00874763	0.015212154	11.79684328	1.54E-05	0.008825945	0.46983313	19.53590345	1.32E-05	0.007727578	0.875837683	8.777090865	0.000231037	0.132679675
562	0.328549982	20.1381972	9.77E-06	0.007139168	0.145169602	8.469299965	0.000305919	0.215291657	0.244374138	21.33097827	5.43E-06	0.003974963	0.08391826	8.955477557	0.000196423	0.142886493	0.173435862	19.88297917	1.11E-05	0.008052728	0.083703786	10.42492491	5.22E-05	0.038367899	0.359524858	18.37585604	2.34E-05	0.013634568	0.013732952	8.900606743	0.000206472	0.113264114	0.371582501	19.15627844	1.59E-05	0.00874763	0.993130193	11.7951276	1.54E-05	0.008825945	0.402444952	19.51085712	1.33E-05	0.007810229	0.050709369	8.769933331	0.000232548	0.133309748
563	0.326761513	20.13676842	9.78E-06	0.007139168	0.158284407	8.468514696	0.000306138	0.215291657	0.381383326	21.3188517	5.46E-06	0.003991232	0.886619179	8.949032706	0.000197577	0.14347081	0.827500815	19.88251913	1.11E-05	0.008052728	0.044771722	10.41071869	5.28E-05	0.038790229	0.310559144	18.37584957	2.34E-05	0.013634568	0.86284534	8.896482224	0.000207248	0.113487889	0.303930605	19.15379097	1.59E-05	0.00874763	0.984603759	11.78504782	1.56E-05	0.008885815	0.256259958	19.50111925	1.34E-05	0.007829495	0.939760435	8.766920841	0.000233187	0.133438576
564	0.823743735	20.13614952	9.78E-06	0.007139168	0.762659545	8.467288033	0.000306482	0.215291657	0.609372803	21.31544822	5.47E-06	0.003991232	0.090705506	8.94700263	0.000197942	0.143480988	0.287440702	19.88239365	1.11E-05	0.008052728	0.080545409	10.39433228	5.36E-05	0.039294082	0.344280521	18.37434383	2.35E-05	0.013634568	0.006617764	8.893725109	0.000207768	0.113571134	0.412448548	19.15332232	1.59E-05	0.00874763	0.003095129	11.78345628	1.56E-05	0.008885815	0.310601597	19.49505496	1.34E-05	0.007829495	0.875343378	8.764605331	0.000233679	0.133483196
565	0.331082396	20.12873315	9.82E-06	0.007152713	0.191460816	8.4610129	0.000308244	0.215898839	0.149985286	21.30706977	5.49E-06	0.004000618	0.886690005	8.944896868	0.000198321	0.143501497	0.192542413	19.87814191	1.11E-05	0.008052728	0.02924551	10.38773772	5.39E-05	0.039413132	0.25034639	18.37289344	2.35E-05	0.013634568	0.090641527	8.886405626	0.000209156	0.113990318	0.401494932	19.15255707	1.59E-05	0.00874763	0.026026928	11.76099339	1.59E-05	0.009047934	0.175274444	19.49412611	1.34E-05	0.007829495	0.715431916	8.761692874	0.0002343	0.133600879
566	0.36339953	20.11797316	9.87E-06	0.007178164	0.715463549	8.459085409	0.000308787	0.215898839	0.661576183	21.30138792	5.51E-06	0.004004724	0.062655332	8.940634974	0.000199091	0.143804085	0.388613186	19.87575819	1.11E-05	0.008052728	0.97254045	10.38700515	5.40E-05	0.039413132	0.441797037	18.37262702	2.35E-05	0.013634568	0.063920457	8.885783605	0.000209275	0.113990318	0.374709037	19.15252366	1.59E-05	0.00874763	0.046951224	11.75639179	1.60E-05	0.009068758	0.281853374	19.49083216	1.35E-05	0.007829495	0.089250197	8.752133252	0.000236349	0.134531199
567	0.333187415	20.110508	9.91E-06	0.007192004	0.222803083	8.457369042	0.000309272	0.215898839	0.509744562	21.29603328	5.52E-06	0.004008203	0.0595364	8.934019817	0.000200292	0.144416456	0.363799438	19.8660737	1.12E-05	0.008077157	0.024281844	10.37753311	5.44E-05	0.039678969	0.366587295	18.37261309	2.35E-05	0.013634568	0.658399409	8.881901011	0.000210015	0.114191891	0.256418738	19.14782754	1.60E-05	0.00874763	0.969657617	11.73437876	1.63E-05	0.00923065	0.406331595	19.48611691	1.35E-05	0.007829495	0.118831117	8.739003616	0.000239193	0.135903835
568	0.447054077	20.09955659	9.96E-06	0.007218327	0.026788293	8.456470115	0.000309526	0.215898839	0.320497133	21.28671692	5.55E-06	0.004018534	0.023029934	8.920259395	0.000202814	0.145977346	0.58248748	19.85881711	1.12E-05	0.008091955	0.133220431	10.37320384	5.46E-05	0.03971203	0.32158643	18.3662803	2.36E-05	0.013653616	0.975490405	8.869008035	0.000212493	0.115335808	0.303920135	19.14592521	1.60E-05	0.00874763	0.010220218	11.72415714	1.64E-05	0.009298049	0.353688927	19.48406263	1.35E-05	0.007829495	0.964385579	8.735321493	0.000239997	0.135903835
569	0.70531797	20.09538102	9.98E-06	0.007220536	0.077179274	8.45432677	0.000310133	0.215941876	0.279774646	21.28022122	5.56E-06	0.004018534	0.064162885	8.908364191	0.00020502	0.147305723	0.319951811	19.85028231	1.13E-05	0.008100526	0.056860723	10.37267438	5.47E-05	0.03971203	0.419315097	18.35447925	2.37E-05	0.013710074	0.078856589	8.850674291	0.000216068	0.117069906	0.237457011	19.14190372	1.60E-05	0.008749719	0.010398662	11.72201084	1.64E-05	0.009299339	0.298081765	19.47862831	1.35E-05	0.007829495	0.077743436	8.735187308	0.000240026	0.135903835
570	0.299051563	20.08574863	1.00E-05	0.007242285	0.260268516	8.449865214	0.000311399	0.216443583	0.310275248	21.2789472	5.57E-06	0.004018534	0.036642065	8.904791339	0.000205687	0.147525896	0.359919086	19.84957933	1.13E-05	0.008100526	0.111251392	10.35298654	5.56E-05	0.040308259	0.590169484	18.33289783	2.39E-05	0.013834135	0.968537597	8.84493167	0.0002172	0.117367608	0.321898276	19.13662891	1.61E-05	0.008757287	0.967118928	11.69837223	1.68E-05	0.009466982	0.29307218	19.47738888	1.36E-05	0.007829495	0.214847039	8.730918609	0.000240961	0.136190736
571	0.276745211	20.08105598	1.01E-05	0.007246399	0.805360751	8.445344599	0.000312688	0.216958873	0.434270568	21.2765057	5.57E-06	0.004018534	0.270550954	8.901603613	0.000206285	0.147695126	0.362178552	19.84508999	1.13E-05	0.008104332	0.038855182	10.35213174	5.57E-05	0.040308259	0.549875907	18.32908004	2.40E-05	0.013836231	0.832640181	8.844027895	0.000217378	0.117367608	0.223356571	19.12531574	1.61E-05	0.008779443	0.030488891	11.69783845	1.68E-05	0.009466982	0.479759977	19.4587265	1.37E-05	0.007887581	0.856286127	8.729021612	0.000241378	0.136190736
572	0.190205984	20.06396503	1.01E-05	0.007277353	0.097704973	8.440122211	0.000314184	0.217615608	0.650901884	21.27223332	5.59E-06	0.004019948	0.146183621	8.892421791	0.000208015	0.148653631	0.560437692	19.84014542	1.13E-05	0.008107272	0.976630242	10.34477859	5.60E-05	0.040503876	0.180892085	18.32194199	2.41E-05	0.013861308	0.062598517	8.841321414	0.000217914	0.117451361	0.332245822	19.12108668	1.62E-05	0.008779443	0.024004395	11.68837383	1.69E-05	0.009529873	0.238655145	19.45542515	1.37E-05	0.007887581	0.103192077	8.725761895	0.000242096	0.136357033
573	0.24826197	20.0630928	1.01E-05	0.007277353	0.107967263	8.437967795	0.000314803	0.217663936	0.544843123	21.26162462	5.62E-06	0.004032436	0.0773087	8.890647792	0.000208351	0.148653631	0.28256003	19.83413507	1.14E-05	0.008107272	0.030107763	10.33228258	5.67E-05	0.040888668	0.322870506	18.31772103	2.41E-05	0.013866282	0.037602285	8.830212775	0.000220129	0.118195575	0.145521262	19.120977	1.62E-05	0.008779443	0.007921432	11.68218	1.70E-05	0.009565503	0.386127302	19.43335854	1.39E-05	0.007958519	0.098346684	8.711688935	0.000245221	0.137852161
574	0.55819213	20.05955935	1.02E-05	0.007277353	0.346795472	8.419049074	0.000320294	0.221074343	0.524834244	21.25663557	5.63E-06	0.004032436	0.089270748	8.886596029	0.00020912	0.148810037	0.403656504	19.83324062	1.14E-05	0.008107272	0.241991683	10.32931303	5.68E-05	0.040926244	0.531462656	18.30801852	2.42E-05	0.013909284	0.107800366	8.828997845	0.000220372	0.118195575	0.467173555	19.11311339	1.62E-05	0.008798457	0.069373602	11.66868677	1.72E-05	0.009663497	0.37671732	19.43016305	1.39E-05	0.007958519	0.767172487	8.709964147	0.000245606	0.137852161
575	0.235527366	20.05459816	1.02E-05	0.007277353	0.069704449	8.404891266	0.000324466	0.223564476	0.328651793	21.2529381	5.64E-06	0.004032436	0.042607839	8.885661413	0.000209298	0.148810037	0.296630014	19.83025848	1.14E-05	0.008107272	0.038034904	10.31804876	5.74E-05	0.041269767	0.308083054	18.2942385	2.44E-05	0.013980876	0.810155486	8.828634088	0.000220445	0.118195575	0.383674716	19.09597181	1.64E-05	0.008858283	0.984072442	11.66079659	1.74E-05	0.009701129	0.342291597	19.42606857	1.39E-05	0.007958519	0.07579306	8.707476453	0.000246164	0.137924753
576	0.527867593	20.05401655	1.02E-05	0.007277353	0.068995939	8.39934871	0.000326114	0.223984509	0.716083084	21.25175993	5.64E-06	0.004032436	0.852070686	8.88126432	0.000210137	0.149147092	0.312126564	19.82261405	1.14E-05	0.008114659	0.026990165	10.31221251	5.77E-05	0.041414278	0.339122516	18.28891808	2.45E-05	0.013993699	0.802711653	8.825549546	0.000221065	0.118322114	0.756358313	19.08802569	1.64E-05	0.00887789	0.033695416	11.66036199	1.74E-05	0.009701129	0.289402943	19.4233289	1.39E-05	0.007958519	0.056053243	8.699469524	0.000247967	0.138693706
577	0.372421148	20.05130301	1.02E-05	0.007277353	0.852880723	8.399039831	0.000326206	0.223984509	0.413230461	21.23613802	5.69E-06	0.004034441	0.085981661	8.87657274	0.000211036	0.149525442	0.298450261	19.82140676	1.14E-05	0.008114659	0.90528421	10.30429678	5.81E-05	0.041637004	0.411979003	18.27098761	2.47E-05	0.014094978	0.094364059	8.822817592	0.000221616	0.118411145	0.183170073	19.08112016	1.65E-05	0.008884678	0.042889938	11.65103872	1.75E-05	0.009764532	0.255858965	19.41149754	1.40E-05	0.007965157	0.921247919	8.695298649	0.000248911	0.138761417
578	0.420249182	20.04097675	1.03E-05	0.007294618	0.624897364	8.396751545	0.000326889	0.224065245	0.327567446	21.23524242	5.69E-06	0.004034441	0.136360939	8.8695317	0.000212392	0.150226013	0.535741464	19.81323784	1.15E-05	0.008115013	0.033952467	10.27549726	5.96E-05	0.04265257	0.283768501	18.26474771	2.48E-05	0.014098561	0.030962448	8.818041121	0.000222581	0.118721358	0.769929558	19.07505806	1.66E-05	0.008884678	0.023359402	11.64542771	1.76E-05	0.009796154	0.410082825	19.41121443	1.40E-05	0.007965157	0.121694533	8.695130965	0.000248949	0.138761417
579	0.304416872	20.03951709	1.03E-05	0.007294618	0.014962612	8.390439238	0.000328781	0.224727936	0.326557926	21.23419006	5.69E-06	0.004034441	0.909498195	8.865800943	0.000213114	0.150476472	0.617230734	19.81219839	1.15E-05	0.008115013	0.209315275	10.27177658	5.98E-05	0.042721251	0.41218304	18.26208692	2.48E-05	0.014098561	0.97734395	8.81538863	0.000223119	0.118788821	0.238250398	19.07095941	1.66E-05	0.008884678	0.957507194	11.63323137	1.78E-05	0.009885352	0.41056534	19.41117775	1.40E-05	0.007965157	0.049052057	8.689775096	0.000250168	0.139199641
580	0.42327364	20.03491014	1.03E-05	0.007298655	0.019092308	8.389743212	0.00032899	0.224727936	0.795111446	21.23034224	5.70E-06	0.004034441	0.069943385	8.845902549	0.000217008	0.15275829	0.0645291	19.81084607	1.15E-05	0.008115013	0.028897901	10.25805533	6.06E-05	0.043174981	0.354552313	18.25353405	2.49E-05	0.014098561	0.900198093	8.813622603	0.000223478	0.118788821	0.33621457	19.06919165	1.66E-05	0.008884678	0.973125812	11.60709062	1.82E-05	0.010099291	0.707855314	19.39807637	1.41E-05	0.008003279	0.899932786	8.686583557	0.000250896	0.139206466
581	0.359364222	20.02574602	1.03E-05	0.007302536	0.026180428	8.385473922	0.000330277	0.225218561	0.817347194	21.22857737	5.71E-06	0.004034441	0.328212584	8.844416729	0.000217301	0.15275829	0.381278851	19.79952819	1.16E-05	0.008131946	0.041918535	10.25615657	6.07E-05	0.043174981	0.268533872	18.25019132	2.50E-05	0.014098561	0.092707063	8.803199218	0.000225609	0.119445482	0.373725497	19.06787213	1.66E-05	0.008884678	0.034603521	11.59493856	1.84E-05	0.010190952	0.828923538	19.39030314	1.42E-05	0.008003661	0.338357928	8.684537099	0.000251365	0.139206466
582	0.32045954	20.02419877	1.03E-05	0.007302536	0.857096219	8.374291557	0.000333672	0.227142284	0.455132215	21.22595946	5.71E-06	0.004034441	0.277163161	8.843582561	0.000217467	0.15275829	0.86926702	19.79471104	1.16E-05	0.008131946	0.960787043	10.25011693	6.10E-05	0.043334988	0.364085954	18.24262064	2.51E-05	0.014098561	0.070617709	8.802242447	0.000225806	0.119445482	0.12851222	19.06563471	1.66E-05	0.008884678	0.984994462	11.58933531	1.85E-05	0.010224034	0.37391147	19.38496147	1.42E-05	0.008003661	0.361114125	8.684051729	0.000251476	0.139206466
583	0.40033956	20.02340626	1.03E-05	0.007302536	0.875185192	8.370377024	0.000334868	0.227565829	0.462533417	21.22230766	5.72E-06	0.004034441	0.93114083	8.837694027	0.000218635	0.153315716	0.342209718	19.79288961	1.16E-05	0.008131946	0.030661459	10.23589716	6.18E-05	0.043692763	0.378665381	18.24222811	2.51E-05	0.014098561	0.073852661	8.801900549	0.000225876	0.119445482	0.311419249	19.04802407	1.68E-05	0.008934692	0.984511715	11.58714584	1.85E-05	0.010226302	0.484469523	19.38309031	1.42E-05	0.008003661	0.018015976	8.681373419	0.000252091	0.139307388
584	0.27089831	20.01040961	1.04E-05	0.007337054	0.097037952	8.367165088	0.000335853	0.227844423	0.459128957	21.21373753	5.75E-06	0.004034441	0.921462399	8.834552183	0.000219261	0.15332398	0.291606097	19.79058036	1.16E-05	0.008131946	0.045780219	10.23424514	6.19E-05	0.043692763	0.219966513	18.24141559	2.51E-05	0.014098561	0.117190759	8.784933581	0.000229393	0.121097419	0.70768572	19.04450974	1.68E-05	0.008934692	0.053459773	11.58117879	1.86E-05	0.010254876	0.445932559	19.38087285	1.42E-05	0.008003661	0.813486049	8.672738207	0.000254083	0.140167921
585	0.408584539	19.99986438	1.05E-05	0.007362825	0.197606893	8.35914773	0.000338325	0.228709129	0.402210381	21.21056405	5.76E-06	0.004034441	0.814715392	8.832058882	0.000219759	0.15332398	0.234757633	19.78930355	1.16E-05	0.008131946	0.02621909	10.23374102	6.19E-05	0.043692763	0.3681258	18.24078923	2.51E-05	0.014098561	0.007329107	8.776056182	0.000231255	0.121871688	0.282865765	19.04181712	1.68E-05	0.008934692	0.975510346	11.5801265	1.86E-05	0.010254876	0.454923414	19.37806324	1.42E-05	0.008003661	0.818590681	8.669601898	0.000254811	0.140170606
586	0.392799716	19.99140686	1.05E-05	0.007381081	0.092562676	8.358620735	0.000338488	0.228709129	0.560443989	21.20934292	5.76E-06	0.004034441	0.872421202	8.831995545	0.000219772	0.15332398	0.450267134	19.77877113	1.17E-05	0.008144769	0.018255324	10.23332078	6.19E-05	0.043692763	0.32324667	18.23946073	2.51E-05	0.014098561	0.972542925	8.747738809	0.000237297	0.124842527	0.264726641	19.04055896	1.68E-05	0.008934692	0.972364225	11.55968978	1.90E-05	0.010424331	0.190517015	19.37723894	1.42E-05	0.008003661	0.65271146	8.665593072	0.000255744	0.140170606
587	0.204695999	19.98147718	1.06E-05	0.007399251	0.092377553	8.35742061	0.00033886	0.228709129	0.682463432	21.20597131	5.77E-06	0.004034441	0.241130907	8.827084716	0.000220757	0.1533895	0.363584289	19.77872919	1.17E-05	0.008144769	0.109893096	10.22925586	6.22E-05	0.043777736	0.34756305	18.23493396	2.51E-05	0.014106374	0.139393899	8.726401423	0.000241955	0.127076313	0.372200663	19.02886543	1.69E-05	0.008971465	0.008342055	11.54956588	1.92E-05	0.010500301	0.675973814	19.37119517	1.43E-05	0.008010687	0.854136355	8.664125319	0.000256086	0.140170606
588	0.315598686	19.97932714	1.06E-05	0.007399251	0.843321569	8.34994968	0.000341183	0.229666729	0.463849099	21.2054251	5.77E-06	0.004034441	0.081444015	8.826618092	0.00022085	0.1533895	0.242908487	19.77579391	1.17E-05	0.008144769	0.022163188	10.21821377	6.28E-05	0.044138538	0.432440283	18.22721263	2.52E-05	0.014136753	0.122871386	8.721761751	0.00024298	0.127397645	0.648745406	19.02264244	1.70E-05	0.008975096	0.029226233	11.54233245	1.93E-05	0.010549819	0.491756835	19.36860464	1.43E-05	0.008010687	0.104995262	8.663370881	0.000256262	0.140170606
589	0.281757102	19.97611746	1.06E-05	0.007399251	0.885697416	8.349133586	0.000341438	0.229666729	0.381404188	21.20538295	5.77E-06	0.004034441	0.876393481	8.825916034	0.000220991	0.1533895	0.43973327	19.75988331	1.18E-05	0.008195269	0.85948924	10.21604625	6.29E-05	0.044149407	0.26612206	18.21758385	2.54E-05	0.014180733	0.803395311	8.717802741	0.000243858	0.12764099	0.380945403	19.01594036	1.70E-05	0.008975096	0.938500251	11.53594302	1.94E-05	0.010591684	0.396885603	19.36165797	1.44E-05	0.008021407	0.736734555	8.661729204	0.000256646	0.140170606
590	0.350601195	19.97152204	1.06E-05	0.007403525	0.298106947	8.347175599	0.00034205	0.229688453	0.398150362	21.18751084	5.82E-06	0.004060876	0.160512257	8.820382885	0.000222107	0.153894758	0.424489225	19.74654574	1.19E-05	0.00823193	0.018190875	10.21361537	6.30E-05	0.044170847	0.368473437	18.20278431	2.56E-05	0.014261655	0.021278765	8.713274093	0.000244867	0.127922183	0.251470406	19.01096779	1.71E-05	0.008975096	0.015558586	11.53288156	1.94E-05	0.010602446	0.684686808	19.35906723	1.44E-05	0.008021407	0.030482204	8.661505789	0.000256698	0.140170606
591	0.148047051	19.95073734	1.07E-05	0.007467407	0.384037877	8.342669689	0.000343463	0.230246844	0.360316826	21.18226548	5.84E-06	0.004060876	0.596658145	8.816761851	0.000222841	0.153894758	0.469273527	19.73845093	1.19E-05	0.00823193	0.018598246	10.20381147	6.36E-05	0.044413713	0.348425859	18.19225852	2.57E-05	0.014277964	0.265784238	8.711667983	0.000245225	0.127922183	0.721363123	19.0080297	1.71E-05	0.008975096	0.041111458	11.52711263	1.95E-05	0.010638738	0.388624522	19.35380247	1.44E-05	0.008026555	0.911624618	8.656643314	0.000257839	0.140555208
592	0.278245914	19.9467557	1.07E-05	0.007469496	0.052739594	8.329134907	0.000347742	0.23272161	0.381314542	21.17930193	5.85E-06	0.004060876	0.030594452	8.816722171	0.000222849	0.153894758	0.351330337	19.73844998	1.19E-05	0.00823193	0.040701185	10.20373655	6.36E-05	0.044413713	0.36771074	18.19058557	2.57E-05	0.014277964	0.755802838	8.703757599	0.000247	0.128630058	0.478902667	19.00547178	1.71E-05	0.008975096	0.007526125	11.50886221	1.99E-05	0.010793896	0.330945112	19.35095546	1.44E-05	0.008026555	0.057282548	8.64641124	0.000260256	0.141558013
593	0.329725315	19.93814828	1.08E-05	0.007487708	0.064959334	8.321669233	0.000350125	0.233287603	0.250669007	21.17622848	5.86E-06	0.004060876	0.055253959	8.81222156	0.000223764	0.15426599	0.593624302	19.73720834	1.19E-05	0.00823193	0.085668686	10.18818556	6.45E-05	0.044912169	0.40851159	18.19033336	2.57E-05	0.014277964	0.940863397	8.698933008	0.000248088	0.128923463	0.336268267	19.00445035	1.71E-05	0.008975096	0.007674464	11.50632369	1.99E-05	0.010799959	0.371661063	19.34243401	1.45E-05	0.008039835	0.539792241	8.645141947	0.000260557	0.141558013
594	0.239416264	19.93501986	1.08E-05	0.007487708	0.149459659	8.321656101	0.000350129	0.233287603	0.367524814	21.17492981	5.86E-06	0.004060876	0.081153768	8.806824028	0.000224866	0.154511679	0.434311505	19.71045969	1.21E-05	0.008327696	0.029731662	10.18754775	6.45E-05	0.044912169	0.374892425	18.1848549	2.58E-05	0.01429296	0.067310164	8.697557144	0.000248399	0.128923463	0.41842862	19.00298183	1.72E-05	0.008975096	0.005882856	11.49710889	2.01E-05	0.010870175	0.392487762	19.3408289	1.45E-05	0.008039835	0.058568964	8.640079179	0.000261763	0.141751409
595	0.328196039	19.93050054	1.08E-05	0.007491862	0.059053895	8.320296787	0.000350565	0.233287603	0.313349543	21.16424933	5.89E-06	0.004075414	0.057181665	8.806775138	0.000224876	0.154511679	0.487154604	19.70211953	1.21E-05	0.008348123	0.94736304	10.17227088	6.54E-05	0.045455936	0.270826422	18.15011033	2.62E-05	0.014500769	0.888432826	8.693959177	0.000249215	0.129129552	0.337966407	19.00016457	1.72E-05	0.008975096	0.986676599	11.49483762	2.01E-05	0.01087377	0.191483042	19.32875222	1.46E-05	0.008047488	0.037993916	8.639952709	0.000261793	0.141751409
596	0.369131092	19.92114657	1.09E-05	0.007513997	0.113159137	8.317546896	0.000351448	0.233287603	0.384670267	21.15533385	5.92E-06	0.004083118	0.340321452	8.803477499	0.000225552	0.154716235	0.648435602	19.69357585	1.22E-05	0.008366167	0.034299569	10.16617585	6.58E-05	0.045506347	0.346345838	18.14920734	2.62E-05	0.014500769	0.033986798	8.681391734	0.000252087	0.130187963	0.387191076	18.99744225	1.72E-05	0.008975096	0.001116976	11.492211	2.02E-05	0.010880823	0.314047407	19.32706452	1.46E-05	0.008047488	0.239461239	8.634095252	0.000263196	0.142271551
597	0.427917862	19.91737107	1.09E-05	0.007515441	0.557921045	8.317287273	0.000351531	0.233287603	0.254279214	21.15359261	5.92E-06	0.004083118	0.858290743	8.797373757	0.000226809	0.155317832	0.754280707	19.68803357	1.22E-05	0.008366167	0.977966634	10.16397048	6.59E-05	0.045506347	0.136857131	18.1453264	2.63E-05	0.014504556	0.087632623	8.680905999	0.000252198	0.130187963	0.502446942	18.98788031	1.73E-05	0.009002758	0.985919354	11.45583643	2.08E-05	0.011218528	0.399951367	19.32440784	1.46E-05	0.008047488	0.255102308	8.629796857	0.000264229	0.142437154
598	0.262637089	19.90863148	1.09E-05	0.007535399	0.124185816	8.29856169	0.000357607	0.236922577	0.450224858	21.14030325	5.96E-06	0.004103037	0.049077463	8.792886224	0.000227738	0.155692967	0.704348727	19.68711655	1.22E-05	0.008366167	0.951525694	10.1626144	6.60E-05	0.045506347	0.37976067	18.13210831	2.65E-05	0.014576182	0.745857047	8.679486299	0.000252525	0.130187963	0.387227138	18.98258971	1.73E-05	0.009004646	0.032974287	11.45310253	2.09E-05	0.011226946	0.340791465	19.31889296	1.47E-05	0.008047488	0.061188621	8.629146568	0.000264386	0.142437154
599	0.428109282	19.90455732	1.10E-05	0.007538004	0.099122447	8.296256297	0.000358362	0.237026598	0.374912083	21.1219707	6.01E-06	0.004128548	0.288335578	8.783678984	0.000229655	0.156716655	0.619154578	19.68423886	1.22E-05	0.008366167	0.966112487	10.16256097	6.60E-05	0.045506347	0.317705482	18.12679268	2.65E-05	0.014590523	0.078805478	8.673575009	0.000253889	0.130379581	0.40274058	18.97969463	1.74E-05	0.009004646	0.008508616	11.42812181	2.13E-05	0.011459228	0.494974713	19.31818541	1.47E-05	0.008047488	0.811547223	8.623634971	0.000265719	0.142916008
600	0.554068954	19.88259951	1.11E-05	0.007595469	0.676716218	8.2806559	0.000363516	0.23999533	0.416575689	21.11996918	6.02E-06	0.004128548	0.875786053	8.782022526	0.000230002	0.156716655	0.265273854	19.67610247	1.23E-05	0.008385964	0.955085903	10.1617177	6.60E-05	0.045506347	0.319812724	18.11928071	2.66E-05	0.014620945	0.028001258	8.67109592	0.000254464	0.130379581	0.878364785	18.97693219	1.74E-05	0.009004646	0.021766142	11.42395241	2.14E-05	0.011482506	0.291594485	19.3157831	1.47E-05	0.008047488	0.146315061	8.616670177	0.000267412	0.14358712
601	0.540099223	19.88106568	1.11E-05	0.007595469	0.028607269	8.279014601	0.000364062	0.23999533	0.502219952	21.11754212	6.03E-06	0.004128548	0.881514556	8.774296948	0.000231626	0.157513612	0.394442575	19.66111027	1.24E-05	0.008434438	0.013658583	10.14860655	6.68E-05	0.045930316	0.288676419	18.10116557	2.69E-05	0.014707471	0.926591949	8.670062217	0.000254704	0.130379581	0.303958584	18.97402729	1.74E-05	0.009004646	0.993361849	11.40521841	2.18E-05	0.011655455	0.378284734	19.31530783	1.47E-05	0.008047488	0.058411976	8.610820608	0.000268843	0.144115159
602	0.437982332	19.87912253	1.11E-05	0.007595469	0.018873208	8.275378131	0.000365276	0.240352638	0.230291888	21.10684758	6.06E-06	0.004143444	0.856838756	8.771113417	0.000232298	0.157513612	0.556311325	19.65240125	1.24E-05	0.008456846	0.932400354	10.1476866	6.69E-05	0.045930316	0.44112509	18.0952733	2.70E-05	0.014707471	0.028399645	8.669967801	0.000254726	0.130379581	0.46723073	18.96432578	1.75E-05	0.009033156	0.981610483	11.39279728	2.20E-05	0.011765008	0.662687565	19.3062826	1.48E-05	0.008070194	0.045326641	8.60582714	0.00027007	0.144532661
603	0.445623801	19.87575189	1.11E-05	0.007595536	0.097888909	8.273759841	0.000365817	0.240352638	0.222415102	21.09548033	6.09E-06	0.004148206	0.717825359	8.770976041	0.000232327	0.157513612	0.249998361	19.64169175	1.25E-05	0.008458063	0.036261244	10.13165213	6.79E-05	0.046515072	0.27650724	18.09442497	2.70E-05	0.014707471	0.154340957	8.668739559	0.000255011	0.130379581	0.296397848	18.93458091	1.77E-05	0.00913182	0.018782577	11.3714789	2.24E-05	0.011950994	0.374551143	19.30017766	1.48E-05	0.008076681	0.078098826	8.602605604	0.000270865	0.144717671
604	0.382840061	19.86811336	1.12E-05	0.007607682	0.18973298	8.267886346	0.00036779	0.241248326	0.35609201	21.09475189	6.10E-06	0.004148206	0.051575045	8.766942447	0.000233182	0.157831583	0.356386587	19.63978311	1.25E-05	0.008458063	0.193958435	10.12990996	6.80E-05	0.046515072	0.626627442	18.09360583	2.70E-05	0.014707471	0.043824521	8.666153784	0.000255613	0.13047094	0.426880334	18.93454805	1.77E-05	0.00913182	0.016506823	11.37137927	2.24E-05	0.011950994	0.354092819	19.29798234	1.48E-05	0.008076681	0.495808719	8.595548985	0.000272615	0.145411231
605	0.408055544	19.8658354	1.12E-05	0.007607682	0.09659845	8.251219325	0.000373445	0.244254749	0.14022167	21.09441527	6.10E-06	0.004148206	0.104225242	8.761461838	0.000234349	0.158121973	0.317683175	19.63367085	1.25E-05	0.008458063	0.944510394	10.12200798	6.84E-05	0.046769017	0.219303971	18.09084657	2.70E-05	0.014707471	0.091644613	8.65605973	0.000257976	0.131459613	0.247865496	18.93012764	1.78E-05	0.00913182	0.056995776	11.36702024	2.25E-05	0.011963985	0.595015897	19.28275293	1.49E-05	0.008124524	0.926216609	8.593223435	0.000273194	0.145441138
606	0.58248748	19.85881711	1.12E-05	0.007621564	0.111718238	8.250021535	0.000373854	0.244254749	0.462410344	21.075858	6.15E-06	0.004176732	0.111724837	8.761294765	0.000234385	0.158121973	0.329615668	19.63108072	1.26E-05	0.008458063	0.947614787	10.11712931	6.87E-05	0.046896944	0.543973839	18.08142777	2.72E-05	0.014749746	0.061323355	8.653962777	0.00025847	0.131493866	0.369580462	18.929162	1.78E-05	0.00913182	0.008417178	11.3664291	2.25E-05	0.011963985	0.362239941	19.26224196	1.51E-05	0.008187718	0.024559932	8.59170038	0.000273574	0.145441138
607	0.43966367	19.84738438	1.13E-05	0.007652199	0.543294245	8.248946853	0.000374222	0.244254749	0.36005156	21.07378987	6.16E-06	0.004176732	0.121367722	8.750415635	0.000236719	0.159423774	0.246913861	19.62867098	1.26E-05	0.008458063	0.066592051	10.10847719	6.93E-05	0.047185067	0.434116521	18.07849125	2.72E-05	0.014749746	0.053444174	8.646513811	0.000260232	0.132171968	0.104959994	18.9190363	1.79E-05	0.009162801	0.024148939	11.35581204	2.27E-05	0.012057335	0.559254233	19.26049921	1.51E-05	0.008187718	0.12931252	8.584548492	0.000275365	0.146152172
608	0.560437692	19.84014542	1.13E-05	0.007667043	0.798806772	8.246802755	0.000374958	0.244332212	0.402859636	21.06963617	6.17E-06	0.004178398	0.071862012	8.748676317	0.000237094	0.159423774	0.760157227	19.62659667	1.26E-05	0.008458063	0.117554412	10.09278477	7.03E-05	0.047743165	0.413421264	18.07323182	2.73E-05	0.014764219	0.788637421	8.636707574	0.000262569	0.133133957	0.351200275	18.90729983	1.80E-05	0.009169397	0.028656697	11.35191396	2.28E-05	0.012065368	0.195397849	19.24897511	1.52E-05	0.008219724	0.04002967	8.572755194	0.000278344	0.14749054
609	0.417917933	19.8254132	1.14E-05	0.007700898	0.83797502	8.238950139	0.000377664	0.245691289	0.248480838	21.0501717	6.23E-06	0.004206981	0.099753208	8.743690249	0.000238174	0.159886584	0.417591237	19.62340893	1.26E-05	0.008458063	0.941087524	10.09138085	7.04E-05	0.047743165	0.450016252	18.05679233	2.75E-05	0.014861506	0.871476634	8.63395904	0.000263228	0.133133957	0.875503536	18.9051481	1.80E-05	0.009169397	0.056709176	11.3513548	2.28E-05	0.012065368	0.641119893	19.24601647	1.52E-05	0.008219724	0.026167622	8.567442276	0.000279697	0.14772502
610	0.526003762	19.82461439	1.14E-05	0.007700898	0.086351357	8.230416503	0.000380627	0.247212865	0.361505345	21.04911878	6.23E-06	0.004206981	0.170769384	8.737215088	0.000239583	0.160568893	0.759325241	19.62137047	1.26E-05	0.008458063	0.068440365	10.08990542	7.05E-05	0.047743165	0.566845075	18.05170544	2.76E-05	0.014874891	0.053179694	8.633155701	0.000263421	0.133133957	0.363164588	18.90248253	1.80E-05	0.009169397	0.004716375	11.34194039	2.30E-05	0.012146653	0.346472566	19.23588643	1.53E-05	0.008247631	0.033302638	8.565550573	0.00028018	0.14772502
611	0.535741464	19.81323784	1.15E-05	0.007707363	0.874278419	8.222405206	0.000383429	0.248625733	0.314829261	21.04089321	6.26E-06	0.004209069	0.854674083	8.727875919	0.00024163	0.161458862	0.315408923	19.61980827	1.26E-05	0.008458063	0.040013262	10.08274645	7.09E-05	0.047972686	0.630967203	18.04626456	2.76E-05	0.014890962	0.014481915	8.627632281	0.000264752	0.133444179	0.491209457	18.90219903	1.80E-05	0.009169397	0.024924351	11.32954245	2.33E-05	0.012260955	0.492788003	19.21343014	1.55E-05	0.00832647	0.171931395	8.564787224	0.000280376	0.14772502
612	0.0645291	19.81084607	1.15E-05	0.007707363	0.041423321	8.21499001	0.000386042	0.249911011	0.307508764	21.03632625	6.27E-06	0.004209069	0.779713569	8.725690561	0.000242112	0.161458862	0.666138881	19.61886903	1.26E-05	0.008458063	0.287190031	10.08083422	7.10E-05	0.047976683	0.375690806	18.0395677	2.77E-05	0.014892505	0.848130344	8.627014882	0.000264901	0.133444179	0.230233653	18.9010953	1.80E-05	0.009169397	0.019303165	11.32500849	2.34E-05	0.012284841	0.312342836	19.20004044	1.56E-05	0.008363468	0.16157498	8.561081219	0.000281325	0.14772502
613	0.366478607	19.81019294	1.15E-05	0.007707363	0.032690666	8.212773641	0.000386827	0.250010347	0.419575913	21.03410673	6.28E-06	0.004209069	0.209320861	8.724008283	0.000242483	0.161458862	0.291198077	19.6105104	1.27E-05	0.008479322	0.913052136	10.07769291	7.12E-05	0.048033842	0.297674174	18.03951516	2.77E-05	0.014892505	0.339820011	8.61166431	0.000268636	0.135044085	0.388656404	18.89772925	1.81E-05	0.009169778	0.010465744	11.32366836	2.34E-05	0.012284841	0.449528506	19.19792252	1.56E-05	0.008363468	0.112011658	8.560531392	0.000281467	0.14772502
614	0.325106632	19.80745329	1.15E-05	0.007707363	0.067511966	8.195227515	0.000393094	0.253647403	0.326041504	21.032989	6.28E-06	0.004209069	0.056252089	8.723975066	0.000242491	0.161458862	0.646425444	19.60421292	1.27E-05	0.008489342	0.057046517	10.06103574	7.23E-05	0.048679036	0.31235673	18.0308899	2.78E-05	0.0149154	0.12608053	8.609385606	0.000269195	0.135044085	0.230502277	18.87984107	1.82E-05	0.009236664	0.009752037	11.3053204	2.38E-05	0.012450864	0.33802969	19.19345182	1.56E-05	0.008368408	0.857681366	8.560254641	0.000281538	0.14772502
615	0.2674776	19.8064341	1.15E-05	0.007707363	0.706133406	8.188653159	0.000395469	0.254466868	0.476271904	21.03153143	6.29E-06	0.004209069	0.076081821	8.721717791	0.00024299	0.161528219	0.233912	19.60072811	1.28E-05	0.008489342	0.045028794	10.0461578	7.33E-05	0.049254296	0.382500672	18.02724664	2.79E-05	0.0149154	0.097871622	8.608588454	0.000269391	0.135044085	0.85920065	18.87648336	1.83E-05	0.009237061	0.063747467	11.30487831	2.38E-05	0.012450864	0.743503626	19.17794337	1.57E-05	0.008419404	0.057991006	8.546843058	0.000285005	0.149301369
616	0.431649065	19.7981264	1.16E-05	0.007726574	0.773469106	8.18815709	0.000395649	0.254466868	0.316312189	21.02070267	6.32E-06	0.004224703	0.085271476	8.716832746	0.000244074	0.161985455	0.390118803	19.59827866	1.28E-05	0.008489342	0.827489426	10.03917069	7.37E-05	0.049484233	0.257151373	18.02666746	2.79E-05	0.0149154	0.134443409	8.602304456	0.00027094	0.1356	0.335459523	18.8679211	1.83E-05	0.009250273	0.072304016	11.30143058	2.39E-05	0.012468762	0.253763738	19.16596238	1.58E-05	0.008448881	0.965284656	8.540748851	0.000286595	0.14986967
617	0.242908487	19.77579391	1.17E-05	0.007799842	0.949061416	8.182600787	0.000397668	0.25535106	0.415223149	21.01647638	6.34E-06	0.004226643	0.061310912	8.711487269	0.000245266	0.162512623	0.358555203	19.59056775	1.28E-05	0.008508042	0.067852704	10.03446277	7.41E-05	0.049613611	0.344949455	18.00997495	2.81E-05	0.014917095	0.883003386	8.594540861	0.000272865	0.136199377	0.492886296	18.86587585	1.84E-05	0.009250273	0.960934607	11.29388155	2.40E-05	0.012532275	0.413129116	19.16437103	1.58E-05	0.008448881	0.030620614	8.537970479	0.000287323	0.14986967
618	0.28911156	19.7686863	1.17E-05	0.007814683	0.072826379	8.171826719	0.000401614	0.257467106	0.289455594	21.009081	6.36E-06	0.004235199	0.050780019	8.709303287	0.000245754	0.162572902	0.468190357	19.5824548	1.29E-05	0.008515423	0.039287477	10.0284972	7.45E-05	0.049737395	0.409459627	18.00774649	2.82E-05	0.014917095	0.082569902	8.593917412	0.000273021	0.136199377	0.29640946	18.86287628	1.84E-05	0.009250273	0.035498768	11.29090666	2.41E-05	0.012545091	0.436414506	19.14951749	1.60E-05	0.008497679	0.056430641	8.537204767	0.000287524	0.14986967
619	0.220495924	19.75657113	1.18E-05	0.007849017	0.458995273	8.156139044	0.000407429	0.260773302	0.553336577	21.00345496	6.38E-06	0.004240088	0.252100824	8.703005658	0.000247169	0.163244495	0.530881611	19.58228997	1.29E-05	0.008515423	0.128889447	10.02809268	7.45E-05	0.049737395	0.280566763	18.00667268	2.82E-05	0.014917095	0.030894646	8.588395145	0.0002744	0.136666221	0.325012028	18.85750251	1.84E-05	0.009250273	0.035899138	11.28429962	2.42E-05	0.012598525	0.346635261	19.13795947	1.60E-05	0.008532805	0.036953813	8.535579623	0.000287951	0.14986967
620	0.398487525	19.74931741	1.18E-05	0.007864563	0.02460328	8.152662622	0.000408729	0.261183541	0.699871493	20.99767702	6.39E-06	0.004245312	0.492426358	8.696162788	0.000248715	0.163963432	0.852830861	19.57451435	1.29E-05	0.008534523	0.153918766	10.02041972	7.50E-05	0.049924071	0.215323442	18.00332035	2.82E-05	0.014917095	0.107431385	8.586159426	0.00027496	0.136724423	0.593504796	18.8573331	1.84E-05	0.009250273	0.033645909	11.28236039	2.43E-05	0.012599885	0.376637949	19.1094379	1.63E-05	0.008631818	0.079614411	8.533207042	0.000288575	0.149952396
621	0.370581567	19.72706336	1.20E-05	0.00790806	0.062745133	8.150564618	0.000409516	0.261264851	0.352288344	20.97969847	6.45E-06	0.00427188	0.0180234	8.694644831	0.00024906	0.163963432	0.37082881	19.56225203	1.30E-05	0.008572737	0.018127867	10.01919838	7.51E-05	0.049924071	0.136998713	18.00134533	2.83E-05	0.014917095	0.024379564	8.572104671	0.000278509	0.138266247	0.296334258	18.84508341	1.86E-05	0.009291831	0.027529696	11.27859893	2.44E-05	0.012621687	0.393990751	19.10630191	1.63E-05	0.008631818	0.901929816	8.525535307	0.000290604	0.150713761
622	0.35209952	19.72422724	1.20E-05	0.00790806	0.085297771	8.146586868	0.000411012	0.261742582	0.069455174	20.9784697	6.45E-06	0.00427188	0.238144253	8.690949866	0.0002499	0.164252072	0.463063374	19.55280489	1.31E-05	0.008591801	0.972085937	10.01847432	7.51E-05	0.049924071	0.27562873	18.0012373	2.83E-05	0.014917095	0.029713622	8.566743609	0.000279875	0.138721003	0.276624663	18.83341611	1.87E-05	0.0093309	0.984966672	11.27250153	2.45E-05	0.012669818	0.318556237	19.10500741	1.63E-05	0.008631818	0.757551118	8.52413238	0.000290976	0.150713761
623	0.523500943	19.72392744	1.20E-05	0.00790806	0.113553292	8.142720079	0.000412471	0.261742582	0.294833352	20.9704608	6.48E-06	0.00428188	0.072181646	8.683491402	0.000251605	0.165030889	0.312986738	19.54843443	1.31E-05	0.008591801	0.024496305	10.01532083	7.53E-05	0.049924071	0.281349061	18.00039447	2.83E-05	0.014917095	0.08320448	8.550430551	0.000284074	0.140575902	0.078232017	18.82568416	1.87E-05	0.00933754	0.188230221	11.24807906	2.50E-05	0.012926887	0.398515489	19.09932258	1.64E-05	0.008642341	0.793210396	8.519666429	0.000292165	0.151086675
624	0.46081461	19.71701285	1.20E-05	0.00790806	0.896534359	8.139230347	0.000413792	0.261742582	0.335689848	20.96186719	6.51E-06	0.004293152	0.045261378	8.682238507	0.000251892	0.165030889	0.203369753	19.54584013	1.31E-05	0.008591801	0.087106314	10.01498106	7.54E-05	0.049924071	0.40654219	17.99861668	2.83E-05	0.014917095	0.021954418	8.532499541	0.000288762	0.142666903	0.747251314	18.82511206	1.87E-05	0.00933754	0.019064984	11.22322755	2.56E-05	0.013180398	0.377608565	19.08554271	1.65E-05	0.00868412	0.065401563	8.511120504	0.000294454	0.151852908
625	0.44602163	19.71530505	1.20E-05	0.00790806	0.823539216	8.138898408	0.000413918	0.261742582	0.475910591	20.93518362	6.59E-06	0.004342992	0.03799913	8.67786038	0.000252899	0.165241875	0.218269204	19.54373598	1.31E-05	0.008591801	0.04413114	10.01182534	7.56E-05	0.04998586	0.33775209	17.99515932	2.83E-05	0.014917095	0.098456346	8.529574654	0.000289534	0.142819506	0.24947587	18.82191062	1.88E-05	0.00933754	0.052942181	11.22261219	2.56E-05	0.013180398	0.493672447	19.08316742	1.65E-05	0.00868412	0.081472616	8.510235354	0.000294692	0.151852908
626	0.384075433	19.71399767	1.21E-05	0.00790806	0.95646873	8.136763953	0.000414729	0.261742582	0.379594953	20.92924047	6.61E-06	0.004348768	0.964151419	8.677326611	0.000253022	0.165241875	0.225063154	19.54159759	1.31E-05	0.008591801	0.034831976	10.00668001	7.59E-05	0.0501375	0.39292285	17.99420866	2.84E-05	0.014917095	0.034970266	8.524894804	0.000290774	0.143201921	0.254539502	18.81910316	1.88E-05	0.00933754	0.952302694	11.18996731	2.64E-05	0.013546718	0.536523153	19.05272104	1.67E-05	0.00879993	0.072275432	8.508865678	0.000295061	0.151852908
627	0.664989905	19.71398731	1.21E-05	0.00790806	0.086913318	8.136674644	0.000414763	0.261742582	0.326932229	20.91947121	6.65E-06	0.004357704	0.655780349	8.669560727	0.00025482	0.166125459	0.305953212	19.53362672	1.32E-05	0.008612068	0.020242826	9.995952367	7.67E-05	0.050542897	0.263321475	17.98095466	2.86E-05	0.014952854	0.160927093	8.521874952	0.000291577	0.143368289	0.266273065	18.81265857	1.89E-05	0.009352591	0.098333903	11.18329339	2.65E-05	0.013604217	0.269818406	19.0500819	1.68E-05	0.00879993	0.930121017	8.505538259	0.000295959	0.15206995
628	0.389280341	19.71230285	1.21E-05	0.00790806	0.088051444	8.134967312	0.000415413	0.261742582	0.407793201	20.91859878	6.65E-06	0.004357704	0.735779837	8.667977978	0.000255188	0.166125459	0.460686003	19.52711454	1.32E-05	0.008626164	0.970427674	9.98092389	7.77E-05	0.051149281	0.159024318	17.98095292	2.86E-05	0.014952854	0.103968078	8.514879599	0.000293445	0.143732506	0.304687001	18.78678675	1.91E-05	0.009431334	0.004655973	11.18161399	2.66E-05	0.013604217	0.162667313	19.04550553	1.68E-05	0.008805924	0.103395262	8.503808698	0.000296427	0.15206995
629	0.285650123	19.70646234	1.21E-05	0.007918367	0.915892926	8.134606837	0.00041555	0.261742582	0.383747448	20.90850881	6.68E-06	0.004372457	0.087955319	8.665909446	0.00025567	0.166174443	0.650147631	19.5184011	1.33E-05	0.008649743	0.025074319	9.975926885	7.81E-05	0.05129807	0.266768762	17.97984908	2.86E-05	0.014952854	0.107481806	8.514079173	0.00029366	0.143732506	0.52763853	18.78519391	1.91E-05	0.009431334	0.026306271	11.17474047	2.67E-05	0.013665837	0.529351973	19.03685605	1.69E-05	0.008813361	0.446231717	8.476356392	0.000303953	0.155683219
630	0.260650412	19.69832655	1.21E-05	0.00793773	0.439451556	8.129645028	0.000417444	0.262518477	0.47373171	20.9042019	6.70E-06	0.00437479	0.939855905	8.662875942	0.000256378	0.166370177	0.283486955	19.49731745	1.34E-05	0.008726781	0.018258531	9.97117094	7.84E-05	0.051436275	0.486290009	17.97294969	2.87E-05	0.014980678	0.860346067	8.513868715	0.000293716	0.143732506	0.214608439	18.78496209	1.91E-05	0.009431334	0.021037612	11.16736846	2.69E-05	0.013733862	0.385175406	19.03462948	1.69E-05	0.008813361	0.313040397	8.471941562	0.000305181	0.156064239
631	0.262099357	19.68819634	1.22E-05	0.007956681	0.094365878	8.122577118	0.000420158	0.26364005	0.27988679	20.87556668	6.79E-06	0.004429919	0.926491441	8.659539234	0.000257159	0.166612631	0.404395427	19.49051772	1.35E-05	0.008728037	0.056266522	9.967819259	7.86E-05	0.051509866	0.454483211	17.95736571	2.89E-05	0.014984405	0.988151453	8.501052213	0.000297174	0.145194164	0.194328529	18.78276772	1.91E-05	0.009431334	0.074549282	11.15775929	2.71E-05	0.013829749	0.626454035	19.03046385	1.69E-05	0.008813361	0.806350997	8.469509387	0.00030586	0.156163502
632	0.704348727	19.68711655	1.22E-05	0.007956681	0.294268052	8.121082941	0.000420734	0.26364005	0.493687676	20.86382939	6.83E-06	0.004448564	0.0561753	8.64754325	0.000259987	0.168178579	0.418636213	19.48862806	1.35E-05	0.008728037	0.030354334	9.956917507	7.94E-05	0.051896749	0.242488168	17.95565496	2.89E-05	0.014984405	0.081099783	8.497726886	0.000298078	0.145234348	0.356204539	18.77788756	1.92E-05	0.009431334	0.016095957	11.1301368	2.78E-05	0.014151243	0.351916783	19.02830669	1.69E-05	0.008813361	0.498182879	8.459362994	0.000308709	0.157291634
633	0.588410681	19.68346697	1.22E-05	0.007958489	0.245748057	8.115791356	0.00042278	0.26364005	0.298932969	20.85629455	6.86E-06	0.004452969	0.089488166	8.634140438	0.000263185	0.169977847	0.39650622	19.4861309	1.35E-05	0.008728037	0.01735267	9.955418396	7.95E-05	0.051896749	0.386802657	17.95525164	2.89E-05	0.014984405	0.987332136	8.495941252	0.000298564	0.145234348	0.407514327	18.7746153	1.92E-05	0.009431334	0.989712245	11.12485766	2.79E-05	0.014195383	0.302017528	19.02785235	1.69E-05	0.008813361	0.089637954	8.458166784	0.000309046	0.157291634
634	0.26890138	19.67705553	1.23E-05	0.00797122	0.026894076	8.11423635	0.000423383	0.26364005	0.500245137	20.85164812	6.87E-06	0.004452969	0.058046195	8.626801631	0.000264952	0.170822757	0.270014919	19.48207226	1.35E-05	0.008728037	0.028098075	9.952554966	7.97E-05	0.051896749	0.461242493	17.95472457	2.89E-05	0.014984405	0.869419094	8.495555749	0.000298669	0.145234348	0.244761584	18.77350091	1.92E-05	0.009431334	0.085124713	11.12120561	2.80E-05	0.014219107	0.29831433	19.01667666	1.70E-05	0.008838554	0.068866291	8.454010215	0.000310222	0.157641086
635	0.507877873	19.66720077	1.23E-05	0.007997626	0.82816495	8.114077687	0.000423445	0.26364005	0.459406813	20.84869862	6.88E-06	0.004452969	0.088602207	8.622450964	0.000266006	0.170822757	0.289432681	19.47953549	1.35E-05	0.008728037	0.139275183	9.952481366	7.97E-05	0.051896749	0.366783199	17.95296493	2.90E-05	0.014984405	0.018879233	8.491683934	0.000299727	0.145519313	0.652405228	18.76810028	1.93E-05	0.009441826	0.029533598	11.11829301	2.81E-05	0.014233542	0.272681454	19.01562732	1.70E-05	0.008838554	0.434944046	8.450663712	0.000311172	0.157782589
636	0.347147203	19.63557599	1.25E-05	0.008098189	0.088345467	8.111759966	0.000424346	0.26364005	0.309212956	20.84837847	6.88E-06	0.004452969	0.078634539	8.622320944	0.000266037	0.170822757	0.44413609	19.47791516	1.36E-05	0.008728037	0.063498429	9.94558907	8.02E-05	0.05212916	0.949040859	17.95025421	2.90E-05	0.014984405	0.118611366	8.485157856	0.000301519	0.146159135	0.346914763	18.75912457	1.94E-05	0.009469188	0.012691399	11.11352709	2.82E-05	0.014271536	0.196331128	19.01259829	1.71E-05	0.008838554	0.068236445	8.449581226	0.00031148	0.157782589
637	0.403661961	19.62427455	1.26E-05	0.008098189	0.273279768	8.11068632	0.000424764	0.26364005	0.353555991	20.84583018	6.89E-06	0.004452969	0.058643911	8.621797558	0.000266164	0.170822757	0.295735936	19.47217293	1.36E-05	0.00873919	0.969111435	9.944022166	8.03E-05	0.05212916	0.314640935	17.94388225	2.91E-05	0.014984405	0.018944472	8.483425811	0.000301997	0.146160739	0.359181963	18.75479856	1.94E-05	0.009473829	0.022317907	11.10189309	2.85E-05	0.014375432	0.727384146	19.00654213	1.71E-05	0.008851286	0.921041265	8.438995459	0.000314508	0.159066139
638	0.25279738	19.62383695	1.26E-05	0.008098189	0.69515581	8.110508919	0.000424833	0.26364005	0.431218892	20.83737374	6.92E-06	0.004464556	0.128798742	8.617946554	0.000267101	0.17115517	0.266238998	19.46307657	1.37E-05	0.008751908	0.028345883	9.938051187	8.08E-05	0.052327912	0.530358176	17.9410729	2.91E-05	0.014984405	0.151819317	8.475307656	0.000304245	0.147017839	0.13480736	18.75183219	1.94E-05	0.009473829	0.006194299	11.10184397	2.85E-05	0.014375432	0.268211377	19.00007438	1.72E-05	0.008860341	0.039809969	8.429753515	0.000317175	0.160163867
639	0.285629792	19.62354788	1.26E-05	0.008098189	0.575205434	8.109523514	0.000425217	0.26364005	0.180002231	20.82861466	6.95E-06	0.004472227	0.900529471	8.615918744	0.000267595	0.171203708	0.313589208	19.46292092	1.37E-05	0.008751908	0.084011519	9.935209695	8.10E-05	0.052379815	0.353198634	17.93896354	2.92E-05	0.014984405	0.145184218	8.468737733	0.000306076	0.147453624	0.451669306	18.7419868	1.95E-05	0.009494831	0.006878816	11.09623775	2.86E-05	0.014424702	0.301743321	18.99399772	1.72E-05	0.008860341	0.851292937	8.422884456	0.000319173	0.160579963
640	0.358100987	19.62085066	1.26E-05	0.008098189	0.098266977	8.103397999	0.000427612	0.264653043	0.522660068	20.8257855	6.96E-06	0.004472227	0.792056962	8.611819644	0.000268598	0.171576567	0.351052918	19.45291056	1.37E-05	0.008773276	0.970091811	9.92938396	8.14E-05	0.052572932	0.398464465	17.93621313	2.92E-05	0.014984405	0.158296964	8.468341108	0.000306187	0.147453624	0.331303966	18.74109562	1.95E-05	0.009494831	0.083213271	11.08947313	2.88E-05	0.014489106	0.297483949	18.99319031	1.72E-05	0.008860341	0.075003545	8.422826767	0.00031919	0.160579963
641	0.517851123	19.61713536	1.26E-05	0.008098189	0.223524314	8.101933197	0.000428187	0.264653043	0.544059502	20.82437187	6.96E-06	0.004472227	0.056443486	8.609198859	0.000269241	0.171718948	0.51058932	19.44834346	1.38E-05	0.008773276	0.916824139	9.920736274	8.20E-05	0.052901121	0.342403227	17.93149783	2.93E-05	0.014984405	0.762713663	8.466932544	0.000306581	0.147453624	0.322497397	18.72284715	1.97E-05	0.009554302	0.300199841	11.07946832	2.91E-05	0.014595862	0.312754641	18.99104418	1.73E-05	0.008860341	0.176712689	8.420588459	0.000319843	0.160579963
642	0.371292721	19.61424006	1.27E-05	0.008098189	0.0319927	8.096690557	0.00043025	0.265469729	0.468856511	20.81560357	6.99E-06	0.0044846	0.768064628	8.604920802	0.000270294	0.17212191	0.609547981	19.44413905	1.38E-05	0.008773276	0.020191952	9.918844399	8.22E-05	0.052908753	0.328198276	17.9291371	2.93E-05	0.014984405	0.115497624	8.46326752	0.000307609	0.147717727	0.362866476	18.72228448	1.97E-05	0.009554302	0.005389489	11.04674815	2.99E-05	0.015003744	0.337712352	18.98583514	1.73E-05	0.008860341	0.060900679	8.419885156	0.000320049	0.160579963
643	0.557609919	19.61361887	1.27E-05	0.008098189	0.024624785	8.095176115	0.000430848	0.265469729	0.410089448	20.80875783	7.02E-06	0.004492759	0.119578466	8.599953471	0.000271521	0.172634793	0.315867573	19.44401064	1.38E-05	0.008773276	0.063496128	9.906408415	8.31E-05	0.053361766	0.076885055	17.92582581	2.93E-05	0.014984405	0.715552344	8.459730794	0.000308605	0.147965334	0.238302127	18.71621723	1.98E-05	0.009566003	0.981053718	11.04396592	3.00E-05	0.015017556	0.246365978	18.98562765	1.73E-05	0.008860341	0.105830858	8.417534608	0.000320737	0.160579963
644	0.27286704	19.60741282	1.27E-05	0.008098189	0.019207494	8.089469952	0.000433109	0.265901274	0.204675108	20.79331548	7.07E-06	0.004514641	0.88508118	8.593539888	0.000273115	0.17319457	0.314087548	19.442292	1.38E-05	0.008773276	0.061690902	9.905919536	8.31E-05	0.053361766	0.181192144	17.92565117	2.94E-05	0.014984405	0.222817234	8.457423222	0.000309256	0.148047376	0.334843515	18.71357799	1.98E-05	0.009566003	0.034135906	11.03691579	3.02E-05	0.015088636	0.797294793	18.97731578	1.74E-05	0.008883217	0.692201178	8.416673366	0.00032099	0.160579963
645	0.75462976	19.60654528	1.27E-05	0.008098189	0.066162921	8.088017471	0.000433686	0.265901274	0.397444587	20.79260026	7.07E-06	0.004514641	0.541130924	8.58919289	0.0002742	0.17319457	0.287953969	19.4314868	1.39E-05	0.008806753	0.034260089	9.90023472	8.36E-05	0.053552441	0.546451032	17.9217328	2.94E-05	0.014984405	0.466813222	8.446790773	0.000312275	0.149260893	0.607579413	18.70504527	1.99E-05	0.009585661	0.061157039	11.03472557	3.03E-05	0.015094646	0.50327362	18.97128867	1.74E-05	0.008884992	0.1244055	8.409423625	0.000323124	0.161194037
646	0.442084968	19.60437585	1.27E-05	0.008098189	0.076455644	8.087751539	0.000433792	0.265901274	0.299189918	20.76832998	7.16E-06	0.004555291	0.02457611	8.587798126	0.000274549	0.17319457	0.37535083	19.41184002	1.40E-05	0.008879247	0.113008344	9.895893412	8.39E-05	0.053678964	0.375051567	17.92003366	2.94E-05	0.014984405	0.097711573	8.439965575	0.000314229	0.149850994	0.271960358	18.70274738	1.99E-05	0.009585661	0.991635082	11.02604909	3.05E-05	0.015174591	0.514780086	18.97067745	1.74E-05	0.008884992	0.083192528	8.409105534	0.000323218	0.161194037
647	0.646425444	19.60421292	1.27E-05	0.008098189	0.855934146	8.086642811	0.000434233	0.265901274	0.439972762	20.76652315	7.17E-06	0.004555291	0.104214279	8.583292877	0.00027568	0.17319457	0.4751697	19.40275794	1.41E-05	0.008899246	0.972096468	9.891113634	8.42E-05	0.053802529	0.430118479	17.91917623	2.94E-05	0.014984405	0.0154954	8.439084835	0.000314482	0.149850994	0.422815792	18.69762506	2.00E-05	0.009585661	0.03855474	11.02442058	3.05E-05	0.015174591	0.782411734	18.96436895	1.75E-05	0.008899129	0.050339148	8.407093782	0.000323813	0.161241145
648	0.390118803	19.59827866	1.28E-05	0.008109511	0.090160193	8.078422844	0.000437519	0.267500066	0.364466223	20.76500349	7.17E-06	0.004555291	0.215301127	8.582578263	0.00027586	0.17319457	0.319089532	19.39857416	1.41E-05	0.008899246	0.038073688	9.889907096	8.43E-05	0.053802529	0.256425381	17.91188366	2.96E-05	0.014994237	0.08224583	8.429181482	0.000317341	0.150708818	0.326473722	18.6970174	2.00E-05	0.009585661	0.98157874	11.02358014	3.06E-05	0.015174591	0.363672988	18.96041451	1.75E-05	0.008902884	0.884500113	8.400494439	0.000325773	0.161966498
649	0.305667927	19.56854422	1.30E-05	0.008217251	0.098210189	8.074927695	0.000438924	0.26794551	0.537071511	20.76134916	7.18E-06	0.004556474	0.179795438	8.582384889	0.000275909	0.17319457	0.432842683	19.3979672	1.41E-05	0.008899246	0.951505619	9.885334772	8.47E-05	0.053941272	0.306996261	17.9096626	2.96E-05	0.014994237	0.180697408	8.428973737	0.000317401	0.150708818	0.282622838	18.69229679	2.00E-05	0.009593413	0.0179212	11.01516296	3.08E-05	0.015258879	0.341515172	18.95135746	1.76E-05	0.008929289	0.086701239	8.397247491	0.000326741	0.162197686
650	0.326803903	19.55847574	1.30E-05	0.00824138	0.244257308	8.069507015	0.000441112	0.268866834	0.566689198	20.74583145	7.24E-06	0.004577555	0.078422498	8.58216006	0.000275965	0.17319457	0.467760832	19.39011001	1.42E-05	0.008920264	0.059264966	9.882385023	8.49E-05	0.054001544	0.749847395	17.90719729	2.96E-05	0.014994237	0.953397736	8.427776797	0.000317749	0.150708818	0.039822284	18.67271683	2.02E-05	0.009658185	0.983302474	11.0138979	3.08E-05	0.015258879	0.406908097	18.94635176	1.76E-05	0.008937772	0.80353452	8.394685269	0.000327507	0.162327956
651	0.463063374	19.55280489	1.31E-05	0.00824138	0.752862442	8.066376039	0.000442381	0.26908128	0.525677867	20.74574536	7.24E-06	0.004577555	0.819825358	8.581850381	0.000276043	0.17319457	0.53893165	19.37748612	1.42E-05	0.008959936	0.061236976	9.877578752	8.53E-05	0.054152482	0.308548668	17.90553412	2.96E-05	0.014994237	0.346830997	8.418548401	0.00032044	0.151751896	0.055185214	18.67260274	2.02E-05	0.009658185	0.01661326	11.00218153	3.11E-05	0.015395226	0.691620696	18.93620479	1.77E-05	0.008966992	0.907584239	8.388094125	0.000329487	0.162899799
652	0.612097235	19.55042782	1.31E-05	0.00824138	0.210458023	8.064112521	0.0004433	0.26908128	0.730010154	20.7377256	7.27E-06	0.004580892	0.092926424	8.581171439	0.000276215	0.17319457	0.49264644	19.37419918	1.43E-05	0.008959936	0.911622067	9.863469915	8.64E-05	0.054760892	0.678090959	17.88612779	2.99E-05	0.015095354	0.043669534	8.405353594	0.000324329	0.153264911	0.83048654	18.66055522	2.03E-05	0.009701398	0.041607994	10.99488646	3.14E-05	0.015461063	0.404045865	18.93295041	1.78E-05	0.008966992	0.02139947	8.386614374	0.000329933	0.162899799
653	0.348976413	19.55023688	1.31E-05	0.00824138	0.666857301	8.062715718	0.000443869	0.26908128	0.410671721	20.73625966	7.27E-06	0.004580892	0.03059238	8.572144693	0.000278499	0.174125626	0.207505299	19.37008139	1.43E-05	0.008959936	0.906053403	9.850950726	8.74E-05	0.055297123	0.487718627	17.88590475	2.99E-05	0.015095354	0.075800943	8.404339283	0.000324629	0.153264911	0.486334861	18.65553771	2.04E-05	0.009710775	0.024731891	10.9939454	3.14E-05	0.015461063	0.459126663	18.9283602	1.78E-05	0.008966992	0.08347032	8.385802583	0.000330178	0.162899799
654	0.304546263	19.54620765	1.31E-05	0.008245234	0.832704416	8.061950017	0.00044418	0.26908128	0.34743313	20.73494241	7.28E-06	0.004580892	0.078803495	8.571940002	0.000278551	0.174125626	0.433888882	19.36880372	1.43E-05	0.008959936	0.066664203	9.843913102	8.79E-05	0.055492367	0.277018491	17.87946538	3.00E-05	0.015095354	0.011546663	8.399344869	0.000326115	0.15345258	0.803964169	18.64611215	2.05E-05	0.00973299	0.031890321	10.99137928	3.15E-05	0.015472743	0.380695267	18.92745147	1.78E-05	0.008966992	0.871557349	8.379170174	0.000332186	0.163640096
655	0.22816562	19.52763907	1.32E-05	0.008304252	0.08528381	8.056517432	0.0004464	0.270012813	0.249141954	20.7303672	7.29E-06	0.004584228	0.812532326	8.563741779	0.000280643	0.175165478	0.264099616	19.35881861	1.44E-05	0.008990696	0.944681638	9.843643772	8.79E-05	0.055492367	0.342433123	17.87475935	3.01E-05	0.015095354	0.013112511	8.398940721	0.000326236	0.15345258	0.346013029	18.64480835	2.05E-05	0.00973299	0.006496506	10.96627711	3.22E-05	0.015798444	0.727068024	18.92414083	1.78E-05	0.008968055	0.509799448	8.373904786	0.00033379	0.164178846
656	0.343520195	19.52403262	1.32E-05	0.008304252	0.065150928	8.044901522	0.000451182	0.272489785	0.681385071	20.69204177	7.43E-06	0.004655803	0.808449402	8.554457312	0.000283031	0.176386857	0.665740728	19.34393344	1.45E-05	0.00904147	0.938088122	9.834848836	8.86E-05	0.05584856	0.340757678	17.87377234	3.01E-05	0.015095354	0.625022389	8.397986772	0.00032652	0.15345258	0.246931143	18.63578316	2.06E-05	0.009761933	0.950685121	10.95894714	3.24E-05	0.015877707	0.22877564	18.91344629	1.79E-05	0.009002137	0.019972877	8.368497401	0.000335444	0.164347922
657	0.264502164	19.52131412	1.33E-05	0.008304252	0.157310246	8.042712922	0.000452089	0.272621945	0.374687	20.6916755	7.43E-06	0.004655803	0.174548072	8.549012507	0.000284442	0.176995858	0.745898797	19.3413282	1.45E-05	0.00904147	0.021487476	9.830273716	8.90E-05	0.055923957	0.273101157	17.87373885	3.01E-05	0.015095354	0.030088108	8.387804533	0.000329574	0.154652029	0.677400105	18.62997681	2.07E-05	0.009765115	0.045403333	10.9433085	3.28E-05	0.016075985	0.553740039	18.90801609	1.80E-05	0.009012743	0.076710618	8.36809959	0.000335566	0.164347922
658	0.287891568	19.51737349	1.33E-05	0.008304252	0.031132543	8.036026494	0.000454872	0.273882841	0.447306403	20.68569743	7.46E-06	0.004655803	0.902408282	8.537283716	0.000287503	0.178629209	0.244614891	19.3317448	1.46E-05	0.009070771	0.03233155	9.829972948	8.90E-05	0.055923957	0.229159721	17.86649694	3.02E-05	0.015097471	0.011614922	8.384158546	0.000330675	0.154825074	0.261636112	18.62687276	2.07E-05	0.009765115	0.114569864	10.93864279	3.30E-05	0.016118426	0.363889386	18.9036936	1.80E-05	0.009018414	0.035819886	8.367782128	0.000335664	0.164347922
659	0.373432805	19.51646394	1.33E-05	0.008304252	0.075199524	8.034008223	0.000455715	0.273974169	0.456141748	20.68180662	7.47E-06	0.004655803	0.13833037	8.53153409	0.000289017	0.179147515	0.393942473	19.32331243	1.46E-05	0.009094993	0.038628838	9.825960808	8.93E-05	0.056041327	0.388582384	17.85110327	3.05E-05	0.015097471	0.043805017	8.383257154	0.000330947	0.154825074	0.40867478	18.62509892	2.07E-05	0.009765115	0.058670144	10.90486578	3.40E-05	0.016585817	0.356497206	18.89973504	1.81E-05	0.009022476	0.04404655	8.36435308	0.000336718	0.164478764
660	0.209204979	19.49983822	1.34E-05	0.008342914	0.933260749	8.029854119	0.000457455	0.274603855	0.344311498	20.67885361	7.48E-06	0.004655803	0.105385122	8.530037177	0.000289412	0.179147515	0.410534706	19.30392755	1.48E-05	0.009169015	0.043063152	9.810846094	9.06E-05	0.056723785	0.173896416	17.84987514	3.05E-05	0.015097471	0.967265641	8.380765406	0.000331702	0.154943107	0.392503041	18.6227798	2.07E-05	0.009765115	0.040009854	10.89722422	3.42E-05	0.016673882	0.143841188	18.89249633	1.81E-05	0.0090413	0.083778854	8.360960011	0.000337764	0.164478764
661	0.451498424	19.49967227	1.34E-05	0.008342914	0.09315926	8.027900313	0.000458276	0.274680469	0.393454417	20.67812247	7.48E-06	0.004655803	0.362878775	8.524630282	0.000290844	0.179147515	0.710015385	19.29833344	1.48E-05	0.009180602	0.979107627	9.805356462	9.10E-05	0.056918878	0.395701282	17.84935401	3.05E-05	0.015097471	0.900118415	8.377049518	0.000332831	0.155235261	0.869188766	18.61988331	2.08E-05	0.009765115	0.030594513	10.88802065	3.45E-05	0.01678582	0.544411388	18.88146826	1.82E-05	0.009066592	0.032180967	8.360638897	0.000337864	0.164478764
662	0.366453426	19.49575577	1.34E-05	0.008342914	0.033445389	8.025373666	0.00045934	0.274902221	0.473132512	20.67632197	7.49E-06	0.004655803	0.910740987	8.524573027	0.000290859	0.179147515	0.393803789	19.29130361	1.49E-05	0.009186559	0.129096358	9.790351953	9.23E-05	0.057606726	0.352094065	17.84904958	3.05E-05	0.015097471	0.09704454	8.366754769	0.000335979	0.156189732	0.254413996	18.60878009	2.09E-05	0.009804437	0.004433445	10.86607911	3.52E-05	0.017091593	0.739518552	18.88079733	1.82E-05	0.009066592	0.932559584	8.35993311	0.000338082	0.164478764
663	0.33658913	19.49290763	1.35E-05	0.008342914	0.460874878	8.016997053	0.000462885	0.276605878	0.322376228	20.66709952	7.53E-06	0.004655803	0.148117915	8.524285375	0.000290936	0.179147515	0.277939421	19.29094091	1.49E-05	0.009186559	0.046628715	9.788081372	9.24E-05	0.057637686	0.219742383	17.84706876	3.05E-05	0.015097471	0.948788872	8.365732741	0.000336293	0.156189732	0.409300543	18.59705501	2.10E-05	0.009836251	0.006575014	10.85944288	3.54E-05	0.017167108	0.374264912	18.87416143	1.83E-05	0.009082849	0.056457873	8.356721805	0.000339076	0.164478764
664	0.3313415	19.49185594	1.35E-05	0.008342914	0.813329414	8.009589985	0.000466043	0.27807334	0.326445079	20.66613511	7.53E-06	0.004655803	0.039962322	8.524167762	0.000290967	0.179147515	0.236954911	19.28205471	1.49E-05	0.009213278	0.103032437	9.783637833	9.28E-05	0.057781869	0.335432429	17.8448242	3.06E-05	0.015097471	0.016600879	8.365394614	0.000336397	0.156189732	0.354333444	18.59622023	2.10E-05	0.009836251	0.986922762	10.85647096	3.55E-05	0.017186745	0.3887429	18.8638111	1.84E-05	0.009099349	0.133652997	8.355443125	0.000339473	0.164478764
665	0.504543958	19.48722692	1.35E-05	0.008349515	0.655919585	8.004523614	0.000468215	0.27894938	0.550277448	20.66558587	7.53E-06	0.004655803	0.497283472	8.522269319	0.000291472	0.179188452	0.236604697	19.27712765	1.50E-05	0.009221954	0.764402833	9.773811888	9.36E-05	0.058208317	0.282944517	17.84416258	3.06E-05	0.015097471	0.092381717	8.357224512	0.00033892	0.157124526	0.36636689	18.58935037	2.11E-05	0.009855128	0.05180115	10.85075802	3.57E-05	0.017248559	0.342145212	18.85837532	1.84E-05	0.009099349	0.138638203	8.35495527	0.000339625	0.164478764
666	0.44413609	19.47791516	1.36E-05	0.008372221	0.6252222	8.000063433	0.000470136	0.279673213	0.335351451	20.66517938	7.53E-06	0.004655803	0.065461204	8.519903464	0.000292102	0.179306317	0.409493234	19.27008387	1.50E-05	0.009226552	0.963897925	9.767507704	9.42E-05	0.058292295	0.280987024	17.84212902	3.06E-05	0.015097471	0.885893247	8.353828061	0.000339975	0.157297163	0.885856867	18.56535191	2.13E-05	0.009958684	0.970335965	10.84005344	3.60E-05	0.017387883	0.730514769	18.85324421	1.85E-05	0.009099349	0.424349241	8.353698326	0.000340015	0.164478764
667	0.412298673	19.47480536	1.36E-05	0.008372221	0.01797989	7.998189284	0.000470945	0.279734751	0.39265463	20.65473394	7.57E-06	0.004672835	0.929460752	8.493465328	0.00029924	0.183412667	0.23711597	19.27007493	1.50E-05	0.009226552	0.185943152	9.766258588	9.43E-05	0.058292295	0.306055989	17.84197369	3.06E-05	0.015097471	0.992546937	8.352394418	0.000340421	0.157297163	0.81332879	18.56062189	2.14E-05	0.009967214	0.012913804	10.83621595	3.61E-05	0.017421345	0.465663765	18.8484669	1.85E-05	0.009099349	0.099993974	8.34903421	0.000341469	0.164934287
668	0.406732982	19.47192518	1.36E-05	0.008372221	0.013183167	7.99046855	0.000474295	0.28111783	0.387901946	20.64751044	7.60E-06	0.004673419	0.069074349	8.488116232	0.000300706	0.184035026	0.309671731	19.26011493	1.51E-05	0.009243626	0.964391049	9.765838906	9.43E-05	0.058292295	0.459597692	17.8402511	3.06E-05	0.015097471	0.973910449	8.351102602	0.000340823	0.157297163	0.321367157	18.54296321	2.16E-05	0.010014726	0.003170363	10.82766587	3.64E-05	0.017510627	0.429754428	18.84789713	1.85E-05	0.009099349	0.058919199	8.345608789	0.00034254	0.165204188
669	0.253294448	19.4671703	1.36E-05	0.008372221	0.074771231	7.989555266	0.000474693	0.28111783	0.652092118	20.64730199	7.60E-06	0.004673419	0.033390669	8.482991172	0.000302117	0.184622176	0.604139222	19.25625629	1.51E-05	0.009243626	0.03598332	9.7655612	9.43E-05	0.058292295	0.261612223	17.82209954	3.09E-05	0.01517246	0.384067318	8.342685266	0.000343458	0.158275974	0.25404784	18.5413178	2.16E-05	0.010014726	0.014501031	10.82712917	3.64E-05	0.017510627	0.58332929	18.84698744	1.85E-05	0.009099349	0.116057563	8.341248428	0.000343909	0.165616498
670	0.479377531	19.46664865	1.36E-05	0.008372221	0.161917202	7.987674055	0.000475513	0.281183452	0.379633381	20.64389384	7.61E-06	0.004673419	0.965121839	8.479325266	0.00030313	0.184964956	0.165005404	19.2501362	1.52E-05	0.009243626	0.965274828	9.76302196	9.46E-05	0.058338703	0.313368427	17.81212023	3.11E-05	0.01517246	0.921481507	8.334855776	0.000345926	0.159073222	0.353500679	18.54126026	2.16E-05	0.010014726	0.980892682	10.82491737	3.65E-05	0.017519025	0.294842501	18.84654019	1.85E-05	0.009099349	0.630541894	8.33933541	0.000344512	0.165658949
671	0.358125342	19.45290897	1.37E-05	0.008416912	0.080194497	7.980873787	0.000478491	0.282522782	0.350296911	20.64235897	7.62E-06	0.004673419	0.026272906	8.477446928	0.000303651	0.185006462	0.408112506	19.24817307	1.52E-05	0.009243626	0.040395174	9.756123799	9.51E-05	0.05861521	0.248435194	17.80768316	3.11E-05	0.01517246	0.036169336	8.33392955	0.00034622	0.159073222	0.364904244	18.53849836	2.16E-05	0.010014726	0.041319274	10.82192413	3.66E-05	0.017528487	0.432153216	18.84361489	1.86E-05	0.009099349	0.23868619	8.333897966	0.00034623	0.166236895
672	0.270772989	19.44654302	1.38E-05	0.00843048	0.089470689	7.976087236	0.000480599	0.283344867	0.557922558	20.63538286	7.64E-06	0.00467837	0.884858064	8.472760527	0.000304953	0.185389492	0.336437443	19.24611073	1.52E-05	0.009243626	0.104157184	9.743428948	9.62E-05	0.059186441	0.478325562	17.80497431	3.12E-05	0.01517246	0.026915067	8.331976892	0.000346839	0.159120495	0.403600682	18.53355947	2.17E-05	0.010014726	0.012451236	10.81962962	3.67E-05	0.017528487	0.393180703	18.84038058	1.86E-05	0.009099349	0.390551476	8.324133101	0.000349336	0.167479029
673	0.291640988	19.44366224	1.38E-05	0.00843048	0.061584636	7.970751538	0.000482959	0.28431336	0.336835043	20.63417868	7.65E-06	0.00467837	0.098941996	8.471672532	0.000305257	0.185389492	0.640311765	19.24534882	1.52E-05	0.009243626	0.023491497	9.742068745	9.64E-05	0.059186441	0.427719954	17.80179696	3.12E-05	0.01517246	0.064966548	8.320915462	0.000350366	0.159810328	0.453243318	18.53294229	2.17E-05	0.010014726	0.986074994	10.81930429	3.67E-05	0.017528487	0.452621668	18.83787993	1.86E-05	0.009099349	0.099567035	8.307393937	0.000354728	0.169811203
674	0.443599402	19.43905688	1.38E-05	0.008437225	0.137781671	7.966792791	0.000484718	0.284925379	0.33135113	20.62800065	7.67E-06	0.004685687	0.192506259	8.467943673	0.000306298	0.185389492	0.698093795	19.24440479	1.52E-05	0.009243626	0.052004569	9.734352546	9.70E-05	0.059511329	0.814826706	17.79920767	3.13E-05	0.01517246	0.053525961	8.320843963	0.000350389	0.159810328	0.260964417	18.53012458	2.17E-05	0.010014726	0.065934723	10.80955929	3.70E-05	0.017649833	0.557495119	18.83606864	1.86E-05	0.009099349	0.0754335	8.295880889	0.000358485	0.171355143
675	0.286193046	19.43462396	1.38E-05	0.008443272	0.203200857	7.958531961	0.000488409	0.286669694	0.321286843	20.61222822	7.73E-06	0.004708517	0.039617679	8.467312151	0.000306475	0.185389492	0.336175577	19.24233855	1.52E-05	0.009243626	0.078942969	9.725779277	9.78E-05	0.059884442	0.4116726	17.79832813	3.13E-05	0.01517246	0.119041127	8.320170327	0.000350605	0.159810328	0.268617076	18.5259401	2.18E-05	0.010020763	0.976488366	10.80824596	3.70E-05	0.017649833	0.323913052	18.83276149	1.87E-05	0.009099349	0.241846958	8.288476594	0.000360923	0.171596492
676	0.358990753	19.42717451	1.39E-05	0.008461997	0.246586811	7.950671524	0.000491948	0.287932676	0.33791398	20.61214213	7.73E-06	0.004708517	0.85242344	8.465817622	0.000306894	0.185389492	0.427833882	19.22430342	1.54E-05	0.009312983	0.048176847	9.721057299	9.82E-05	0.060011399	0.312818362	17.79683246	3.13E-05	0.01517246	0.059058361	8.319898423	0.000350693	0.159810328	0.341675665	18.52195337	2.18E-05	0.010025837	0.98687714	10.80052369	3.73E-05	0.017745578	0.488043124	18.83148182	1.87E-05	0.009099349	0.081310549	8.288296257	0.000360982	0.171596492
677	0.406126843	19.41285479	1.40E-05	0.008506583	0.828161132	7.950523692	0.000492014	0.287932676	0.41381486	20.59967094	7.78E-06	0.004728718	0.05860463	8.465438193	0.000307	0.185389492	0.390329879	19.21710442	1.54E-05	0.009319975	0.029185487	9.720151426	9.83E-05	0.060011399	0.179295198	17.79525361	3.13E-05	0.01517246	0.113181116	8.317624685	0.000351423	0.159810328	0.754377819	18.50404004	2.20E-05	0.010100264	0.006775256	10.79865791	3.73E-05	0.017748891	0.392030816	18.82382099	1.88E-05	0.009120607	0.840195577	8.288034818	0.000361069	0.171596492
678	0.218747927	19.41002801	1.40E-05	0.008506583	0.149378013	7.94658254	0.000493799	0.288550571	0.593352501	20.59393108	7.80E-06	0.004728718	0.38773416	8.463062962	0.000307667	0.185518196	0.091997017	19.21684336	1.54E-05	0.009319975	0.019993292	9.712828735	9.89E-05	0.060243157	0.240974519	17.79430849	3.13E-05	0.01517246	0.557956484	8.317532865	0.000351452	0.159810328	0.894953865	18.50118406	2.20E-05	0.010100264	0.027919109	10.79555575	3.74E-05	0.017771841	0.813365868	18.81227605	1.89E-05	0.00913166	0.068950622	8.287877622	0.000361121	0.171596492
679	0.24004924	19.4076569	1.40E-05	0.008506583	0.166271567	7.943542999	0.000495179	0.288931096	0.275308753	20.59256935	7.81E-06	0.004728718	0.068327847	8.456784191	0.000309437	0.18631069	0.546386971	19.21256472	1.55E-05	0.009326044	0.101512754	9.712321391	9.90E-05	0.060243157	0.277155522	17.79179531	3.14E-05	0.01517246	0.970707601	8.309618792	0.000354007	0.16073471	0.676776396	18.48141166	2.22E-05	0.010129432	0.998033999	10.79028146	3.76E-05	0.017829388	0.463130145	18.81136228	1.89E-05	0.00913166	0.896052368	8.285777124	0.000361816	0.17162645
680	0.283934848	19.39422224	1.41E-05	0.008548266	0.216421695	7.939097079	0.000497205	0.289493441	0.452893739	20.59150633	7.81E-06	0.004728718	0.506781084	8.447917041	0.000311954	0.187550096	0.501069684	19.20364375	1.55E-05	0.009353678	0.07247746	9.710977056	9.91E-05	0.060243157	0.277304487	17.79051923	3.14E-05	0.01517246	0.099132614	8.296166037	0.000358392	0.162486394	0.431904676	18.47899249	2.23E-05	0.010129432	0.020628059	10.77845461	3.80E-05	0.017992076	0.361524182	18.8110093	1.89E-05	0.00913166	0.969762247	8.284468679	0.000362249	0.17162645
681	0.37833175	19.39020039	1.42E-05	0.008548266	0.10360847	7.938223945	0.000497604	0.289493441	0.738023118	20.57533006	7.87E-06	0.004755394	0.43551807	8.443049567	0.000313345	0.188109502	0.287650397	19.19317494	1.56E-05	0.009388631	0.074304344	9.694068512	0.000100622	0.061079377	0.37970228	17.79048379	3.14E-05	0.01517246	0.676801751	8.280133843	0.000363689	0.164646068	0.340424656	18.47835054	2.23E-05	0.010129432	0.053703901	10.75286878	3.89E-05	0.018334676	0.291693301	18.80752726	1.89E-05	0.00913166	0.118003276	8.278195301	0.000364335	0.172361303
682	0.432023835	19.38658531	1.42E-05	0.008548266	0.79367845	7.936578818	0.000498357	0.28950611	0.376934896	20.57130059	7.89E-06	0.004755394	0.037052351	8.439753147	0.00031429	0.188267855	0.618069683	19.18481885	1.57E-05	0.009413854	0.562784396	9.68191311	0.000101731	0.061662445	0.401205918	17.78887179	3.14E-05	0.01517246	0.097905906	8.27145145	0.000366591	0.165716465	0.371900747	18.47603082	2.23E-05	0.010129432	0.974687645	10.75170866	3.89E-05	0.018334676	0.306542036	18.80659888	1.89E-05	0.00913166	0.038072397	8.274384786	0.000365608	0.172565304
683	0.387412709	19.38004349	1.42E-05	0.008548266	0.847738927	7.929953255	0.000501399	0.290846981	0.435377397	20.57118352	7.89E-06	0.004755394	0.312881944	8.438919615	0.00031453	0.188267855	0.326929409	19.17982998	1.57E-05	0.009414054	0.032765517	9.675661265	0.000102307	0.061920518	0.68009387	17.77809559	3.16E-05	0.015232131	0.053635745	8.266486587	0.000368261	0.166227617	0.249544864	18.47418972	2.23E-05	0.010129432	0.987001292	10.75085692	3.90E-05	0.018334676	0.476551466	18.80035865	1.90E-05	0.009135696	0.076666758	8.273699339	0.000365838	0.172565304
684	0.251580677	19.37909027	1.42E-05	0.008548266	0.05825212	7.917111645	0.000507349	0.293868217	0.272994676	20.55491374	7.95E-06	0.004786717	0.921355672	8.430263622	0.000317028	0.189383978	0.191767124	19.17888051	1.57E-05	0.009414054	0.066723943	9.661617742	0.000103612	0.062618632	0.413550779	17.76651633	3.18E-05	0.015298219	0.973058323	8.261106193	0.00037008	0.166804184	0.55653213	18.47412646	2.23E-05	0.010129432	0.958902794	10.75075272	3.90E-05	0.018334676	0.381446948	18.79982631	1.90E-05	0.009135696	0.859237421	8.267240238	0.000368007	0.173334872
685	0.53893165	19.37748612	1.42E-05	0.008548266	0.873703217	7.914671917	0.000508488	0.294097688	0.523178207	20.54478691	7.99E-06	0.004799072	0.176810228	8.429252205	0.000317321	0.189383978	0.736745097	19.17093294	1.58E-05	0.009435502	0.034647162	9.658036878	0.000103947	0.062715373	0.235803642	17.75600599	3.19E-05	0.015322758	0.075471259	8.252490071	0.00037301	0.167879765	0.10954093	18.47007629	2.24E-05	0.010129432	0.004784703	10.74087713	3.93E-05	0.018468983	0.596348037	18.78544374	1.91E-05	0.009179378	0.091786176	8.265610271	0.000368557	0.173340285
686	0.457730079	19.37445169	1.43E-05	0.008548266	0.103096359	7.911437667	0.000510001	0.294542917	0.503120292	20.53925825	8.02E-06	0.004799072	0.772856386	8.417021162	0.000320888	0.191233797	0.454971044	19.16702317	1.58E-05	0.009435502	0.026627834	9.656672578	0.000104075	0.062715373	0.258045054	17.75128893	3.20E-05	0.015322758	0.79901057	8.250819897	0.000373581	0.167891583	0.260032448	18.4696432	2.24E-05	0.010129432	0.054432844	10.7393076	3.94E-05	0.018468983	0.309305033	18.78437409	1.91E-05	0.009179378	0.244610769	8.259410285	0.000370655	0.174072839
687	0.49264644	19.37419918	1.43E-05	0.008548266	0.184762286	7.905293654	0.000512888	0.295779206	0.588086269	20.53917849	8.02E-06	0.004799072	0.446591047	8.411731572	0.000322443	0.191880946	0.587593508	19.16548841	1.58E-05	0.009435502	0.036253635	9.652879586	0.000104432	0.062726893	0.265277577	17.75044132	3.20E-05	0.015322758	0.111738002	8.248891986	0.000374241	0.167943392	0.353241604	18.46894023	2.24E-05	0.010129432	0.990978745	10.73114377	3.97E-05	0.018577024	0.229608532	18.77949958	1.92E-05	0.00918791	0.069434923	8.249376772	0.000374075	0.175423569
688	0.445502449	19.36796945	1.43E-05	0.00856227	0.183149652	7.903577012	0.000513698	0.295815527	0.630264575	20.53787466	8.02E-06	0.004799072	0.908107798	8.409319629	0.000323155	0.192024951	0.273146549	19.16008372	1.59E-05	0.009447116	0.965656836	9.652364761	0.000104481	0.062726893	0.308657021	17.74967589	3.21E-05	0.015322758	0.032366221	8.246073982	0.000375208	0.16813255	0.582664306	18.46363758	2.24E-05	0.010137999	0.011541273	10.72541204	3.99E-05	0.018645209	0.365172598	18.77665782	1.92E-05	0.00918791	0.090306084	8.245932092	0.000375257	0.175721952
689	0.370296881	19.35071994	1.44E-05	0.008616255	0.715586569	7.901436545	0.000514709	0.295967725	0.427040448	20.50278879	8.16E-06	0.004868629	0.163225154	8.398292007	0.000326429	0.192886491	0.202843405	19.15354528	1.59E-05	0.009457282	0.063841056	9.65163476	0.00010455	0.062726893	0.207330932	17.74875387	3.21E-05	0.015322758	0.019409537	8.240013096	0.000377296	0.168822856	0.716340175	18.45860824	2.25E-05	0.010137999	0.010280912	10.72246407	4.00E-05	0.018667225	0.471864989	18.76177181	1.93E-05	0.009238126	0.385176569	8.243791822	0.000375993	0.175811118
690	0.390484693	19.34939294	1.44E-05	0.008616255	0.818690733	7.893337514	0.000518554	0.297746488	0.375281274	20.50171743	8.17E-06	0.004868629	0.079858819	8.395957394	0.000327127	0.192886491	0.424767763	19.15207523	1.59E-05	0.009457282	0.908723812	9.645450975	0.000105135	0.062986597	0.379422584	17.74363756	3.21E-05	0.01532551	0.874380849	8.222951342	0.000383238	0.171127592	0.296713737	18.45850288	2.25E-05	0.010137999	0.01797169	10.71791664	4.01E-05	0.0187044	0.379839602	18.75723844	1.94E-05	0.009238126	0.770403729	8.234650276	0.000379154	0.177032058
691	0.334209938	19.3465372	1.45E-05	0.008616255	0.016951894	7.886011504	0.000522057	0.299324032	0.6758645	20.49990312	8.17E-06	0.004868629	0.098789533	8.395914395	0.000327139	0.192886491	0.2562529	19.13146308	1.61E-05	0.009540794	0.972124991	9.641487992	0.000105512	0.06303151	0.387795558	17.74260128	3.22E-05	0.01532551	0.044748868	8.222041495	0.000383557	0.171127592	0.590901134	18.45089182	2.26E-05	0.010161808	0.990416985	10.71699059	4.02E-05	0.0187044	0.303989525	18.75682264	1.94E-05	0.009238126	0.890803733	8.231711428	0.000380175	0.177199663
692	0.453616929	19.3409171	1.45E-05	0.008627835	0.036776503	7.880860496	0.000524534	0.300030232	0.379597238	20.47996306	8.25E-06	0.004909681	0.044132868	8.395806536	0.000327172	0.192886491	0.309778673	19.12740808	1.61E-05	0.009546219	0.026020348	9.641386366	0.000105521	0.06303151	0.272159277	17.72346556	3.25E-05	0.015450587	0.144557111	8.21053698	0.00038762	0.172690414	0.374110608	18.44028699	2.27E-05	0.01020091	0.024958537	10.71450388	4.03E-05	0.018718896	0.296427008	18.7540591	1.94E-05	0.009238126	0.036363745	8.230456338	0.000380613	0.177199663
693	0.176475557	19.33572469	1.45E-05	0.00863695	0.254431144	7.880302663	0.000524803	0.300030232	0.356503018	20.47689636	8.27E-06	0.004910024	0.932764502	8.395220758	0.000327347	0.192886491	0.420023748	19.11627884	1.62E-05	0.009579063	0.591216109	9.63985557	0.000105667	0.06303151	0.478747068	17.7193291	3.25E-05	0.015460258	0.010251917	8.197292069	0.000392352	0.174546156	0.886402416	18.4355644	2.28E-05	0.0102102	0.982349939	10.67910382	4.16E-05	0.019292381	0.46742705	18.75107469	1.94E-05	0.009238508	0.042532773	8.225655985	0.00038229	0.177640156
694	0.418508089	19.3311308	1.46E-05	0.00863695	0.024039048	7.874408708	0.000527654	0.301225286	0.223730511	20.46096804	8.33E-06	0.004941654	0.163975691	8.39492453	0.000327436	0.192886491	0.744935563	19.11112143	1.63E-05	0.009579063	0.020154644	9.638025144	0.000105842	0.063044779	0.404028111	17.70911843	3.27E-05	0.015503856	0.706177564	8.188387811	0.000395565	0.175722275	0.429990984	18.43121618	2.28E-05	0.010217613	0.019689959	10.67463562	4.17E-05	0.01934164	0.473559947	18.7289734	1.97E-05	0.009315639	0.822501301	8.22459402	0.000382662	0.177640156
695	0.320506662	19.33007369	1.46E-05	0.00863695	0.892317456	7.863410694	0.000533015	0.303129952	0.34560099	20.44838133	8.38E-06	0.004965302	0.058981285	8.392552831	0.000328146	0.193027051	0.191026404	19.10939039	1.63E-05	0.009579063	0.077701386	9.633633046	0.000106263	0.063204188	0.12654281	17.70384768	3.28E-05	0.015503856	0.05758285	8.176911964	0.000399747	0.177324152	0.646993815	18.42368708	2.29E-05	0.010234519	0.092627986	10.63053095	4.34E-05	0.020090236	0.67857376	18.72858266	1.97E-05	0.009315639	0.375396272	8.221565231	0.000383725	0.177877293
696	0.709228365	19.3213896	1.46E-05	0.008661796	0.024103106	7.862945836	0.000533243	0.303129952	0.498374038	20.44192967	8.41E-06	0.004973987	0.020055456	8.3832599	0.000330946	0.194301313	0.605103494	19.10766997	1.63E-05	0.009579063	0.943372877	9.627696089	0.000106834	0.063427659	0.28023199	17.70384317	3.28E-05	0.015503856	0.072833122	8.171421631	0.000401763	0.177962431	0.747453687	18.42212826	2.29E-05	0.010234519	0.984966948	10.61800836	4.39E-05	0.020279931	0.402983039	18.71606913	1.98E-05	0.009349925	0.025256313	8.215087806	0.000386008	0.178678624
697	0.431958177	19.31455055	1.47E-05	0.00867878	0.205653197	7.862858715	0.000533286	0.303129952	0.432129404	20.4388561	8.42E-06	0.004974394	0.083203787	8.380976042	0.000331638	0.194301313	0.819158871	19.1060052	1.63E-05	0.009579063	0.042489542	9.625415416	0.000107054	0.063427659	0.370899457	17.70219977	3.28E-05	0.015503856	0.050269129	8.16113958	0.000405566	0.179389432	0.59021803	18.40180185	2.31E-05	0.010323936	0.012973654	10.61680292	4.39E-05	0.020279931	0.163066849	18.71373224	1.98E-05	0.009349925	0.052097318	8.205592267	0.00038938	0.179980893
698	0.382033389	19.31025423	1.47E-05	0.00868286	0.13021285	7.858418101	0.000535467	0.303909851	0.403799394	20.43496553	8.44E-06	0.004976818	0.629028056	8.380645631	0.000331738	0.194301313	0.303433996	19.09433656	1.64E-05	0.009620961	0.068056297	9.624953164	0.000107099	0.063427659	0.440778795	17.69378583	3.30E-05	0.015546969	0.06275229	8.14982543	0.000409793	0.180999564	0.315954492	18.3928669	2.32E-05	0.010346652	0.100815634	10.58653057	4.51E-05	0.020806477	0.303564055	18.70966179	1.99E-05	0.009349925	0.017575781	8.203007812	0.000390303	0.180149028
699	0.487753198	19.30173858	1.48E-05	0.00868286	0.975088498	7.856946577	0.000536192	0.303909851	0.476115381	20.42214517	8.49E-06	0.005001257	0.695043731	8.367173515	0.000335851	0.196428391	0.599785846	19.09083941	1.64E-05	0.009623907	0.033555633	9.621656191	0.000107418	0.063451563	0.337827254	17.68172852	3.32E-05	0.015618689	0.085307467	8.14540948	0.000411455	0.181473651	0.439566049	18.38879236	2.33E-05	0.010346652	0.012475576	10.58276561	4.53E-05	0.020846779	0.312586065	18.70685797	1.99E-05	0.009349925	0.047156056	8.197605257	0.000392239	0.180783811
700	0.710015385	19.29833344	1.48E-05	0.00868286	0.10456883	7.853993275	0.000537649	0.304300752	0.28057958	20.41377077	8.53E-06	0.005009472	0.237758671	8.363700355	0.000336919	0.196771789	0.592426441	19.08265455	1.65E-05	0.009649282	0.314297036	9.621366978	0.000107446	0.063451563	0.499271281	17.67691801	3.32E-05	0.015633971	0.823717108	8.138400615	0.000414107	0.18238235	0.130767636	18.3887808	2.33E-05	0.010346652	0.093622948	10.56928849	4.58E-05	0.021069421	0.454798071	18.70680373	1.99E-05	0.009349925	0.071084169	8.194816715	0.000393242	0.180987308
701	0.333537726	19.29569723	1.48E-05	0.00868286	0.685052946	7.844150825	0.000542537	0.306417351	0.217932249	20.41228356	8.53E-06	0.005009472	0.081871104	8.359929738	0.000338083	0.196884438	0.542551521	19.07917306	1.65E-05	0.009649282	0.028132402	9.613156189	0.000108245	0.063832559	0.552125766	17.67158756	3.33E-05	0.015641655	0.086919356	8.136429401	0.000414856	0.182451554	0.46823015	18.38409944	2.33E-05	0.010356039	0.022895211	10.5661431	4.60E-05	0.021098636	0.351454754	18.69118131	2.00E-05	0.009407963	0.79654321	8.192163619	0.000394199	0.181168935
702	0.31831025	19.29552874	1.48E-05	0.00868286	0.070099117	7.843350609	0.000542936	0.306417351	0.327893939	20.40828463	8.55E-06	0.005009472	0.854672838	8.359849217	0.000338108	0.196884438	0.236246103	19.07519364	1.66E-05	0.009649282	0.06698967	9.606077088	0.00010894	0.064150416	0.378738282	17.67023574	3.34E-05	0.015641655	0.088055758	8.134772767	0.000415487	0.182468537	0.255035477	18.38043216	2.34E-05	0.010360216	0.016909957	10.56345299	4.61E-05	0.021119335	0.415702772	18.68864424	2.01E-05	0.009407963	0.113824906	8.18788333	0.000395748	0.181621684
703	0.180186916	19.29416251	1.48E-05	0.00868286	0.948675908	7.841193539	0.000544014	0.306588932	0.258773947	20.40464267	8.57E-06	0.005009472	0.081239213	8.356409849	0.000339173	0.196884438	0.415877945	19.07405771	1.66E-05	0.009649282	0.046108311	9.604432533	0.000109102	0.064154373	0.766669325	17.66279312	3.35E-05	0.015677698	0.969729049	8.132677789	0.000416285	0.182534695	0.217502308	18.36745234	2.35E-05	0.010412661	0.015943099	10.56165477	4.62E-05	0.021123241	0.383569846	18.68415571	2.01E-05	0.0094156	0.81268292	8.184677614	0.000396912	0.181896792
704	0.452381052	19.29347277	1.48E-05	0.00868286	0.075711224	7.832618282	0.00054832	0.308143107	0.428914944	20.40371217	8.57E-06	0.005009472	0.050617746	8.355644491	0.00033941	0.196884438	0.256015635	19.06970009	1.66E-05	0.009656465	0.028981987	9.591873644	0.000110346	0.064794019	0.423741513	17.65812806	3.36E-05	0.015692027	0.028513467	8.131273843	0.000416822	0.182534695	0.373152178	18.36290709	2.36E-05	0.010421467	0.044514226	10.5528734	4.65E-05	0.021259572	0.31904993	18.6720403	2.02E-05	0.009459117	0.081379714	8.182168036	0.000397826	0.182056544
705	0.479640654	19.27922864	1.50E-05	0.008720738	0.147006111	7.83260467	0.000548327	0.308143107	0.436115216	20.4013982	8.58E-06	0.005009472	0.758507367	8.353794712	0.000339985	0.196884438	0.711652926	19.05984916	1.67E-05	0.009690091	0.951365231	9.572213605	0.000112323	0.06580927	0.327754947	17.65205396	3.37E-05	0.015697287	0.09437106	8.12246406	0.000420202	0.183747429	0.363137657	18.35938493	2.36E-05	0.010424981	0.970594471	10.54145071	4.70E-05	0.021447462	0.326813072	18.66420717	2.03E-05	0.009482615	0.09561822	8.17755716	0.00039951	0.182330493
706	0.297660501	19.27899011	1.50E-05	0.008720738	0.076922214	7.827820609	0.000550745	0.308804784	0.466469518	20.39864205	8.59E-06	0.005009472	0.841379662	8.352243823	0.000340468	0.196884438	0.855557655	19.05658951	1.67E-05	0.009692055	0.609859406	9.571364958	0.000112409	0.06580927	0.246245954	17.65179088	3.37E-05	0.015697287	0.29428497	8.120956275	0.000420783	0.183747429	0.382950922	18.35259889	2.37E-05	0.010445507	0.911649353	10.53484839	4.73E-05	0.021543964	0.468472341	18.66131994	2.03E-05	0.009482808	0.30618706	8.177430844	0.000399557	0.182330493
707	0.369408198	19.27178351	1.50E-05	0.008739616	0.849461108	7.826957427	0.000551182	0.308804784	0.589852522	20.37478509	8.69E-06	0.005059186	0.083628242	8.352195046	0.000340483	0.196884438	0.339457925	19.05267334	1.67E-05	0.009697202	0.1015011	9.569954367	0.000112553	0.06580927	0.347778959	17.6465383	3.37E-05	0.015716352	0.088356314	8.11075985	0.000424735	0.18493404	0.17675085	18.33303152	2.39E-05	0.010529334	0.679702111	10.52464636	4.77E-05	0.021710768	0.374136705	18.63927867	2.06E-05	0.00953625	0.255778161	8.174513327	0.000400626	0.182559987
708	0.302003718	19.26372434	1.51E-05	0.008762262	0.82574457	7.824218342	0.000552572	0.308804784	0.566589656	20.37291799	8.70E-06	0.005059186	0.518787247	8.349777086	0.000341237	0.197041649	0.268541021	19.03917915	1.68E-05	0.00974867	0.05692523	9.563743966	0.000113186	0.066086068	0.215434459	17.63957866	3.39E-05	0.015748925	0.695207273	8.110704443	0.000424757	0.18493404	0.549875907	18.32908004	2.40E-05	0.010529334	0.924321245	10.5120262	4.82E-05	0.021926324	0.293354695	18.63899758	2.06E-05	0.00953625	0.029767374	8.171252164	0.000401825	0.182847719
709	0.425072625	19.26054206	1.51E-05	0.008763739	0.098778793	7.82199176	0.000553705	0.308804784	0.352677891	20.35140827	8.79E-06	0.005106009	0.038059852	8.345173037	0.000342677	0.197594107	0.18956576	19.0332273	1.69E-05	0.00976354	0.134628436	9.553890845	0.000114198	0.066582971	0.310597364	17.63260181	3.40E-05	0.015764439	0.575231432	8.109310774	0.0004253	0.18493404	0.172345283	18.32807214	2.40E-05	0.010529334	0.00416817	10.50455735	4.86E-05	0.022042238	0.437258011	18.63873187	2.06E-05	0.00953625	0.062883082	8.163793741	0.000404581	0.183842046
710	0.604139222	19.25625629	1.51E-05	0.008770038	0.066724931	7.820164818	0.000554636	0.308804784	0.376794893	20.33083777	8.88E-06	0.00515089	0.060707129	8.342326201	0.00034357	0.197830299	0.308642011	19.03043748	1.69E-05	0.00976354	0.971271715	9.549880368	0.000114613	0.066730568	0.345742366	17.63197673	3.40E-05	0.015764439	0.013112426	8.105318639	0.000426859	0.184944334	0.33961523	18.32309779	2.41E-05	0.010540626	0.969767914	10.49657566	4.89E-05	0.022168994	0.619623118	18.6343058	2.06E-05	0.00953625	0.85355864	8.15611422	0.000407438	0.184879703
711	0.165005404	19.2501362	1.52E-05	0.008784356	0.111315516	7.819503032	0.000554973	0.308804784	0.435152435	20.31698257	8.95E-06	0.005176751	0.896680455	8.331439332	0.000347009	0.199301139	0.483257255	19.02734772	1.69E-05	0.009764793	0.020070859	9.547979327	0.00011481	0.066751278	0.543962326	17.62593149	3.41E-05	0.015769107	0.86407997	8.105217979	0.000426899	0.184944334	0.256029779	18.31473063	2.42E-05	0.010568847	0.011217211	10.49401036	4.90E-05	0.022188702	0.130530441	18.63199788	2.06E-05	0.00953625	0.904998296	8.150192657	0.000409656	0.184957321
712	0.336437443	19.24611073	1.52E-05	0.008789569	0.128061611	7.818871624	0.000555296	0.308804784	0.413046606	20.31190789	8.97E-06	0.005176751	0.106398751	8.330799291	0.000347212	0.199301139	0.420414689	19.02169413	1.70E-05	0.009767163	0.027193301	9.53972174	0.00011567	0.067096673	0.185367146	17.62576634	3.41E-05	0.015769107	0.09827615	8.103445419	0.000427593	0.184944334	0.236877553	18.3023625	2.43E-05	0.010568847	0.984124152	10.47915122	4.97E-05	0.022439044	0.306965571	18.6293067	2.07E-05	0.00953625	0.03156671	8.14958665	0.000409883	0.184957321
713	0.379504914	19.23368375	1.53E-05	0.00883157	0.060159674	7.818001939	0.00055574	0.308804784	0.469623605	20.30978534	8.98E-06	0.005176751	0.13414146	8.32961976	0.000347587	0.199301139	0.247280938	19.02120862	1.70E-05	0.009767163	0.03507933	9.539159464	0.000115728	0.067096673	0.536392617	17.62136114	3.42E-05	0.015781756	0.028959912	8.103114629	0.000427723	0.184944334	0.373407946	18.30112363	2.43E-05	0.010568847	0.970865298	10.47833857	4.97E-05	0.022439044	0.322775167	18.62857856	2.07E-05	0.00953625	0.041101095	8.149155318	0.000410045	0.184957321
714	0.427833882	19.22430342	1.54E-05	0.008853683	0.871288958	7.802664876	0.000563635	0.312753032	0.463538502	20.30816251	8.98E-06	0.005176751	0.035929634	8.326140145	0.000348696	0.199656583	0.845949417	19.01381989	1.71E-05	0.009788237	0.147493495	9.533494043	0.000116322	0.067346626	0.185169358	17.61283253	3.43E-05	0.015827087	0.223549533	8.100573198	0.000428721	0.185116213	0.889635674	18.29820477	2.44E-05	0.010568847	0.019196235	10.47377423	4.99E-05	0.022499363	0.355806941	18.62447424	2.07E-05	0.00953625	0.980235001	8.148649757	0.000410235	0.184957321
715	0.343049662	19.22300718	1.54E-05	0.008853683	0.863766588	7.801081659	0.000564456	0.312770763	0.461072235	20.30649456	8.99E-06	0.005176751	0.210707791	8.32307694	0.000349674	0.199710554	0.265423203	19.00942971	1.71E-05	0.009788237	0.936171924	9.530215028	0.000116668	0.067452027	0.372749707	17.60715218	3.44E-05	0.01584585	0.956103235	8.096819228	0.000430199	0.185494771	0.717687021	18.29820067	2.44E-05	0.010568847	0.02044045	10.47191536	5.00E-05	0.022505316	0.428258692	18.62024503	2.08E-05	0.00953625	0.059068986	8.146613711	0.000411002	0.184957321
716	0.317808677	19.21836701	1.54E-05	0.008856053	0.207119937	7.794686547	0.000567787	0.314176676	0.306134423	20.27626487	9.13E-06	0.005246796	0.243329118	8.321725428	0.000350107	0.199710554	0.224477379	19.00842632	1.71E-05	0.009788237	0.968874897	9.522802881	0.000117452	0.067810571	0.346295806	17.60487909	3.45E-05	0.01584585	0.856151206	8.09003995	0.000432882	0.186390911	0.348558778	18.29705415	2.44E-05	0.010568847	0.018910732	10.4690008	5.01E-05	0.022517228	0.466827525	18.61781407	2.08E-05	0.00953625	0.063032715	8.146474633	0.000411054	0.184957321
717	0.091997017	19.21684336	1.54E-05	0.008856053	0.031997349	7.790021749	0.000570228	0.314827316	0.507086058	20.27363887	9.14E-06	0.005246796	0.103757386	8.321261899	0.000350255	0.199710554	0.638623363	18.9960749	1.72E-05	0.009832944	0.951839286	9.519687539	0.000117783	0.067906939	0.420952748	17.58959481	3.47E-05	0.01594531	0.076466568	8.087814699	0.000433767	0.186511197	0.261378376	18.29616522	2.44E-05	0.010568847	0.98784651	10.46724722	5.02E-05	0.022517228	0.12154858	18.61657286	2.08E-05	0.00953625	0.026222647	8.132806512	0.000416236	0.186820403
718	0.140260029	19.2097317	1.55E-05	0.008866506	0.833851481	7.788471166	0.000571042	0.314827316	0.390478889	20.26922369	9.16E-06	0.005250931	0.056501027	8.31948956	0.000350824	0.199756065	0.343986503	18.98842531	1.73E-05	0.009832944	0.159335134	9.516832288	0.000118087	0.067987596	0.527527642	17.58550466	3.48E-05	0.015955747	0.074428978	8.080392581	0.000436729	0.187523617	0.260317496	18.29527727	2.44E-05	0.010568847	0.013200059	10.46543057	5.03E-05	0.022517228	0.410136528	18.61601624	2.08E-05	0.00953625	0.274197388	8.128267797	0.000417972	0.186820403
719	0.602120073	19.20816061	1.55E-05	0.008866506	0.180385104	7.787892479	0.000571346	0.314827316	0.800729942	20.26608609	9.17E-06	0.005251764	0.424591579	8.316955689	0.000351638	0.199941246	0.510789373	18.98773094	1.73E-05	0.009832944	0.051020997	9.512959696	0.000118501	0.06813111	0.359791389	17.57774339	3.49E-05	0.015987895	0.090168624	8.078121538	0.00043764	0.187653282	0.423186552	18.26765737	2.47E-05	0.010677067	0.030608121	10.46509295	5.03E-05	0.022517228	0.690730366	18.61339934	2.08E-05	0.00953625	0.041648407	8.12767197	0.0004182	0.186820403
720	0.468379185	19.20408566	1.55E-05	0.008866506	0.060221423	7.779883497	0.000575572	0.316715089	0.521609253	20.26246997	9.19E-06	0.005253849	0.087977366	8.304454584	0.000355684	0.201920837	0.440686616	18.98647083	1.73E-05	0.009832944	0.912054725	9.51115249	0.000118695	0.068147718	0.450035161	17.57592989	3.50E-05	0.015987895	0.098215427	8.07465597	0.000439033	0.18798927	0.07881159	18.26744491	2.47E-05	0.010677067	0.988513459	10.46250952	5.04E-05	0.022538025	0.225878957	18.60498797	2.09E-05	0.009560057	0.408429378	8.127314436	0.000418337	0.186820403
721	0.263058946	19.20326568	1.55E-05	0.008866506	0.894815009	7.772372467	0.000579563	0.317646283	0.507428986	20.25840383	9.21E-06	0.005257115	0.461164531	8.303153054	0.000356107	0.201920837	0.28043823	18.98526193	1.73E-05	0.009832944	0.274396698	9.508781292	0.00011895	0.068199224	0.328485958	17.56815037	3.51E-05	0.016003304	0.00833656	8.072919863	0.000439733	0.188027722	0.828505652	18.26650159	2.48E-05	0.010677067	0.113447935	10.45014914	5.10E-05	0.022757239	0.6025403	18.60281687	2.09E-05	0.009560057	0.039938712	8.12487491	0.000419274	0.186820403
722	0.278044702	19.19728004	1.56E-05	0.008875809	0.18036111	7.772167828	0.000579672	0.317646283	0.442567602	20.23899761	9.30E-06	0.005295965	0.021482555	8.291928953	0.000359784	0.203529656	0.387344955	18.9789813	1.74E-05	0.009850035	0.035920485	9.504457983	0.000119416	0.068371452	0.759051029	17.56102932	3.52E-05	0.016003304	0.244273716	8.069557375	0.000441092	0.188347328	0.241922459	18.24229062	2.51E-05	0.010771248	0.978009429	10.44162406	5.14E-05	0.022899873	0.477372245	18.59692337	2.10E-05	0.009574884	0.100035706	8.123866667	0.000419662	0.186820403
723	0.768016596	19.19557674	1.56E-05	0.008875809	0.594455826	7.768605161	0.000581575	0.317646283	0.34506083	20.237899	9.30E-06	0.005295965	0.087454159	8.290925749	0.000360115	0.203529656	0.181804827	18.96831209	1.75E-05	0.009888729	0.09997835	9.499697907	0.000119931	0.068571329	0.291716305	17.55842927	3.53E-05	0.016003304	0.752913269	8.066290848	0.000442415	0.188496081	0.276737854	18.24188294	2.51E-05	0.010771248	0.982405524	10.407138	5.30E-05	0.023585584	0.382276291	18.59253791	2.10E-05	0.009582551	0.09676202	8.122924781	0.000420024	0.186820403
724	0.347921326	19.19067693	1.56E-05	0.008884061	0.978446935	7.768256114	0.000581762	0.317646283	0.341092635	20.22896496	9.34E-06	0.00530546	0.090492403	8.289944228	0.000360438	0.203529656	0.18398692	18.95984128	1.75E-05	0.009916751	0.935046217	9.473118989	0.000122848	0.07014216	0.340118517	17.5562245	3.53E-05	0.016003304	0.210478535	8.063861871	0.000443402	0.188496081	0.441343967	18.23852323	2.51E-05	0.010771248	0.031180444	10.40185939	5.33E-05	0.02366465	0.421666928	18.57808393	2.12E-05	0.009638467	0.088447455	8.121944548	0.000420402	0.186820403
725	0.259526683	19.18544732	1.57E-05	0.008884061	0.380933177	7.768213959	0.000581785	0.317646283	0.393545305	20.22747187	9.35E-06	0.00530546	0.823601326	8.286479314	0.000361583	0.203545862	0.559255804	18.9538483	1.76E-05	0.009932627	0.021353284	9.46798776	0.000123419	0.070318369	0.341943774	17.55302433	3.54E-05	0.016003304	0.666921691	8.062945616	0.000443775	0.188496081	0.515968582	18.23781483	2.51E-05	0.010771248	0.026633673	10.3890799	5.39E-05	0.023904142	0.277726543	18.57251214	2.13E-05	0.009651927	0.079236398	8.12191431	0.000420413	0.186820403
726	0.618069683	19.18481885	1.57E-05	0.008884061	0.139813581	7.767253319	0.000582299	0.317646283	0.665060605	20.22589581	9.36E-06	0.00530546	0.125318282	8.285376832	0.000361948	0.203545862	0.583364177	18.94563934	1.77E-05	0.009959518	0.056708819	9.466574366	0.000123577	0.070318369	0.412928696	17.54829817	3.54E-05	0.016003304	0.8327703	8.061541877	0.000444347	0.188496081	0.324922428	18.22442844	2.53E-05	0.01082851	0.210827906	10.37607577	5.45E-05	0.024150999	0.24146374	18.56761934	2.13E-05	0.009662156	0.228834085	8.114223338	0.000423388	0.187132386
[truncated: 274 more rows]
